# Supplementary material for: Proteomics reveals the effects of drought stress on the kernel development and starch formation of waxy maize
Source: BMC Plant Biol. 2021 Sep 23;21:434. doi: 10.1186/s12870-021-03214-z (PMC8461923; doi:10.1186/s12870-021-03214-z)
Supplement: Supplementary file 1 — Additional file 1: Table S1. Total proteins identified in waxy maize kernels. [file 12870_2021_3214_MOESM1_ESM.xlsx]

## Sheet: Sheet1
Table S1. Total proteins identified in waxy maize kernels.
ID	WW10-1	WW10-2	WW10-3	WS10-1	WS10-2	WS10-3	WW25-1	WW25-2	WW25-3	WS25-1	WS25-2	WS25-3
A0A060CYZ5	23397.5	23397.5	21815		124978	21626.6	23431.1	22204		22231.6	20347	20347
A0A060CZ48				9006	9112.54	9002.06	40321.3	85846.5	85146.6	38033	66480.1	66480.1
A0A060D1J1	52269.4	52269.4	81485.6	38891.1	38237.3	38055.3	69876.9	75069	76316.8	77938.9	74661.6	74661.6
A0A060D1R6				17702	25501	26155.9	64043.4	51835.6	51501.8	50413.7	36760.3	36760.3
A0A060D206	6207.55	6207.55	8371.88	10469423	10482627	10804693	25006136	55048308	55673624		56418768	56418768
A0A060D3D9	23714.7	23714.7	20886.7	24606.5	21019.5	27227.7	37415.7				77548.9	77548.9
A0A060D587	21254.6	21254.6	15739.3	24103.6	28293.9	31979.5	40346.5	21220.1	17797.3	12083.1	22347.7	22347.7
A0A060D6M0	10929139	10929139	11425590	8922183	9890562	9185146	12140179	13396900	13502965	10061782	9927082	9927082
A0A060D777	26587.5	26587.5	19663.2	24853.4	28721.6	25703.6	36879.7	28602.9	28565.6	35049.1	34105.8	34105.8
A0A060D837	38219	38219	41164.7	68760.2	70049.7	71108.2	79681.2	77629.8	77850.6	51595	49039.2	49039.2
A0A060D878						6700.32	23335	24525.2	23555.3	63323.9	48795.8	48795.8
A0A060D9H5	277963	277963	260209	287163	295032	294178	527208	522259	525870	467348	496769	496769
A0A075T8J6				10893.4	23276.7	25710.8	42495.2	61548.1	51502.5	61353.1	42502.1	42502.1
A0A096PQM6	412575	412575	237787	373891	151444	909289	353646	386009	392510	258597	33057.4	33057.4
A0A096PQR7	831632	831632	863768	721913	695323	736556	984713	960392	963188	846503	889666	889666
A0A096PQY2	127298	127298	146238	112179	96806.8	99580.1	78201.3	80173.9	80285.8	75053.2	81512.4	81512.4
A0A096PR83	65826.1	65826.1	55231.9	40586.8	42548.1	39041.6		39296.6	51086.9	30295.5	45175	45175
A0A096PRE6	17846.5	17846.5	16455.6	28867.5	28891.1	31488	35034.6	34386.2	41652.3	38879.5	37236.5	37236.5
A0A096PWH1	41391	41391		31949.1	14428.2	13716.5	53123.1	59101.9	58954.9	26296.4	30789.3	30789.3
A0A096PY37	56002.9	56002.9	50717.6	41669.1	42338.5	45082.1	19629.8	17484.3	17680.3	24255.2	31347.1	31347.1
A0A096PY84	10112.8	10112.8	7070.69	11780.7	13906.7	12000.5	12432.4	15562.6	15811	12158.7	14601.3	14601.3
A0A096Q111	208181	208181	202979	178495	187863	180087	169072	165786	168526	159296	150251	150251
A0A096Q2M8	191272	191272	204951	170116	201289	195963	304309	360574	362216	329775	323730	323730
A0A096Q3U9	33970.2	33970.2	34503.7	36783.9	39019.8	35306.4	50034.7	68436.2	52237.2	65056	36324.5	36324.5
A0A096Q578	115387	115387	50565.8	123370	53095	93791.2	154754	69414.2	69240	39986.6	143737	143737
A0A096Q745	38263.3	38263.3	34196.6	41013.1	26410.5	29295.1	61295.7	55268.6	55254.7	39429.9	35305.3	35305.3
A0A096QAE9	26548.9	26548.9	22167.5	58097.3	34937.2	42396.2	6171.71		13946
A0A096QBA8	16843.8	16843.8	9186.49	11027.2		22103.3
A0A096QE47	188601	188601	206980	146083	162743	160998	147248	150592	151043	115987	118192	118192
A0A096QFX2	244663	244663	224740	300952	315936	299145	733883	849195	856028	763712	713716	713716
A0A096QI23	85909	85909	75692.9	115529	128907	113971	198344	193302	194507	212655	226520	226520
A0A096QLF3	33786.7	33786.7	34253.5	33019.3	29977	33018.8	26971.9	26260.9	26415.8	19600.6	19435.1	19435.1
A0A096QLU9	778997	778997	713245	680181	723221	680865	608082	611463	620206	481087	448373	448373
A0A096QP84	342032	342032	327520	359898	355058	352733	802745	759304	765759	553278	665392	665392
A0A096QP96	113483	113483	117081	80217	76715.1	67567.6	9232.28	8765.86	8901.23	12559.9
A0A096QP97	522022	522022	504707	567569	558452	534277	844953	882702	884198	1.08002e+06	1.13476e+06	1.13476e+06
A0A096QR66	117618	117618	109910	134646	124356	121137	80173.8	82437.9	82066.5	82621.5	70146.3	70146.3
A0A096QRE7	102409	102409	95591.3	82623.4	82083.8	84240.6	36425.5			51937.3	35265.7	35265.7
A0A096QRL3	183366	183366	163885	180880	181777	171585	144962	140189	143579	162714	182267	182267
A0A096QRS2	30228.8	30228.8	30977.3	22230.8	25249.7	27266.5	41140.2	38778.8	39545.9	62671.7	58064	58064
A0A096QRZ7	4443.48	4443.48	2955.57	19272.7	11775.8	43991.9	11501	37658.2	43798.6	41232.4
A0A096QUD1	31744.9	31744.9	30718.6	39672.3	35775.3	39145.1	55340.3	48053	48298.6	62812.2	96221.5	96221.5
A0A096QUY8	70334.3	70334.3	70665.1	74519.1	54573.5	63884.2	35742.3	83889.7	53190	37953.5	68240.6	68240.6
A0A096QXB7	574673	574673	575899	308472	304941	305016	133426	156808	157303	453168	456063	456063
A0A096QYB9	25274.8	25274.8	26469.6	15874.6	18577.2	16022.6	61593.5	114819	59288.8	64288
A0A096QYG3	146651	146651	160648	142219	124595	133184	75158.1	84731	84953.1	67852.8	77285	77285
A0A096R0K1	197405	197405	187213	176252	206943	204839	277033	316997	315763	261571	286935	286935
A0A096R1K6	163592	163592	142334	155196	154514	167101	143497	146058	148044	130909	92298.7	92298.7
A0A096R382	238500	238500	237203	797976	838612	779486	2.06407e+06	2.08635e+06	2.19218e+06	2.1557e+06	2.3323e+06	2.3323e+06
A0A096R6D0	72944.3	72944.3	68758.4	58721.7	39346.7	49174.7				27116.4	36458.1	36458.1
A0A096R6Z8	1.06141e+06	1.06141e+06	1.14971e+06	1586842	1.58328e+06	1.69973e+06	4.03461e+06	4154216	4.18077e+06	3.68168e+06	2.84717e+06	2.84717e+06
A0A096R9A5	222604	222604	254153	118231	152961	141662	150074	137622	139524	178143	137160	137160
A0A096RBT2	121316	121316	126045	88407	69379.9	72201.8	498769	500876	505166	456652	480518	480518
A0A096RF35	53513.2	53513.2	46473.9	56284.3	55166.5	53730	26259.3		23024	29598.9	28302.5	28302.5
A0A096RF51	705585	705585	733911	799467	792993	747921	990427	888172	895546	929299	947376	947376
A0A096RFR6	400107	400107	350459	403719	437091	434372	653463	669414	673414	770029	719890	719890
A0A096RFT3	55083.2	55083.2	52436.4	70642	50104.8	78402.2		57673.9	62109.8	63892.5
A0A096RG04	201439	201439	201463	282571	260324	279022	234360	273164	279300	227311	253022	253022
A0A096RIV3	55068.4	55068.4	55167.6	73085.7	63045.8	66638.2	130219	120724	121955	160155	158133	158133
A0A096RKK3	11230.5	11230.5	9047.45	15997.9	17176.1	14163.9		6469.36	6508.27	23133.5
A0A096RKQ9	159801	159801	164522	150373	152623	163342	248205	271400	272189	264244	246081	246081
A0A096RL35	15432.7	15432.7	7128.18	9280.35	10778.3	7001.84	10532.2	9135.23	8246.87	30962.9	37938.2	37938.2
A0A096RLQ7	2.42915e+06	2.42915e+06	2.46488e+06	3.21546e+06	3244351	3.14417e+06	4.8361e+06	4883430	4900111	4217291	3958314	3958314
A0A096RMF1	4471.02	4471.02	37123.9	13653.4	6564.9	8328.74	35785.2	53996.4	55050.5	25761.9	20198.3	20198.3
A0A096RNP6	26749.5	26749.5	33040.6	28456.3	22732.7	27865.7	79109.3	94399.6	89120.6	78541.2	83034	83034
A0A096RQJ0	167492	167492	177126	138726	157543	157522	118016	129816	78923.7	84478.7	87630.8	87630.8
A0A096RRD4	439110	439110	498964	471853	438790	439525	456346	605812	604821	546702	550405	550405
A0A096RU22	63492.3	63492.3	65896.9	56045.9	47003.4	50344.7	35439.1	38215.3	38932.5	24597.2	23923.2	23923.2
A0A096RUW1	46964.5	46964.5	154404	22788.6	39003.1	46152.2	89547.5	112136	114025	113703	111641	111641
A0A096RXB0	35576.6	35576.6	30242	25135.4	24454.8	22990					14008.7	14008.7
A0A096RY80	49130.6	49130.6	49267.5	138893	143200	143254	1.01033e+06	1.03255e+06	1.04005e+06	755685	736750	736750
A0A096RYU5	1.95149e+06	1.95149e+06	2.04376e+06	1.8488e+06	1.9665e+06	1.91011e+06	1.34345e+06	1.41169e+06	1422450	2.08865e+06	1.96296e+06	1.96296e+06
A0A096S078	48512	48512	53724	36483.9	33713.9	44897.8	56308.7	60694.5	61243.3	59026.4	35611	35611
A0A096S0J0	184989	184989	215290	148753	160712	167756	144944	192942	49994.1	93065.6	177166	177166
A0A096S1N0	200133	200133	206581	152362	174326	158545	107168	100536	101220	89260.9	84743.1	84743.1
A0A096S2Q4	99163.2	99163.2	95355.3	57077.2	57025	61244.6	17248.7	27534.5	38360	24583.7	23170.5	23170.5
A0A096S320	53653.4	53653.4	53925.3	46984.5	39827.9	47134.9	51855	59105.6	58042.8	44624.5	59399.7	59399.7
A0A096S3I6	13886	13886	14470.3	8273.56	9679.08	8245.35	20184.7	17887.1	17793.4	16874.7	14623.2	14623.2
A0A096S3M8	157431	157431	152841	133057	142506	149054	136841	131660	131817	120717	137166	137166
A0A096S3Z9	48717.7	48717.7	56858.6	37524.5	39531.1	61020.2	16256.6	21471.7	21434.3	24018.3	60887.2	60887.2
A0A096S452	19652.7	19652.7	14375.6	19249.9	18919.8	19848.8	35588.8	22343.3	22697.4	15368.1
A0A096S5M0	1.1268e+06	1.1268e+06	1.01032e+06	1.16101e+06	1.17383e+06	1.16824e+06	1152338	1.1032e+06	1.1044e+06	1.39112e+06	1.30591e+06	1.30591e+06
A0A096S680	34320.8	34320.8	33257.2	39833.7	37359.6	33313	64661.4	66661.5	67473	83804.4	83994.3	83994.3
A0A096S6K6	159721	159721	170029	160642	175577	169347	162041	151383	153490	148862	117003	117003
A0A096S6Y0	28847.6	28847.6	30073.2	22630	22243.4	33563.7	48917.7	23071.4	23124.6	53511.7	59597.4	59597.4
A0A096SB72	31832.4	31832.4	29618.5	23382.5	22766.1	21572.4
A0A096SBT9	135713	135713	142866	107516	105196	112034	66004.2	66296.3	69063	65328.2	67757.3	67757.3
A0A096SC10	132042	132042	54628.9	27493.1	31847.7	83640.9
A0A096SC75	56369.2	56369.2	47284.5	61331.9	46502.3	51699.4	84807.6	74214.4	74719.1	79465.1	88843	88843
A0A096SF33	23531.9	23531.9	30488.3	36367.6	32117.9	30012.5	46899	49245.8		52503.7	47510	47510
A0A096SFC8	12318.8	12318.8			12807.1		137560	149912	149691	217459	225163	225163
A0A096SFX8	42728.2	42728.2	39583	77281.9	75579.8	83538.1	65148.6	49805.7	48911.9	81490.1	59302.7	59302.7
A0A096SG60	32630.6	32630.6	35276.7	72021.2	78539.1	69680.7	48615.1	43744.7	42932.2	54037.8	43199.3	43199.3
A0A096SGQ3	311244	311244	308594	308362	285203	279890	395854	362953	365521	424193	390079	390079
A0A096SIL2	53509.8	53509.8	67314.8	65690.7	57415.3	66793.4	113529	95856.7	95855.4	49820.1	60725.5	60725.5
A0A096SJG2	39454.4	39454.4	36328.1	28889.2	28404.4	27810.9	20251.8	30368.3	30549.6	34115.9	35480.8	35480.8
A0A096SML0	80586.9	80586.9	85056.9	80754.7	83631.5	86494.6	79492.8	86291.7	88432.4	61401.4	57358.1	57358.1
A0A096SSY4	460054	460054	372956	380941	414996	425921	373445	361724	362031	250089	311937	311937
A0A096ST13	79768.3	79768.3	67755.2	96705.4	82017	87203.2	26781.9	25129.4	25224.4	20705.9	17205.2	17205.2
A0A096SVP6	266330	266330	251630	396559	396879	366394	1.27064e+06	1.27468e+06	1.28015e+06	846366	825314	825314
A0A096SXN7	213360	213360	227433	203061	184891	181602	117068	72242.7	66213.5	92287.9	105402	105402
A0A096SXU4	621383	621383	642183	647640	621864	678289	370162	388675	391327	515239	504327	504327
A0A096SZF8	65357.5	65357.5	54453.1	23412.7	20976.1	24849.7	17597.4		14973.2	7033.24
A0A096SZL3	121645	121645	110637	86233.8	82690.8	82107.3	161706	94765.1	97145.1	141272	129864	129864
A0A096T2V8	58084.5	58084.5	84869.2	70715.1	88390.8	86605.5	256800	243432	244769	242930	255497	255497
A0A096T3A1	120411	120411	118357	109667	108970	101200	181810	197306	196965	229306	216445	216445
A0A096TAY4	126804	126804	127742	159057	164412	165920	377175	869372	884060	718152	741961	741961
A0A096TDW4	19969.7	19969.7	20720	15751.8	18405.3	15615.9	6380.28
A0A096TH11	61711.8	61711.8	60955.5	73998	79939.6	76183.5	48438.3	41006.5	41309.3	24550.9	39722.4	39722.4
A0A096TI73	96089	96089	88198.9	84046.7	80380.4	72014.4	63478.3	70482.6	71144.6	64931.4	61044.4	61044.4
A0A096TL79	9798.47	9798.47	12902	9782.66	7252.71	11730.2	8456.26
A0A096TMV3	72785.2	72785.2	67536.2	48481.2	52621.3	51299.8	64731.3	71283.5	71715.8	81636.6	82553.3	82553.3
A0A096TSS0	203619	203619	215552	152885	159127	153883	65858.2	85892	84682.3	40519.6	49075.3	49075.3
A0A096TT32	57048.9	57048.9	54047.2	60249.6	65027.5	61965.3	56541.3	57367.8	57615.6	45271.1	47587.8	47587.8
A0A096TTL7	50869.7	50869.7	50344.5	62407	64343.9	64575.9	145256	126534	129135	130342	115050	115050
A0A096TUU6	462629	462629	470702	291380	307035	290257	57504.2	30145.1	32147.8	15869.8	39281.9	39281.9
A0A096TV58	10772.4	10772.4	10974.8	18212.4	19081.5	18198.3	21466	4603.73	4708.64		10127.4	10127.4
A0A096TWZ2	139970	139970	137169	153748	162936	161468	175185	168486	170136	184737	205673	205673
A0A096UAZ3	649172	649172	729914	1.01739e+06	1.10911e+06	1079909	1.69155e+06	1.53056e+06	1.65175e+06	1.28049e+06	1.38591e+06	1.38591e+06
A0A096UDL3	44277	44277	38715.9	40815.4	23554	43266.3
A0A096UDX3	19695.6	19695.6	23915.9	23753.4	22522.8	23834.1	71724.2	12283.5	12519.8	36986.1	73525.3	73525.3
A0A096UGL9	469299	469299	450095	446236	462020	462028	845526	883374	899015	835208	799689	799689
A0A0B4J2Y9	11030.6	11030.6		10456.5	14999.7	10913.2	4527.95
A0A0B4J329	77926.1	77926.1	70411.5
A0A0B4J337	40918	40918	39318.4	14966.8	25749.1	25160.7					30842.4	30842.4
A0A0B4J368	82994.8	82994.8	84587.2	59394.2	58410.3	66987	41117.4	73348.5	46221.4	51474.4	27605.1	27605.1
A0A0B4J395	58317.1	58317.1	68576.9	46565.7	42477.4	46754.3
A0A0B4J3B1	26599.6	26599.6	33147.5	34153.8	34143.4	24444.8	121733	123159	123074	113369	116874	116874
A0A0C5AJD4	66076	66076	78046.7	45276.3	39742.2	44781	3531.13			20983	22866.5	22866.5
A0A1B3LHH1						14875.2	80630.7	65511.2	65796.9	62601.8	71321.9	71321.9
A0A1D6DQ14	72623.3	72623.3	76239.2	55749.5	43678.8	51561.7	25282.1	48497.7	48861.4	34659.3	49290.8	49290.8
A0A1D6DQ74	25679	25679	24403.3	31147	37488.2	33600.2	51760.7	45818.8	47311.9	75193.3	75622.6	75622.6
A0A1D6DQ78			10817.3	13554.4	7716.93	8283.96					13701.7	13701.7
A0A1D6DQG3	264731	264731	261018	120906	130344	132003	199049	191429	193038	240388	209420	209420
A0A1D6DQL4	6497.18	6497.18	5306.79				1428565	1.38714e+06	1.39871e+06	1.57916e+06	1.38902e+06	1.38902e+06
A0A1D6DSI9	125590	125590	121395	119788	127247	112328	138898	118323	123111	99589.5	89691	89691
A0A1D6DSN2	26668.5	26668.5	30607.9	14253.8	16632.1	16723.5
A0A1D6DSN3	24903	24903	25142.6	10604.9	19544.9	16851.2
A0A1D6DSN9	392392	392392	396079	271861	262930	285164	43343.8	46786.4	44856.9	58374.2	68089.8	68089.8
A0A1D6DSP0	22208.4	22208.4	22847.3	31985.3	30299.1	32177.8	45561	45070.6	44777.5	45849.8	58412.2	58412.2
A0A1D6DSS3	188634	188634	177456	180931	179519	186081	213497	206902	211029	190971	200306	200306
A0A1D6DSX8	31798.1	31798.1	37927.8	27396.2	28054.8	33246.4	42326.8	40978	32073.3	61899.8	65317.7	65317.7
A0A1D6DSZ1	81378	81378	67922.3	62790.7	73597.9	62768.7	49359.2	66195.5	66768.9	107230	113079	113079
A0A1D6DSZ5	67037.8	67037.8	61626.1	55007.4	51765.2	47571.8		39647.4		30077.4	19598.3	19598.3
A0A1D6DSZ7	136889	136889	130453	135003	112815	134568	120366	102631	102528	131759	94876.4	94876.4
A0A1D6DT47	298544	298544	265005	320794	355963	330087	440408	471107	471850	415067	305905	305905
A0A1D6DT74				27970.1	40473.5	29322.3		39783.9	40191.3	32779.2	36390.6	36390.6
A0A1D6DTD6	110923	110923	122678	105719	100921	108938	99829.1	102502	102419	84498.4	84958.1	84958.1
A0A1D6DTL5	67915.9	67915.9	63536	44918	47653.1	45314	16047	12517	12609.7		12640.6	12640.6
A0A1D6DTM4	101386	101386	94160.4	112096	101169	111486	234784	236645	237305	197688	189058	189058
A0A1D6DTN8	59583.8	59583.8	67823.1	55578.7	61695.9	49504.5	43286.4	47991.8	56304.5	36599.7	29960.4	29960.4
A0A1D6DTS1	30633.5	30633.5	42492.9	55136.9	56725.8	48908	89017.9	69606.1	75430.7	66757.1	52226.1	52226.1
A0A1D6DTS3	30101	30101	32506.5	26789.8	38355	28241.9	52832.3	71559.4	71579.3	60823.1	55196.8	55196.8
A0A1D6DU10	93671.8	93671.8	95770.5	86962.4	92291.1	94619	39781.1	48600.9	48768.3	36537	37469	37469
A0A1D6DU17	123978	123978	120264	125833	133597	127172	155592	138881	139218	174185	126125	126125
A0A1D6DU37	64792.3	64792.3	54126.6	43325.2	41385.4	42722.8	25056.9	29643.9	29594.4	32589.7	29791.7	29791.7
A0A1D6DU45	144827	144827	131944	116914	112239	122815	134284	126140	126227	145475	137127	137127
A0A1D6DU57	85974.5	85974.5	86713.9	89417	81890.5	89962.2	108697	84194.2	81549.8	100487	91977.8	91977.8
A0A1D6DUG4	28716.9	28716.9	29732.2	16044.8	18638.6	16551.5				10054.6
A0A1D6DUL4	100967	100967	108275	97682.8	105600	105386	88610.7	87754.3	88669.1	131190	149661	149661
A0A1D6DUN1	277259	277259	273464	404629	450998	357691	714643	714141	722146	694040	540671	540671
A0A1D6DUP5	270515	270515	276585	156678	163224	153434	213346	225067	227499	115606	146252	146252
A0A1D6DUS3	51243.8	51243.8	52582.9	48696	48472.9	44961.5	59828.4	61625.9	63000.1	64401.4	59535	59535
A0A1D6DUU8	15549.3	15549.3	11994	15467.7	13127.3	14889.4	5861.67
A0A1D6DUW9	85345.7	85345.7	103779	100443	103120	102346	146858	138467	138187	160488	182611	182611
A0A1D6DVD2	863595	863595	789963	602442	608260	612987	678419	694531	689398	647046	653545	653545
A0A1D6DVD7	14789.1	14789.1	12650.5	8502.44	10366.3	10557.9
A0A1D6DVE8	201081	201081	217468	173214	169290	181844	179071	155547	157034	150731	109154	109154
A0A1D6DVH5	1.3104e+06	1.3104e+06	1.39618e+06	846166	859838	830640	102518	68832.1	73018.4	27969	39163.3	39163.3
A0A1D6DVI8	145051	145051	153053	158558	162946	155781	202268	215790	217125	168131	157787	157787
A0A1D6DVJ8	197642	197642	206718	151244	156161	160115	64803	65626.6	65663.4	53006.7	19334	19334
A0A1D6DVK7	435383	435383	464685	391486	359127	345091	135072	185463	184792	143398	137895	137895
A0A1D6DVQ6	100981	100981	105444	95738.5	92163.6	89338.4	87945.4	87050.8	82075	72562.6	66140.5	66140.5
A0A1D6DVR9	16158.6	16158.6	25805.3	27960.4	25466.1	30179.2	53065.1	41832	42030.3	18877.1	27003.3	27003.3
A0A1D6DW07	1.30773e+06	1.30773e+06	1.30693e+06	1.69899e+06	1.65436e+06	1684898	1.45297e+06	1881086	1.88223e+06	1.64006e+06	1.72725e+06	1.72725e+06
A0A1D6DW09	21426.4	21426.4	7853.83	26501.7	36551.9	35213.6	122889	102806	104896	57141.7	65793.5	65793.5
A0A1D6DW15	13797.4	13797.4	8813.83	13458.8	8812.11	8301.45	147450	105707	157959	94199.7	94693.5	94693.5
A0A1D6DW28	100362	100362	102818	90828.4	86260.2	64327.3	100719	72291.1	72569.4	88679.8	73710	73710
A0A1D6DW29	342900	342900	340095	167765	180462	187815	76610	73207.5	74888.2	32245.3	35696.9	35696.9
A0A1D6DW38	2.12364e+06	2.12364e+06	2.10707e+06	1.41796e+06	698350	704537	359134	302309	304275	271252	284648	284648
A0A1D6DW78	52820.8	52820.8	57569.1	28646.3	40730.4	35695.7	18162.1	37568.9	56630.4	48982.7	62498.9	62498.9
A0A1D6DW96	17759.9	17759.9	25548.9	26189.2	19887.4	24421	24017.7	23355.2	23148.8	19871.2	20130.2	20130.2
A0A1D6DWL6	64775.3	64775.3	67018.5	55464.9	59112.5	57777.8	33532	51236	51414.3	26617.3	22292.3	22292.3
A0A1D6DWZ1	21894.3	21894.3	22694.8	15817.8	16148.7	14873.6	24759	31546.2	23356.5	50942.4	33691.5	33691.5
A0A1D6DX18	171920	171920	150927	210864	186545	211290	234928	236264	236685	162797	158285	158285
A0A1D6DX29	37869.9	37869.9	59216.7	110832	104909	116792	93791.1	163380	164615	23494.4	22717.7	22717.7
A0A1D6DXB0	57183.9	57183.9	40667	55374.3	52891.3	53663.1	76857.1	97224.3	97632.2	84228.3	80570.3	80570.3
A0A1D6DXF6	715371	715371	743613	772237	671887	708832	1.22793e+06	1221976	1.2289e+06	1112783	1.19224e+06	1.19224e+06
A0A1D6DXI0	17545.9	17545.9	25218	23810	20097	16488.1				3951.32
A0A1D6DXJ3	22567.8	22567.8	17031.9	19457.4	14241.6	12490.6	30948.2	40667.6	41458.1	18544.3	27566.7	27566.7
A0A1D6DXK1	178809	178809	166105	120705	137675	2162.35		45015.8	45359.4
A0A1D6DXK3	47997.8	47997.8	43038.7	32233.9	33852.3	36614.9	83164	72827.1	73280.4	62478.6	58549.6	58549.6
A0A1D6DYK5	967331	967331	923149	1249060	1.32656e+06	1.30579e+06	1.08963e+06	1.31364e+06	1.31365e+06	924337	878930	878930
A0A1D6DYL5	224641	224641	218125	183193	193583	182285	166998	164173	166796	181954	200891	200891
A0A1D6DYM1	623077	623077	863022	1.73039e+06	2539497	89250.6	3.89129e+06	4.39254e+06	4559860	3787319	12128880	12128880
A0A1D6DYR7	105127	105127	111716	69358.9	83286.5	76922.7	110739	94339.2	94927	173399	180488	180488
A0A1D6DYU9	271825	271825	244739	218925	188593	238288	139900	132187	133809	134325	128433	128433
A0A1D6DYZ5	101623	101623	97449.5	63264	69764.2	45648.2	77605	61041.8	63597.2	73139.3	70284.5	70284.5
A0A1D6DZ45	109210	109210	90267.3	65848.5	66946.8	71532.8	20552.7	28044.3	28692.3	29274.7	29267.1	29267.1
A0A1D6DZ95	103834	103834	84436.5	60161	70319.5	70251.4	94581.9	112602	113641	91744.3	91458.5	91458.5
A0A1D6DZD8	43609.2	43609.2	38712.3	27023.4	35495.2	27299.3
A0A1D6DZF2	122859	122859	115935	95278.8	95395.3	95293.6	70021.5	67807.3	68900.9	39887.3	33823.7	33823.7
A0A1D6DZK3	141020	141020	160102	372889	383518	385190	1.13538e+06	1210565	1210467	1298683	1350759	1350759
A0A1D6DZK4	411298	411298	377326	738013	753705	716580	1.80708e+06	1.88952e+06	1.9063e+06	1.8831e+06	1.85884e+06	1.85884e+06
A0A1D6DZK5	902906	902906	995065	846020	886394	844405	1.21108e+06	1.15791e+06	1174388	942017	1.12099e+06	1.12099e+06
A0A1D6DZR9	265435	265435	258094	298198	301986	297675	297122	286867	288078	394376	385858	385858
A0A1D6DZW5	154373	154373	130244	96319.2	92795	100850	10205.2	12115.5	11516	29926	18639.1	18639.1
A0A1D6DZX9	17015.2	17015.2	15414.1	21166.5	17592.2	15707.5	34759	32330.8	32683.3	16711.5
A0A1D6E025	280339	280339	267917	288837	313597	301105	339140	363754	366768	325777	333410	333410
A0A1D6E029	49051.4	49051.4	52064.6	69973.6	68628.8	72280.2	81530.5	77754.9	85573	84171.4	78581.9	78581.9
A0A1D6E0H0	50361.7	50361.7	34692.3	40464.8	27885.1	47190.3	69623.1	67311.3	68013.9	33788.4	45520.7	45520.7
A0A1D6E0V8	26662.2	26662.2	24522.4	29000.2	28021.7	31984.4					6998.19	6998.19
A0A1D6E1F8	46941.3	46941.3	38410.2	37837.3	29827.4	36704.7		27341.6	27681.5	45085.2	47566.3	47566.3
A0A1D6E1K1	39965.8	39965.8	49357.7	35792.4	40256.6	41292.4	117552	58553	102250	62813.8	94104.5	94104.5
A0A1D6E202	33150.3	33150.3	33391.1	34364.2	31105.8	33568.6	20436.6	19927	19294.6
A0A1D6E225	213878	213878	251635	219218	219380	236410	330316	367283	375307	442111	446091	446091
A0A1D6E248	43249.6	43249.6	54285.5	66896.8	46124.2	37208.7		65077.7	66230.4		38558.1	38558.1
A0A1D6E263	121548	121548	129335	115198	113430	100027	99896.3	96074	94468.2	98788	87443.6	87443.6
A0A1D6E265	6575.06	6575.06	6988.5	6805.76	6837.71	7072.51	19793.9	21425.8	21374.7		8450.45	8450.45
A0A1D6E267	1.1873e+06	1.1873e+06	1.20998e+06	1.24449e+06	1.31916e+06	1.29988e+06	2821346	3.02238e+06	3020423	1.9501e+06	1.95905e+06	1.95905e+06
A0A1D6E271	67917.5	67917.5	81976.4	75096.9	75593.1	81496	75232.6	66317.4	66303.3	74404.3	82142.2	82142.2
A0A1D6E286	7621.72	7621.72		8413.4	6856.65	9426.7		14003.8	13202		13086.4	13086.4
A0A1D6E2G9	20664.2	20664.2	19758.6	25678.7	21154.2	19332.6		25458.6	21471
A0A1D6E2V0	210727	210727	218690	203538	189366	199285	278168	321221	322381	307353	204324	204324
A0A1D6E319				46938.9	39770	43021.8	44102.5	51321.4	52029.4	18578.7	18321.5	18321.5
A0A1D6E348	55471.6	55471.6	48397.3	26935	36531.3	36888.5
A0A1D6E3A0	104341	104341	110844	67771.2	67832.7	77220		72604.9	71378.4	39928.3	42955.5	42955.5
A0A1D6E3G0	51530.3	51530.3	59348.3	38718.8	39824.7	36396	50229.7	59571.6	60894	82613	74243	74243
A0A1D6E3H4	18958.3	18958.3	21417.1	19444.9	21890.5	18595.4		17992.9	18115.9
A0A1D6E3P1	2513922	2513922	2.38933e+06	1.83889e+06	1.53263e+06	1.54543e+06	1.13293e+06	1.17363e+06	1.17523e+06	1.14387e+06	1167545	1167545
A0A1D6E3R6	12478.2	12478.2	13985.3	14331.7	11469.1	10161.8	11052.3
A0A1D6E3V7	16028	16028	20842.7	18215.2	16441.1	21592.9
A0A1D6E3W6	122477	122477	63904.7	96376.5	78273.9	97335	93931.7	58085.2	56847.2	80774.3	98931.8	98931.8
A0A1D6E422	54989.8	54989.8	45604.5	34101.5	39047.2	34755.2	98193.9	100102	109896	61858.5	80164	80164
A0A1D6E465	54667.6	54667.6	50776.1	23136.7	20649.3	23102	29814.9			37419	36392.8	36392.8
A0A1D6E468	147642	147642	130673	112707	113202	117381	71706.5	83171.7	78822.4	57306.7	88990.5	88990.5
A0A1D6E4F1	36479.6	36479.6	34707	44041.1	35026.8	38803.6	64771.5	69360.9	70036.9	74398.4	57529.8	57529.8
A0A1D6E4M0	34226.5	34226.5	30635.9	41751.2	36530.7	40286.3	36606.6	47982.7	50527.4	49373.7	55447.3	55447.3
A0A1D6E4M2	74542.8	74542.8	76314.3	122551	124229	121107	72396.4	77460.4	77440.3	60769.9	73313.9	73313.9
A0A1D6E4M8	6330.2	6330.2	13296.5	7136.4	7583.19	6381.5	9930.92
A0A1D6E4Q9	86608.5	86608.5	109532	107163	114442	112908			33453.8	55837.3	55694.5	55694.5
A0A1D6E4T8	240267	240267	252396	148331	153535	177910	129951	131201	130727	104466	100055	100055
A0A1D6E501	90626	90626	96676.8	123099	128647	132066	282418	270301	277079	365693	336643	336643
A0A1D6E503	20274.2	20274.2	23449.3	19549.2	19764.2	14604.9	35981.1	33935.7	30660.8	32487.6	36101.5	36101.5
A0A1D6E511	991593	991593	983856	886803	786272	821848	642788	728223	728407	1.09297e+06	1.47213e+06	1.47213e+06
A0A1D6E523	7319.11	7319.11	7853.67	11235.9	12346.9	12413.3				12257.9	11423.1	11423.1
A0A1D6E530	160507	160507	147279	87480.9	102019	94067.5	52530.1	50883.4	51252.2	65576.2	58954.5	58954.5
A0A1D6E547	37766.9	37766.9	21768.4	9997.15	14161.1	15459.6	33598.2	33321.1	33148.8	20719.4	15547.2	15547.2
A0A1D6E560	107940	107940	142989	151473	158942	156087	196897	231074	232296	164399	158316	158316
A0A1D6E566	263653	263653	262814	236392	232415	226067	205123	259398	228645	182893	188660	188660
A0A1D6E5D5	223431	223431	207250	193578	216418	199144	333235	337055	336480	454164	438264	438264
A0A1D6E5I0	126858	126858	139545	70231	78866.2	71228.6	49362.6	47517.1	83870	25942.8	29713	29713
A0A1D6E5I8	174254	174254	105090	81509.2	89508.1	92844	48069.6	52729.1	54010.4	46662.3	44086.6	44086.6
A0A1D6E5J5	59577.5	59577.5	73997.4	44227.1	50729.6	49492.2				29638.1	33038.7	33038.7
A0A1D6E5M4	38609.7	38609.7	35150	43019.7	37934.5	39286.3	31403.5	31427.8	31707.2	20457.3	23396.9	23396.9
A0A1D6E5M7	20611.1	20611.1	19171.6	30025.7	30790.3	28997.9	55880.7	58518.7	58315.4	41994.8	41455.8	41455.8
A0A1D6E5P3					11549		229078	241094	242820	362690	355949	355949
A0A1D6E5P4	74252.7	74252.7	74314.5	69455.3	75357.6	77670	77953.1	84842.1	86148.5	133311	129741	129741
A0A1D6E5Q7	72235	72235	38161.4	65849.2	56298	46700.2	720511	669918	679356	744000	767073	767073
A0A1D6E5S4	26737.5	26737.5	33511.5	14983.1	16917.4	19277.3	24540.5	23089.9	23593.2	35314.3	13466.7	13466.7
A0A1D6E5T5	9471	9471	11595.7	9590.02	7733.97	10978.6	8461.2	7189.33	7164.89	16442.1
A0A1D6E5U7	84370.9	84370.9	93721.8	93329.6	85656	84592.5	80389	77343.7	77683	71920.7	71041.9	71041.9
A0A1D6E5Y9	610432	610432	623543	143336	141761	145617	25415.1	27725.1	27651.8	37661.5	30450	30450
A0A1D6E5Z5	29993.8	29993.8	28923	21024.1	36119.1	24797.4	56439.1	77679.4	78184.2	327165	78826.4	78826.4
A0A1D6E624	19145.2	19145.2		17429.8	23755.9	22538.3
A0A1D6E633	93048.7	93048.7	41913.7	50010.3	55420.4	66474.3	122254	130791	130370	217984
A0A1D6E671	100238	100238	89595.7	102730	122519	125347	112810	127588	128031	158279	153050	153050
A0A1D6E684	48061.4	48061.4	49554.4	55287.5	61671	65566.1	111298	122319	123954	90054.9	85853.5	85853.5
A0A1D6E6B3	338749	338749	375411	424637	480850	423210	413251	415760	419120	608174	507104	507104
A0A1D6E6C0	13659.7	13659.7	13265.3	21683.5	22862	22695.2	91756.2	91311.3	92020.5	44465.2	40145.8	40145.8
A0A1D6E6L0	220531	220531	211097	303707	337329	329491	381093	437936	438523	340571	295711	295711
A0A1D6E6L7	99409.9	99409.9	120214	77212.3	62272.2	61177.7	35806.5	35351.1	149613	33419.2	29125.8	29125.8
A0A1D6E6T6	91291	91291	85019.3	79793.5	70161	75590.2	85085.1	83454	82725.2	68873.1	83479.4	83479.4
A0A1D6E6U2	139014	139014	184232	188998	160616	178804	110476	111507	111498	52242.8	154443	154443
A0A1D6E6U5	51595.3	51595.3	56787.9	80462.7	83291.4	89545.6	36924.6	36845.1	36161.2	42307.5	33330.2	33330.2
A0A1D6E703	111575	111575	101969	84698.1	83147	81489.1	157661	153273	154619	207394	195421	195421
A0A1D6E767	38631.4	38631.4	42452.7	41985.1	43539.4	28360.8	31678.6
A0A1D6E789	74526.8	74526.8	68329.8	71965.4	71481.8	74790.9	41601.3	40541	56668.5	59725.5	57421.8	57421.8
A0A1D6E7A2	149861	149861	135694	66070.3	82722.8	88802.8			163315
A0A1D6E7A7	25057.6	25057.6	32399.6	18986.2	21562.6	14076.5	32485.5			35082.8	50568.1	50568.1
A0A1D6E7B3							31772	74803.9	75472	90294.3	30258.5	30258.5
A0A1D6E7H1	17233	17233	18037.4	23150.7	21050.8	23326	14287.4			15488	14274.3	14274.3
A0A1D6E7J6	161280	161280	173847	163451	157807	179069	229326	250916	249001	186568	182777	182777
A0A1D6E7M3	37899	37899	27420.6	20721.8	21359.2	24351.8	21684.1	384320	384334		15851.4	15851.4
A0A1D6E7P3	96032.4	96032.4	122496	123327	121669	135098	122907	117934	109532	149508	180993	180993
A0A1D6E7V2	107782	107782	89827.5	83157.5	77062.8	93804.3	18173.4	13846.6	12542.5	17014.4	14204.7	14204.7
A0A1D6E7V9	150932	150932	145589	128581	132838	133128	388239	497800	499947	622757	547332	547332
A0A1D6E7Z9	55307.6	55307.6	55328	57341.2	43707.4	54028.5	64008.9	44565.9	67010.5	89053.3	29798.5	29798.5
A0A1D6E839	68819.4	68819.4	69564.7	58206.7	56741.5	60071.8	59702.6	52822.5	53397	92860.6	90182.8	90182.8
A0A1D6E8B6	75252.2	75252.2	89490.8	101657	99652.4	105083	296343	371412	373701	328495	315108	315108
A0A1D6E8C0	23523.5	23523.5		49537.7	62721	41898.7	39212.5			36827.2	33491	33491
A0A1D6E8C9	202128	202128	230373	202977	182770	160343	238040	219420	219016	271574	266563	266563
A0A1D6E8D2	36488.2	36488.2	35695.9	44809.7	36028.2	32784.4		29752.7	29970.1	21106.4	29440.6	29440.6
A0A1D6E8D6	18153.7	18153.7	43632.9	83422	90313.7	113420	190293	237597	244913	167735	147140	147140
A0A1D6E8F2				16016.8	22061.2	21834.4	37330.8	44775	29982.4	27019.8	21984.6	21984.6
A0A1D6E8G3	32662.9	32662.9	20625.6	60606.4	58530.5	62438.9	38706.3
A0A1D6E8Y9	92368.9	92368.9	88894.8	67825.5	67322.2	64231.6	27345.9	30128.6	30455.3	27026.5	27167.8	27167.8
A0A1D6E914	1.60531e+06	1.60531e+06	1601840	1.8005e+06	1770448	1.8597e+06	1.91807e+06	2.09391e+06	2.09332e+06	1.95768e+06	1.87478e+06	1.87478e+06
A0A1D6E917	61011.6	61011.6	60173.2	91768.7	95071.9	73129.3	90055.4	120708	120842	117942	110659	110659
A0A1D6E918	7288.25	7288.25	4646.4	15274.3	13759.5	14005.4	22478.4	33112.1	31387.1	28326.2	28705.6	28705.6
A0A1D6E921	132468	132468	65892.4	196685	243848	215114	117327	193375	347513	140159	118195	118195
A0A1D6E928	196073	196073	176241	107898	94220.6	103619	51699.1	53236.8	53528.8	27425.2	16595.6	16595.6
A0A1D6E931	321731	321731	269284	281804	267389	286570	371499	417540	416457	1.02901e+06	969373	969373
A0A1D6E954	68893.4	68893.4	62815.4	117411	126713	113417	129066	80208	82352.7	99449.2
A0A1D6E955	59199.3	59199.3	66812.3	51360.6	69127.2	67750.4	84549.6	152850	150990	122542	126975	126975
A0A1D6E957	126302	126302	119367	104664	187687	104186	179775	286441	287757	266072	287002	287002
A0A1D6E965	204317	204317	228854	128240	120191	127277	26525.9	22461.5	22506.7
A0A1D6E966	34402	34402	42676.6	39695.3	34475.5	37756.7	43273.6	32120.4	50152.8	64097.8	25614.1	25614.1
A0A1D6E987	186529	186529	187375	171351	171797	139348	492971	440448	436210	397928	384678	384678
A0A1D6E9B3	45224.7	45224.7	44579.3	48545.8	41654	46374.3	34353.5	37979	38296.5	20916.8	25947.2	25947.2
A0A1D6E9I2			18018	26469.1	13034.2	5296.08	13722.7			31891.9	33999.5	33999.5
A0A1D6E9J2	43836.8	43836.8	38130.1	41847	39344.5	42134.1		37154.7	42399.7	56319.1	85694.6	85694.6
A0A1D6E9Q4	134588	134588	138061	158595	273680	272906	278631	272408	272079	347077	329077	329077
A0A1D6E9S6	375447	375447	403636	459375	454413	452219	908591	825838	828741	854558	841672	841672
A0A1D6E9T1	57319.8	57319.8	58875.4	77851.2	71986	76329.1	49282.7	44214.7	51222.9	43876	36358.4	36358.4
A0A1D6E9U0	311789	311789	284015	232473	242736	220930	207037	242600	227017	293465	293825	293825
A0A1D6E9V7	361169	361169	320076	257493	275056	246680	575579	551472	550655	324303	336659	336659
A0A1D6E9W6	129272	129272	124773	125519	124465	130672	185977	207706	208969	186840	209580	209580
A0A1D6E9Z0	281192	281192	277456	225017	246483	199378	111261	139317	141188	105034	117010	117010
A0A1D6EA17	11889.6	11889.6	20434.3	4628.56	3741.11	3935.66	11588.7	8561.12	8310.19	15472.2	11834.3	11834.3
A0A1D6EA40				32105.1	51325.4	54068.8	77078.3	88414.3	89361.9	93504.6	88148.2	88148.2
A0A1D6EA75	52753.2	52753.2	53771.4	65995.2	64431.4	61922.8	69419.9	61909.1	63007.4	54044.7	56494.5	56494.5
A0A1D6EAC4	27576.6	27576.6	41653	41410	38036.6	40109.4	48643.8	47300	48934.4	89264	99334.2	99334.2
A0A1D6EAK5	9636.33	9636.33	9567.82	9046.23	7736.41	11596	8800.83			7350.7
A0A1D6EAQ0	16841.8	16841.8	23550.8	24612.2	25779.6	27414.2	50478.4	53100.1	50517.9	84885.3	52981.9	52981.9
A0A1D6EAQ6	84502.9	84502.9	79187.5	67783.5	55084.7	43397	13656.1	16105.6	16137.5
A0A1D6EAR6	57075.1	57075.1	69843.9	61605	57430.7	60996.9	145994	153607	155131	112916	128654	128654
A0A1D6EAS6	25110.5	25110.5	28700.1	82964.7	78849	78498.6	61148.1	86803.7	87541	61404.2	69474.1	69474.1
A0A1D6EAY0	3898195	3898195	3.90722e+06	3.97293e+06	3823048	3.83675e+06	3.09528e+06	3159087	3.17729e+06	3.33046e+06	3036781	3036781
A0A1D6EAY3	15542.7	15542.7	13846.1	37949.5	36356.8	41878.4	70049.5	38600.2	69546.1	34620.3	46363.6	46363.6
A0A1D6EAZ9	306440	306440	369307	401193	401667	430518	214837	241757	244801	161800	260532	260532
A0A1D6EB22	112189	112189	79942.3	35536.6	35555.2	42057.3	9087.09	13339.4	11137.3	5768.91	5724.13	5724.13
A0A1D6EBE5	273441	273441	296019	194328	192934	212078	68662.1	62007.3	61336.5	49544.8	48647.1	48647.1
A0A1D6EBI3	2000022	2000022	2.11141e+06	3583500	3.85193e+06	3.63154e+06	1.07331e+06	1218625	1.22512e+06	1.37815e+06	1204008	1204008
A0A1D6EBM0	24112.8	24112.8	27915.2	18525.7	16033.4	15734.5
A0A1D6EBM4	239224	239224	248970	18985.2	19622	20080	3.25913e+06	3224423	3.23666e+06	3.74609e+06	3867995	3867995
A0A1D6EBQ7	1.00117e+06	1.00117e+06	1.03238e+06	1.28821e+06	1318440	1.38674e+06	2.09827e+06	2.34428e+06	2.33634e+06	1.68654e+06	1.6523e+06	1.6523e+06
A0A1D6EBS7				57905.5	40369.4	43338.9	212085	148664	143446	136065	51065.7	51065.7
A0A1D6EBT5	34421.7	34421.7	40987.4	111704	129684	123123	286523	283337	286082	424122	352634	352634
A0A1D6EBU9	15767.2	15767.2	15433.6	13073.7	10789.3	12487.4
A0A1D6EBV6	63655.2	63655.2	66054.5	60561.5	56530.7	64277.1	93283.7	92000.7	94892	84011.3	111616	111616
A0A1D6EBW5	32394.6	32394.6	32049.1	36046.1	42815	38967.1	28061.3	17822.3	17911.6
A0A1D6EC04	7846.01	7846.01	7845.34	9227.63	9905.18	10598.7	14537.9	11047.4	11280	9239.25	14074.1	14074.1
A0A1D6EC16	84399.8	84399.8	83579.5	53909.7	54925.8	53259.4	58044.9	97985	57307.8	148707	102977	102977
A0A1D6EC22	381347	381347	363685	343328	368324	340472	355611	300075	304687	373642	350687	350687
A0A1D6EC46	721326	721326	738402	922323	818928	899858	1.63373e+06	1.63676e+06	1.64758e+06	1.14696e+06	1218501	1218501
A0A1D6EC53	32332.5	32332.5	30689.6	23184.7	28146.6	30623.1	14663.7			19509	27206.6	27206.6
A0A1D6ECC8	287935	287935	79537.4	243690	536982	565739	1.6553e+06	353464	354598	1.34523e+06	2.09765e+06	2.09765e+06
A0A1D6ECF1	19149.2	19149.2	17199.5	12986.9	15001.5	13317.7	24878.1	22102.2	22258.7	24760.2	14164.2	14164.2
A0A1D6ECG4							78781.9	93487.2	93809.6	61278.9	59214.1	59214.1
A0A1D6ECI1	73841.4	73841.4	73758.8	52238.5	53058.9	52419.3	42843.4	28509.5	36389.7	54005.3	73808.3	73808.3
A0A1D6ECM7	133869	133869	145549	134635	136690	124951	125013	136974	138812	133783	133566	133566
A0A1D6ECS1	1.59831e+06	1.59831e+06	1.48814e+06	1.74291e+06	1.57164e+06	1.56404e+06	4223913	4.03134e+06	4.0705e+06	4.69365e+06	5.1579e+06	5.1579e+06
A0A1D6ECT3	18888.5	18888.5	20050	35379.8	40423.1	39260	44673.4	43121.3	47311	29953.3	32831.2	32831.2
A0A1D6ECX6	885656	885656	833440	919064	990275	945394	559635	556277	554260	599567	620100	620100
A0A1D6ECY4	31832.8	31832.8	33135.6	32295.9	34752.8	33655.8	38060.5	20151	20392.1	9159.08	30014.4	30014.4
A0A1D6ED23	88171.9	88171.9	84337.1	110583	112062	110611	130196	107643	107918	123834	110938	110938
A0A1D6ED43	877363	877363	798427	469338	487755	446489	154326	128653	129106	118306	129140	129140
A0A1D6ED91	41286.9	41286.9	34387.6	39685.7	48464.3	46725.2				32366.6	33168.7	33168.7
A0A1D6EDA1	125250	125250	138304	117061	110983	118143	77960.9	83741.4	84623.1	57281.6	55140.8	55140.8
A0A1D6EDB4	132384	132384	145946	504902	595883	580907	3.84525e+06	3233113	3.22173e+06	1.38905e+06	4.08952e+06	4.08952e+06
A0A1D6EDF4	29578.9	29578.9	31913.6	40539.3	45178.3	40070.5	33628.6	43532.6	43446.1	48732.2	50790.8	50790.8
A0A1D6EDJ0	84578.4	84578.4	76770.8	107298	113021	113930	68823.7	75399.7	76066	107143	109261	109261
A0A1D6EDJ6	33810	33810	29682.5	28346.4	36002.2	31916.7
A0A1D6EDJ7	106831	106831	140667	100374	138319	112619
A0A1D6EDJ9	322950	322950	333619	311969	331089	310232	517041	485429	490832	612830	674568	674568
A0A1D6EDQ6	625548	625548	643763	773948	747024	757150	1.09354e+06	1203994	1.20324e+06	1.24433e+06	1370124	1370124
A0A1D6EE47	38373.4	38373.4	34500.8	37260.3	36359.4	33977.4	9709.95	22759	24693.4	43436.1	42627.9	42627.9
A0A1D6EE85	109940	109940	66586.4	51475.9	51344.5	70054.5	71161.7
A0A1D6EE88	91104	91104	84993.9	85429	88273.7	91282.2	61959.1	70504.7	71617.5	55150.1	51275.4	51275.4
A0A1D6EEB5	19490.9	19490.9	252737	27395.4	25695.4	28727.6	190214	175312	174363	133762	138062	138062
A0A1D6EEC1	385840	385840	359852	484481	482795	503341	711710	793490	793299	634230	631732	631732
A0A1D6EED4	64282.2	64282.2	75646.2	72577.6	71155.1	65489.2	29317.9	31972.9	32168.8	52105.9	65449.9	65449.9
A0A1D6EEP4	63628.8	63628.8	68100.2	53721.5	68306.9	59593.8	149847			33232.3	56461.7	56461.7
A0A1D6EEP6	43155.2	43155.2	65146.6	35792.6	37257.5	36441	53453.4	4596.91	26510.2	43482.2	32958.1	32958.1
A0A1D6EEW2	58736.4	58736.4	72674.7	343961	340916	324958	33120.5
A0A1D6EEY0				13183	22580.3	15420.9	47615.7	32242.7	32568.5	43217.5	35653.2	35653.2
A0A1D6EEY6	28314.9	28314.9	27097.9	16898.2	24261.2	88397.5	21926.6	41043.6	40744.9
A0A1D6EF23	23072.6	23072.6	16919.3			24140		111126	112012	172486	137359	137359
A0A1D6EF24	64060.2	64060.2	62459.3	49911.5	46883.5	51332.2	116222	115847	117102	107723	107378	107378
A0A1D6EF31	24232.5	24232.5	23257.8	21398	22340.2	19873.6	15315	20236.7	20504	21020.4	17541.9	17541.9
A0A1D6EFC1	62454.5	62454.5	48890	53184	51613.6	54788.6	154100	143355	143133	140670	123249	123249
A0A1D6EFE0	146544	146544	195933	172206	166052	195947	2.13287e+06	2.28399e+06	2.29248e+06	1.69228e+06	1.6344e+06	1.6344e+06
A0A1D6EFG0	169237	169237	176263	122269	134586	138342	139497	27925.8	28459.6		34783	34783
A0A1D6EFI7	96323.8	96323.8	99636.2	88699.9	80940.5	74832.6	93546.6	79586.5	79030.9	49418.9	72383.7	72383.7
A0A1D6EFK7	128460	128460	144332	132586	145268	143637	199103	158120	159738	216042	227176	227176
A0A1D6EFN9	436281	436281	459518	521949	528086	561247	736850	781762	784011	690297	703766	703766
A0A1D6EFU2	2671.12	2671.12	3709.87		13334.9	26141.6	149697	116900	118869	136827	62805.9	62805.9
A0A1D6EFW8	320506	320506	99104.2	182891	187273	186503	79544.6	74711.9	74540.6	53037.5
A0A1D6EFZ8	593190	593190	521097	367011	366234	368491	131728	158682	160453	116981	116313	116313
A0A1D6EG13	50996.3	50996.3	44094.6	39424.4	43669.6	42463.2	57183.6	49055.8	47514.9	31632.7	80780.4	80780.4
A0A1D6EG37	246013	246013	249511	188729	188558	198558	134083	138833	140077	125192	138291	138291
A0A1D6EGA5	1.97321e+06	1.97321e+06	2063806	1.48122e+06	1.57826e+06	1.44203e+06	233496	232249	234005	177097	212434	212434
A0A1D6EGC6	361878	361878	350917	295747	284479	315470	406543	389146	392113	341537	372836	372836
A0A1D6EGC9	421337	421337	409516	351476	378318	366164	527351	476769	481621	432917	433644	433644
A0A1D6EGG0	211110	211110	202159	250327	204236	230101	246448	233367	233416	175627	174587	174587
A0A1D6EGI4	68810.6	68810.6	60196.4	71967.9	62267.2	66180.4	33889.7	50312.1		797398	201310	201310
A0A1D6EGK5	273314	273314	295707	381874	312416	309209	186219	61453.4	61956.5		199609	199609
A0A1D6EGK8	382130	382130	432216	174470	170327	170967	33476.7	29059.2	29054.2	46632.7	46396.7	46396.7
A0A1D6EGL6	44651.1	44651.1	50091	49161	49427.8	48654	42230.5	87444.7	64861.3	39999.8	72392.6	72392.6
A0A1D6EGN6	128568	128568	122595	118729	97952.3	120561	79358.3	63695.2	64302.1
A0A1D6EGP0	120083	120083	5918.75	11763.8	48491.7	47321.4	19129.7		89737.4	18444	18790.3	18790.3
A0A1D6EGS0	474515	474515	483035	526017	515915	542670	622409	691591	690687	559071	522778	522778
A0A1D6EGZ7	44320.4	44320.4	34716	38161.7	39875.9	42727.5	64567	67924.2	68828.1	80758.8	71640.6	71640.6
A0A1D6EH02				68918.2	64255.8	69330.8	824788	915589	923526	528204	684521	684521
A0A1D6EH08	936283	936283	960654	428539	440975	470246	82091	85988	74880.5	17753.1	73165.7	73165.7
A0A1D6EH19	134911	134911	165458	168552	179732	159879	220558	244752	244003	239338	252777	252777
A0A1D6EH31	736961	736961	1386685	10335.7	1.16969e+06	1.11089e+06	1.46134e+06	755243		1.31117e+06	1.37755e+06	1.37755e+06
A0A1D6EH87	990318	990318	945161	728865	682297	740277	948903	964196	978642	737568	794367	794367
A0A1D6EHA2	22659.6	22659.6	20643.2	20602.1	16701.6	21614	26973.4		4882.34	10886.6	9737.25	9737.25
A0A1D6EHB6	61214.1	61214.1	58683.4	45694.8	40099.3	40545.3	26326.7		31141.1	27812.3	18958.2	18958.2
A0A1D6EHD9	327120	327120	317516	383269	365529	361414	706691	771056	773090	750980	780406	780406
A0A1D6EHE0	91166.6	91166.6	118951	95377.6	121413	121732	269966	302981	302528	306804	338625	338625
A0A1D6EHG8	20131	20131	16785.4	15309.9	13316.7	13063.5				6810.44
A0A1D6EHH9	169773	169773	161230	152878	148654	159745	87798.1	112258	112618	105869	116372	116372
A0A1D6EHI0	157958	157958	150221	129937	120718	118520	91206.8	77526.6	78189.2	89740.5	91672.5	91672.5
A0A1D6EHK6	96105	96105	91301.4	91627.9	92962.4	96430.5	93650.7	90546.8	90937.2	83167.1	71200.8	71200.8
A0A1D6EHR5	141614	141614	132396	143274	146698	149042	62314.6	62886.6	63027.3	56634.6	71254.8	71254.8
A0A1D6EHS4	25604.2	25604.2	28141.2	23560.3	21535.8	21468.8		22329.5
A0A1D6EHT1	2.50357e+06	2.50357e+06	2.67986e+06	2.20847e+06	2.21357e+06	2.5086e+06	3.13431e+06	3357283	3.33917e+06	2898235	3.03246e+06	3.03246e+06
A0A1D6EI05	22398.6	22398.6	17279.2	10650.7	13599	12850.8
A0A1D6EI19	51967.2	51967.2	43863.2	76993.6	79124.3	88309.9	130775	146209	147143	145329	155962	155962
A0A1D6EI36	73481.8	73481.8	72678.8	73683.1	103747	78232.6	82201.8	102779	104098	74198.9	84514.6	84514.6
A0A1D6EI47	48588.8	48588.8	31227.4	38530.1	46837.7	28390	18786
A0A1D6EI68	69222.6	69222.6	70695.1	61972.5	56316.2	57659.5
A0A1D6EIA5	108818	108818	120287	108493	97057.4	89754.8	147922	154996	155119	163443	193835	193835
A0A1D6EIB6	560465	560465	575649	790576	861956	824513	1319193	1.47756e+06	1486809	1.18709e+06	1260340	1260340
A0A1D6EID3	14817	14817	20245.9	19323.4	22126.8	16892.7	21215.3	35720.3	28524.6	31547.5	34331.3	34331.3
A0A1D6EIE2	59171.2	59171.2	68179.7	78557.5	105545	86098.7	166899	190736	191196	145476	134935	134935
A0A1D6EIH7	26819.1	26819.1	37593.3	22101.7	29211.6	29212.7	48800.8	53321.7	53517.5	33844.4	28071.6	28071.6
A0A1D6EIL9	34918	34918	29496.2		26303.8	25530.5		25939.8		32164.5	32968.6	32968.6
A0A1D6EIR5	327264	327264	329412	216532	262525	279422	140921	135133	135680	119377	133647	133647
A0A1D6EIW8	222943	222943	183371	158625	154768	158669	83632.3	79604.8	82706.6	42167.9	67718.6	67718.6
A0A1D6EJ11	136828	136828	22413.3	29684.3	26332.7	23485	41979.5	42528.4	42479.7	34723.7	44361.8	44361.8
A0A1D6EJ39	423571	423571	412566	329908	349570	323862	249728	272304	273489	245643	245276	245276
A0A1D6EJ65	8722.48	8722.48	20663.9	7016.73	6731.84	8965.59
A0A1D6EJF4	71356.2	71356.2	66316.5	71464.8	67034.5	72771.9	51253.1	50723.8	50899.4	41535.4	49860.9	49860.9
A0A1D6EJT2	12924	12924		15652.5	15146	12249.3	57871.5	35457.8	35777.2	27645.1	32748.3	32748.3
A0A1D6EK55	82104.2	82104.2			160756	83110.4	105683		107269		67911.9	67911.9
A0A1D6EK73	59064.4	59064.4	54695.5	37115.4	37710.7	36835	16257.5	29424	29525.4		21119.6	21119.6
A0A1D6EKJ9	167411	167411	163759	111655	103236	100078	60761.4	50309.1	49183.7	46509.5	52399.8	52399.8
A0A1D6EKN5	113882	113882	114304	96585.8	83507.6	88034.2	109790	122772	125352	117030	106609	106609
A0A1D6EKZ2	11481.8	11481.8	14754.7	12390.5	13435.8	13638.9	67335.2	71181.1	52439.1	44583.1	57172.5	57172.5
A0A1D6EKZ4	29121.8	29121.8	28470.7	22392.2	21242.9			23353.8	22581.9	93198.8	82613.7	82613.7
A0A1D6EL67	3.76354e+06	3.76354e+06	3702810	3.3961e+06	3543031	3.6946e+06	3167859	3.27045e+06	3316121	2937599	3161625	3161625
A0A1D6EL86	53121.2	53121.2	43687.6	77226.3	72237	75149.8	84112.8	85415	86479.4	73407.7	68082.7	68082.7
A0A1D6ELB7	1.19832e+06	1.19832e+06	1.07724e+06	983730	1.11324e+06	1.07444e+06	910231	885782	900408	641474	770226	770226
A0A1D6ELC2	126931	126931	127944	64248.1	64939.8	59818.9	26597.3			13084.6	20389.8	20389.8
A0A1D6ELE8	289389	289389	288192	196423	178640	185280	1.77621e+06	1.99343e+06	2.00886e+06	160793	157851	157851
A0A1D6ELF0	31582.2	31582.2	36376.3	42999.3	20524.4	35257.9	37002.3	52156.1	55005.9	45683.6	34799.3	34799.3
A0A1D6ELF9	111858	111858	125660	67486.9	72156.5	63327.3	18537.8	27394	29467.7	39573.5	28705.4	28705.4
A0A1D6ELG4	1.80564e+06	1.80564e+06	1.81677e+06	2548600	2.65132e+06	2.53769e+06	2.33851e+06	3.01061e+06	3.03882e+06	2.88631e+06	3205066	3205066
A0A1D6ELI3	107987	107987	106291	153449	135036	145561	200684	208955	211353	153668	152052	152052
A0A1D6ELK2	77780.7	77780.7	93515	97236.7	92129.4	93717.5	80174.3	82095.9	96762.9	77079.3	78668.8	78668.8
A0A1D6ELP8	99244.4	99244.4	20241.2	38686.3	25224.6	25644.9	16330.8
A0A1D6ELR2	27522.8	27522.8	67766.4	23043.4	32526.9	20557.2	38071.4	50045.1	291433	46810.4	32204.1	32204.1
A0A1D6ELS0	81140.9	81140.9		25664.4	45336.8	35364.7	174674	357398	297535	404738	364930	364930
A0A1D6ELW4	49762	49762	47831.1	52464.4	48613.1	48875.2	92707.4	88285.3	88350.7	123577	154254	154254
A0A1D6ELX1	27643.9	27643.9	26408.8	25243.6	33502.3	33287.1	42894.5	58299.2	59274	49123	44812.5	44812.5
A0A1D6ELX5				15452.9	13470.1	11348.4	53150.6	50216.4	45169	32484.7
A0A1D6ELZ0	234778	234778	244195	204420	211924	216473	163034	178267	179355	157766	144880	144880
A0A1D6ELZ1	108976	108976	110068	83426.2	87110.2	83790.9	69755.8	69575.4	70487.6	82576.8	81633.4	81633.4
A0A1D6ELZ2	50720.7	50720.7	49321.6	52155.1	48347.4	53256.8	33345.5	35781.7	36118.9	35072	53708.5	53708.5
A0A1D6EM49					5479.25	6404.94		17617.6			16632.2	16632.2
A0A1D6EM72	189732	189732	199446	159830	152636	161168	46718.5	28686.2	28883.1	65547.3	62836.5	62836.5
A0A1D6EM86	6419.54	6419.54	8191.37	10863.9	5818.1	7690.25		3655.6	3559.81	11638.3	9255.93	9255.93
A0A1D6EMA4	141903	141903	133685	90319.4	83298.9	50877.4				41919.1	39331.2	39331.2
A0A1D6EMD0	10403.5	10403.5	8235.81	12477.1	9508.34	10459.3	28428.1	23934.5	24079.6	20769.1	27624.7	27624.7
A0A1D6EME6	65916.6	65916.6	54092.4	32167.9	33419.9	34322.1	142643	151283	151599	180884	170758	170758
A0A1D6EMF3	406303	406303	422950	353139	400459	379480	284871	315027	318731	259009	644822	644822
A0A1D6EMY1	230817	230817	251918	171389	195241	178750	119002	93307.4	93469.7	107925	118272	118272
A0A1D6EN25	210270	210270	208838	68392.6	65861.1	73546.4	16821.7	36191.1	36764	17294.3	15272.9	15272.9
A0A1D6EN36	6528610	6528610	6662987	4383976	4.4134e+06	4.12447e+06	2.03028e+06	2.58661e+06	2600744	2376714	1.92919e+06	1.92919e+06
A0A1D6EN44	1238718	1238718	1.22414e+06	1.06082e+06	998648	1.0277e+06	1.05839e+06	1.15693e+06	1.16372e+06	829084	1.03643e+06	1.03643e+06
A0A1D6EN56	21951.3	21951.3	25034.1	27898.6	24647.2	21359	16817	29293.1	29284.1	32646.3	35306.5	35306.5
A0A1D6EN58	16612.7	16612.7	13522.7	9056.21	8830.34	4808.04	46930.5	31616.6	31854.7	14628.6	27379.1	27379.1
A0A1D6EN61	31767.6	31767.6	28492.5	76692.9	92228.8	74425.7	131348	106680	107183	120340	114656	114656
A0A1D6ENB8	44629.3	44629.3	36379.1	44546.9	48442.9	40583.5				20611	20779.8	20779.8
A0A1D6ENE6	140110	140110	138368	172082	110229	100960	115430	125665	128084	65820.7	24875.6	24875.6
A0A1D6ENF9	8088.75	8088.75	10458.1	12689.9	17590.7	18389.2	44294.2	26443.5	25018.8	12960.9
A0A1D6ENJ1	15063.6	15063.6	23692.5	21596.2	18662.2	18996.5	17925.2	16480.2	15460.5	20553.4	24551.1	24551.1
A0A1D6ENN4	322261	322261	315153	470793	435128	440992	617460	596701	597126	780909	782280	782280
A0A1D6ENQ1	13676.6	13676.6	16376.5	19948.6	18245.8	18817	34853.5	33227.2	33895.9	25769.7	39868.7	39868.7
A0A1D6ENT5	888648	888648	830967	1.03684e+06	994264	1.05619e+06	1.25065e+06	1612018	1.62695e+06	1.52991e+06	1.47892e+06	1.47892e+06
A0A1D6ENW3			22197.7	64551	51916.1	24914.5	43360.7		58435.1	63618.6
A0A1D6EP50	40979.5	40979.5	38751.7	84032.9	96056.7	74792.3	36476.4	47115.5	47752.4	46510.3	41216.5	41216.5
A0A1D6EP57	140309	140309	171509	118665	140889	122193	28381.4	36091.4	42817.2	27168.2	23659.8	23659.8
A0A1D6EP93	122773	122773	130598	179604	187651	180141	251180	288986	290163	249833	230293	230293
A0A1D6EPA8	659596	659596	623737	632645	606374	603700	372503	400058	403098	242140	265306	265306
A0A1D6EPE4	99492	99492	102971	102163	111596	110417	137174	137848	136769	129133	131971	131971
A0A1D6EPE8	26210.1	26210.1	21899.9	33495.5	27466.1	28272.4	113203	96199.1	98177.2	28818.8	28291.8	28291.8
A0A1D6EPI9	73782.5	73782.5	73361.5	72140.2	61186.1	49611.1	32211.2	52837.6	50835.4	41292.2	53817.4	53817.4
A0A1D6EPM8	81289.7	81289.7	101746	81828.5	80123.6	80384.4	112943	123825	120025	81381.1	108116	108116
A0A1D6EPY8	25241.4	25241.4	23128.1	20611.4	19959.2	20453.1	14338.3	24126.4	40221.1	28839.3	46362.2	46362.2
A0A1D6EQY2	56155.5	56155.5	48403.7	44666.4	41879.5	43737.4	34236.8	46040.7	46828.9	21140.6	21181.8	21181.8
A0A1D6ER13	19167.7	19167.7	13194.9	11535.6	12969.1	12157.5
A0A1D6ER22	1.39216e+06	1.39216e+06	1.14486e+06	1.31798e+06	1.16551e+06	1.27236e+06	2.36171e+06	2.49247e+06	2.49365e+06	2.26751e+06	2.25249e+06	2.25249e+06
A0A1D6ER29	358086	358086	365822	375462	409869	388429	317369	328580	331597	216207	168245	168245
A0A1D6ERC4	41303.3	41303.3		66134.3	58898.9	60429.4	78387.1	69009.5	69570.9	138913	157536	157536
A0A1D6ERH9	217162	217162	205116	250180	238739	268545	286524	289877	290105	323567	345664	345664
A0A1D6ERI3	192200	192200	178407	178763	165004	137972	31200.6	49462.7	84149.7	50155	29116.1	29116.1
A0A1D6ERQ7	33125.8	33125.8	28143.4	29707.3	24140.2	28811.8
A0A1D6ES06	343774	343774	355951	268869	327022	289016	584435	588537	595650	762677	679781	679781
A0A1D6ES19	7.56304e+06	7.56304e+06	8505202	6.13092e+06	6.18057e+06	6516797	5.8582e+06	6.76771e+06	6823233	5.87833e+06	6523986	6523986
A0A1D6ESA9	145838	145838	147137	144718	148873	149161	54256.8	59336.5	47567	53713.9	58875.3	58875.3
A0A1D6ESC2	34654.4	34654.4	35655.8	56862	65157.3	62442.4	38132.1	22351.8	20422.6	30784.2	32345.6	32345.6
A0A1D6ESG6	78818.7	78818.7	108898	59607.6	66164.2	89223.2	111142	114406	115297	63731.3	94807.9	94807.9
A0A1D6ESI7	34472.9	34472.9	32546.3	18459.4	26800.3	17662.1	58011.4	56818.2	56821.7	64717.7	93057.4	93057.4
A0A1D6ESJ7	70978.8	70978.8	72495.4	57599.1	73663.7	56312.6
A0A1D6ESQ1	34562.9	34562.9	27974.8	26180	25332.1	28323.7	29358.5	45377.4	45768.9	34422.5	31183.2	31183.2
A0A1D6ESQ3				9344.17		11695.7					23503.9	23503.9
A0A1D6ESW5	1.31596e+06	1.31596e+06	1.37174e+06	1.19797e+06	1.29919e+06	1.25068e+06	1276797	1.32014e+06	1.32718e+06	1.16923e+06	1.27637e+06	1.27637e+06
A0A1D6ESZ2	75630.7	75630.7	63729	87837.3	113136	101909	59095.9	134580	186364	27191	24291	24291
A0A1D6ET20	6880.96	6880.96	6055.38	4323.45	3644.18	3996.28	10696.2	12619.2	12860.1	15476.5	16300.3	16300.3
A0A1D6ET31	60116.1	60116.1	47908.3	51524.9	55495.1	68239.6	120443	90513.9	94802.6	34482.2	76015.6	76015.6
A0A1D6ET42	19686.4	19686.4	19170.8	29754.4	16467.8	17653.6	75147.6	77785.8	78109.8	62212.4	66318.9	66318.9
A0A1D6ET96	127208	127208	121460	120005	132865	131277	29733.9	32513.9	32511.1	35756.5	36168.8	36168.8
A0A1D6ETA3	134196	134196	79964.4	114276	100308	111473	53510	61865.7	62320.1	89908.9	82438.5	82438.5
A0A1D6ETH3	426002	426002	415314	330796	319275	322958	560544	571375	578205	540434	458790	458790
A0A1D6ETI3				22471.2	29160	16531.9	34204.8		27127.4
A0A1D6ETX0	31857.7	31857.7	40843	39758.8	49989.1	52787.1	106917	66917.2	66646.5	77995.1	64706.6	64706.6
A0A1D6ETY2	468085	468085	461099	271852	307697	290045	241910	267000	267021	323248	333776	333776
A0A1D6ETY6	20636.4	20636.4	18848.8	33752	32085.5	35192.4	36022.9	42337.1	39716.9	27951.9	31817.5	31817.5
A0A1D6EU26	99724.9	99724.9	108792	104645	104474	96198.2	102836	203124	207228	159323	152100	152100
A0A1D6EU55	6518.44	6518.44	6923.43	7383.32	19851.2	14416.3		35177.1	34558.9	53331.6
A0A1D6EU65	25689	25689	21593.3	20013.5	21229.2	17319.8
A0A1D6EU89	19402.1	19402.1	26705.5	30790.9	33270.8	25016.1	38612.2	36845.9	37024.9	25359.1	24914.8	24914.8
A0A1D6EU99	55464.3	55464.3	116175	70271	6952.4	75653.3				79335.9	128443	128443
A0A1D6EUI5	159772	159772	160195	148421	153395	157357	243825	244428	249540	346468	370826	370826
A0A1D6EUQ2	95554.9	95554.9	79662.7	125161	149172	128000	198459	173698	173631	332933	195566	195566
A0A1D6EUR3	53228.2	53228.2	48469.1	54755.1	44195.9	53363.7	80432.2	76531.4	76998.2	88063.7	76783.6	76783.6
A0A1D6EVC0	19570.7	19570.7	19329.4	21453	24754.4	17162.7					23462	23462
A0A1D6EVC5	138894	138894	148026	65329.9	66258.1	60164.8	39187.6	40746.2	41681.5	33897.9	30711.8	30711.8
A0A1D6EVF1			15405.8	21747	30513.2	27294.4	19372.3	11422.8	11508.9
A0A1D6EVK6	126895	126895	143736	133322	128452	133950	406889	472210	475869
A0A1D6EVL1			16396.3	90479.3	73184.6	80149.2	309192	431920	432235	315135	516960	516960
A0A1D6EVM9	101229	101229	116632	68659.6	70653.6	70045.6	35291	34073.6	34345.3	34372.6	35565.8	35565.8
A0A1D6EVQ6	110956	110956	126157	78710.9	83515.2	76151.5	73365.5	82224.4	82776.8	52527.7	63924	63924
A0A1D6EVR1	35157.9	35157.9	30778	30793.1	28909.4	26536		23731.8	24148.4		14136.2	14136.2
A0A1D6EVS5	456958	456958	427236	432379	355718	395240	1299089	1.2136e+06	1.2285e+06	646250	1.34492e+06	1.34492e+06
A0A1D6EVW3	114199	114199	130009	56759.2	71188.7		23817.8	43064.3	42722.5	59808	44123	44123
A0A1D6EVX8	13594	13594	17279.7	15476.3	12549.8	14151.4	22935.4	21681.5	22982.7	46930.9	48769.9	48769.9
A0A1D6EW27	97973.4	97973.4	92944.3	75114.1	73087.8	82863.2	74054.9	92559.3	93329.6	92116.5	81169	81169
A0A1D6EWI5	49911.2	49911.2	50823.7	37460.4	35043.8	34788.7	30570.8	53414.1	53963.6	42004.5
A0A1D6EWL3	86601.6	86601.6	75715	70574.9	90511.4	85838.3	1.87736e+06	1.47905e+06	1.49717e+06	51354.5	1.56547e+06	1.56547e+06
A0A1D6EWN6	9670.02	9670.02	18143.7	19739	10649	18019.9	32601.6	47305.5	47946.1	40435.6	39850.1	39850.1
A0A1D6EWR4	58669.8	58669.8	60591.8	37420.6	42445.7	38652.7	21690	18747.1	52612.5	36592.2	44451.1	44451.1
A0A1D6EWX3	28610.9	28610.9	9757.65	9873.03	10305.5	9613.9	201596	184898	187332	313966	246607	246607
A0A1D6EWY0	109518	109518	116189	85787.1	83472.4	84150.8	40565.9	42353.4	42063	30282.8	16683.8	16683.8
A0A1D6EWY7	31992.7	31992.7	29692.8	33473	34858.8	36044.2	13370.6	18065.1	18325.1	21895.2	21600.9	21600.9
A0A1D6EWZ8	259773	259773	214211	187507	206430	215750	318530	191448	194917	258575	255684	255684
A0A1D6EX07	198535	198535	231456	209969	207290	205989	271039	267981	268453	248815	286667	286667
A0A1D6EX28	79036.5	79036.5	86990.5	120890	97386.1	129325	33480.7	57714.6
A0A1D6EX31	16880.9	16880.9	21885.7	16274.6	10293.8	9571.9				14025.2	11442	11442
A0A1D6EX58	412639	412639	363751	197533	163695	146409	332718	406311	350614	487946	491814	491814
A0A1D6EX97	49176.6	49176.6	56679.8	54705.6	58850.2	59106.1	71857.7	54343.5	55784.5	100197	159639	159639
A0A1D6EXC9	119767	119767	140502	122957	87617.3	102709	258104	294817	294382	256586	297953	297953
A0A1D6EXD1	178070	178070	176090	67799.6	90074.6	80878.4
A0A1D6EXJ1	284320	284320	296183	406974	340337	364741	734737	693629	696306	548672	553833	553833
A0A1D6EXU1	129683	129683	148576	90649.7	90458.4	91870.9	29747.5	33455.7	27433.6	35794.7	25422.7	25422.7
A0A1D6EXV2	91344.1	91344.1	93742.4	119779	108222	104044	119353	147133	149380	127718	126653	126653
A0A1D6EY20	51821.8	51821.8	51946.6	72651	122862	97543.2	85210	53772.3	52680.2	33705	57874.2	57874.2
A0A1D6EY30	282609	282609	300318	216505	218092	204500	11236.1	76645.6
A0A1D6EY67	34931.1	34931.1	87651.6	46408.9	38660.9	42769.6	61988.3	22288.8
A0A1D6EYD5	50941.7	50941.7	53588.7	44971.7	40541.9	44542.4	45362.5	30729.8	30555.8	47096.5	48069.3	48069.3
A0A1D6EZ45	92888.6	92888.6	92969.4	56583.3	51012.9	54858.2		15680.2	15733.7
A0A1D6EZ64	648438	648438	607082	587507	615592	550570	75917	75411.9	86241.3	100852	108022	108022
A0A1D6EZ89				15929.4	26962.3		14517.3	14076.7	13523.6		20479.1	20479.1
A0A1D6EZ98	148920	148920	144140	113469	109596	113210	68354.2	68472.4	69393.4	56227.7	51853.9	51853.9
A0A1D6EZA9	19589.1	19589.1	17286.4	52110.5	40065	21270	7745.46	9518.01	9548.14	8938.87
A0A1D6EZB3	50520.9	50520.9	56923.8	50306.1	44326.1	50577.9	65085.2	63387	88789.1	124396	67277.9	67277.9
A0A1D6EZG7	150915	150915	133240	152827	107132	82347.2	143391	302555	303868	69141.8	96345.5	96345.5
A0A1D6EZJ7	61410	61410	67946.2	44657.1	61332.3	61342.5	62432.4	52314.4	52692	95217.5	106839	106839
A0A1D6EZK5	182815	182815	170423	380915	357876	381419	596811	567867	573397	191716	211339	211339
A0A1D6EZQ9	59451.7	59451.7	55033.9	103673	110535	56943.6	30673.6	45093.9	45327.4	41308.4	37884.4	37884.4
A0A1D6EZR1	39596.7	39596.7	48716.3	41756.1	38156.9	47722	43881.3	54152.7	55680.8	112364	66384.5	66384.5
A0A1D6EZU1	9200.63	9200.63	13445.2	27814.4	25963.4	26375.5					4753.04	4753.04
A0A1D6F072	193689	193689	198826	440551	427301	444374	322211	322621	325061	417415	468239	468239
A0A1D6F0G6	34879.6	34879.6	37936.1	36589.4	28352.7	30219.2	16459.5	84559.5	85091	40111.3	93084.5	93084.5
A0A1D6F0I9	47319.6	47319.6	66889.1	31270.7	33439	26514.3
A0A1D6F0Q4	96532.5	96532.5	104868	115480	99178.8	111330	110657	114557	115174	88971.2	79110.1	79110.1
A0A1D6F0W4	31220.3	31220.3	44766.6	38155.2	49307.5	47888.3		25727.5	32101.5
A0A1D6F0W7	170434	170434	158914	106518	149908	119123	7217179	7165242	7.17952e+06	6488037	6178431	6178431
A0A1D6F125	9027.14	9027.14	7906.16	5417.75	5811.49	5247.62
A0A1D6F137	16443.9	16443.9	23178.1	11770.4	13257.8	10128.9					13196.9	13196.9
A0A1D6F1N9	24816.9	24816.9	24998.2	43562.6	42745	37690	20253.4	29600.1	25026.8	31293.3	34571.7	34571.7
A0A1D6F1P8	97428.7	97428.7	87818.1	95981.2	109849	107091	123735	88440.7	90151.7	115245	126746	126746
A0A1D6F1Q4	711053	711053	663512	1.02237e+06	942771	990582	906275	849622	786629	980897	1.00842e+06	1.00842e+06
A0A1D6F1V0	25115.5	25115.5	24025.4	23730.1	16556.1	22962.3		39817.3	41320.1	46259.2	42508.3	42508.3
A0A1D6F1V5	49786.5	49786.5	56859.9	75558.6	42420.3	40404.1	52491.2	34357.5	34627	71837.3	74838.2	74838.2
A0A1D6F1X1	556113	556113	581474	411043	431196	436656	815110	793597	794504	683914	804758	804758
A0A1D6F1Y5	411314	411314	415602	359934	332309	362433	242144	271899	275104	248556	219503	219503
A0A1D6F1Z8	48850.2	48850.2	50773.8	36020	37231	38471.6		38009.1	38290.2	26504.9	33168.8	33168.8
A0A1D6F203	11175.8	11175.8	14562.1	21736.7	15797.3	19390.7	46567	46161.1	45272.2	42310.1	32965.3	32965.3
A0A1D6F293	69891.4	69891.4	74277.9	56690.9	59221.2	53989.3	47595.1	34508.6	32240.3	26088.7	7680.81	7680.81
A0A1D6F2C6	78599	78599	85622.5	153639	168877	153545	111177	120904	121490	139109	145366	145366
A0A1D6F2D9	97604.9	97604.9	105325	70248	68173	74345.8	40656.1	55744.5	56306	44018.3	46342.4	46342.4
A0A1D6F2F4	56300.6	56300.6	66297.9	23421	26593.4	27406.2	19162.2	15796.4	15810.5	15997.8	11351.3	11351.3
A0A1D6F2F7	881574	881574	946748	879850	857712	944462	951945	870355	877714	825069	832331	832331
A0A1D6F2G7	19314.5	19314.5	31838.6	21318	17835.1	22872.2		29671.2	29165	19265.8	94244.2	94244.2
A0A1D6F2I0	47974.9	47974.9	44500.3	61099.2	58645.9	62447.7	69995.1	69610.7	69579.6	65458.5	60833	60833
A0A1D6F2M5	68570.5	68570.5	61779.4	93512.4	102233	96910.1	89636.2	86796.1	87678.8	108938	116940	116940
A0A1D6F2Q8	11249.3	11249.3	10316.9	26737.5	20477	15351.3	41591.2	50222	42737.7	34123.8	33933.5	33933.5
A0A1D6F2R6	633530	633530	603405	609515	583936	662791	994222	922472	927929	852927	815214	815214
A0A1D6F342	32575558	32575558	39407744	25250908	26016968	23873106	22394028	21522726	21631128	17404504	17419662	17419662
A0A1D6F3N9	12879.4	12879.4	12000.8	17749.6	12781.1	13123.3	29241.7	26377.9	26831.1	11064.8	24788.2	24788.2
A0A1D6F3S5	64851.7	64851.7	60895.2	68564.9	72871	75069.2	85322.4	70230.1	80872	63303.3	71705.2	71705.2
A0A1D6F3V4	165338	165338	183528	152440	162892	134500	268896	297213	265710	341894	354579	354579
A0A1D6F3W8	33707.2	33707.2	32398.6	38392.9	40384.6	38582.9		51800.7	51848.4	105383	68835	68835
A0A1D6F448	187107	187107	205020	175121	159798	186421	643697	627363	632580	485027	12116.5	12116.5
A0A1D6F477	53288.2	53288.2	23976.9	13404.3	18270.9	4228.6	217835	217027	220887	274851	265377	265377
A0A1D6F479	7154.88	7154.88	6976.4	3859.83	4345.19	5684.1
A0A1D6F4B0	284038	284038	297137	251097	252144	256366	371966	338173	342622	409217	417146	417146
A0A1D6F4D3	83494.2	83494.2	81947	75772.4	92248.3	50705.1
A0A1D6F4E6			21767.8	22179.6		21708.4	31557.6	34230.2	34888.9	18935.1	13018.5	13018.5
A0A1D6F4L0	814479	814479	862494	650752	640272	655895	732885	653357	666114	573041	775488	775488
A0A1D6F4Q7	80684.7	80684.7	61282.4	63932.4	60219.4	54355.8	64160	98294.2	98920.5	99820.7	109147	109147
A0A1D6F4U5	56567.8	56567.8	57979.5	67071.7	66464.1	63168.7	31668	35000.2	34890.6	27973.7	46792.9	46792.9
A0A1D6F4V2	77375.3	77375.3	82291	116841	121678	110233	91036.7	96620.4	97107.9	72149.9	86138.1	86138.1
A0A1D6F4V9	748661	748661	722478	673227	682437	602091	719492	737620	740820	838470	749838	749838
A0A1D6F512	63153.4	63153.4	64424.6	55832.8	55545.2	52989.2	36959.5	40889.9	42096.4	48451.1	48421.1	48421.1
A0A1D6F515	128757	128757	103155	60927	121311	120080				1.08682e+06
A0A1D6F548	32493.7	32493.7	36949.9	30187.1	34254.5	26616.2
A0A1D6F562	24101.3	24101.3	22410.9	24474.7	25318	23976.3	4830.66	14992.1	17597.5	11005.7	13358.6	13358.6
A0A1D6F581	207620	207620	212441	314864	269895	308058	444625	470694	477090	359203	473656	473656
A0A1D6F5A7	21786.6	21786.6	19536.7				723756	790955	791382	718566	825800	825800
A0A1D6F5N8	27532.7	27532.7	25596.3	17274.5	18291.2	14733.3
A0A1D6F5Q4	59373.2	59373.2	61411	45976.2	49049	43637.2
A0A1D6F5T2	893406	893406	827112	686603	637303	674641	651790	682954	685404	613815	667558	667558
A0A1D6F5W5	38240.1	38240.1	35407.7	44873.9	41210.4	43566.1	45229.2	44429.6	44161.4	46340.4	38437.3	38437.3
A0A1D6F6F5	28279.5	28279.5	36975.4	28838.4	25823.8	35236.9	20565.6	17689.6	17925.2	18241.6	19311.1	19311.1
A0A1D6F6H5	84099.1	84099.1	87666.1	50425.9	52034	51749	30266.7	24507.1	24675.7	21360.1	22647.5	22647.5
A0A1D6F6K4	33189.6	33189.6	31436.5	25357.7	27899.1	25710.1	22533.6	18908.9	19129.4	28948.5	28816.1	28816.1
A0A1D6F6N1	162079	162079	117001	132688	138661	150493	241675	55351.8	55830.8	62952.6	49519.1	49519.1
A0A1D6F6N7			262302	23990.7		20006.6					51743.3	51743.3
A0A1D6F6R9	22198.9	22198.9	19217.8	41700.2	32179.8	50963.5	26687.4	19653.5	19031.8	18480.8	20443.6	20443.6
A0A1D6F6S7	20187.1	20187.1	19382.6	26847.6	28251	28057.5	14095.2	19794	20028.9	31360.4	30940	30940
A0A1D6F6X6	35432.7	35432.7	32210.4	59799.1	58875.8	57982.5	20233.3	10467.6	10496.9	28985.1	21354.9	21354.9
A0A1D6F6Y7	818064	818064	828075	776992	776161	744411	542540	479562	482890	843341	705493	705493
A0A1D6F795	36263.8	36263.8	27050.1	51122.1	48005.1	52094.7	47867.6	57137	76804.8	37902.6
A0A1D6F7A4	55814.8	55814.8	54910.1	51708.8	53532.5	49727.6	23510.5	15830.7	15891	23161	25013.6	25013.6
A0A1D6F7A8	45546.2	45546.2	46955	57075.6	55077.6	48010.8	43631.9	45767.5	51955.7	52199.4	47760.7	47760.7
A0A1D6F7H5	1.08488e+06	1.08488e+06	1.15194e+06	638475	843745	955292	88165.8	104845	81919.7	56236.7	54688.4	54688.4
A0A1D6F7R7	54479.1	54479.1	58791.9	34393	41616.4	40307.7		24389.7	24702.3	16768.3
A0A1D6F7T7	25566.2	25566.2	24800.3	44960.9	46803.4	60668.2	63234.3	45317.2	48131.6	77347.4	65319.7	65319.7
A0A1D6F7V0	70779.6	70779.6	75671.1	60496.7	60162.8	42093.5	95261.9	84488.9	80917.5	89809.8	84537.2	84537.2
A0A1D6F7X7	55244.9	55244.9	69220.6	78334.4	98981.5	111591	15770.1	16651.2	15983.7	18100.3
A0A1D6F7X9	7524.61	7524.61	7109.4	6863.23	6363.59	9833.78		17382.6	17496	8589.99	9271.17	9271.17
A0A1D6F7Z0	91207.1	91207.1	107997	76044.4	65031.2	74089	41350.4	44376.5	44776.9
A0A1D6F7Z3	2895.15	2895.15	2406.49	8402.45	8269.69	10188.6	40206.3	34095.3	34934.8	28644.1	30735.4	30735.4
A0A1D6F819	27246.8	27246.8	40196.3	46848.1	49357.1	45436.4	53657.7	52687	53149.6	32125	43284.8	43284.8
A0A1D6F848	101312	101312	108737	50986.4	100650	100872	58878.8	94204.9	95239	91448.7	92505.3	92505.3
A0A1D6F8C9	36576.6	36576.6	32599.9	44104.2	43742.3	39922.6	51365.4	54549.5	49644.2	38036.5	33073.1	33073.1
A0A1D6F8J3	271853	271853	282895	370984	376687	352508	1.90813e+06	2037763	2.05266e+06	2454473	2.63311e+06	2.63311e+06
A0A1D6F8K4	22485.7	22485.7	45460.4	45182.2	31798.4	35877.7	91361.2	70452.2	71781	64403.2	53589.9	53589.9
A0A1D6F8M4	138151	138151	134713	103541	83839.6	99999.1	78801	115944	118575	137746	106088	106088
A0A1D6F8R0	115888	115888	109496	117039	109829	109337	74231	114271	115136	94535.7	99898	99898
A0A1D6F8Z7	20802.3	20802.3	15481.2	12923.8	9282.9	13260.2
A0A1D6F918	205606	205606	206199	160696	181274	189513	152775	162340	162329	199716	245286	245286
A0A1D6F948	63539.7	63539.7	81447.9	73542.4	84977.5	72299.8	109449	114257	115384	142057	114756	114756
A0A1D6F974	642220	642220	646200	327328	473400	457746	203219	428103	434528	152568	133231	133231
A0A1D6F9C2	48282.3	48282.3	52715.9	35615.8	27815.8	34603.3
A0A1D6F9C5	68234.4	68234.4	69198.8	87046.3	86293.8	87403.1	75697.6		83367.8	50813.6	69764	69764
A0A1D6F9C8	349761	349761	387992	409506	390457	453179	94622.7	71186.6	72778.1	90747	97191.9	97191.9
A0A1D6F9F3	31916.6	31916.6	34930	30477.5	24709.7	30069.4	21033.3	20455.2	14290.3	31379.6	27152.1	27152.1
A0A1D6F9F8	43152.5	43152.5	48069	40052.3	43897.5	45123.1	69538.8	57962.5	57890	80236.2	89191.5	89191.5
A0A1D6F9G8	30520.1	30520.1	170848	58813	79705.8	67077.2	376721	232006	235914	41413.2
A0A1D6F9J8	60835.9	60835.9	55124.4	46357.8	56032	56519.4	53651.1	43949.4	49199.1	54519.3	38788.9	38788.9
A0A1D6F9M3	113144	113144	105518	137359	133440	89898.2	162104	158930	161282	258431	252662	252662
A0A1D6F9N8	313908	313908	296382	214774	203863	213798	155167	220028	220234	150592	165292	165292
A0A1D6F9P3	43964.1	43964.1	48798.5	45080.4	31890.2	75196.5	45656.1	48565.8	50203.7	45711.2	74146.5	74146.5
A0A1D6F9P5	28971.7	28971.7	28920.1	17752.1	28440.3	18785.7				16070.5	59842.4	59842.4
A0A1D6F9Q9	8406.07	8406.07	11871.3	14742.9	14398.2	12599.2	22405.2	23492.2	23210.4
A0A1D6F9U7	40744.3	40744.3	45359.3	32770.9	37882.5	34767.6
A0A1D6F9X0	15882.3	15882.3	26230	45702.1	38262.8	36571.6	107444	105983	102219	145374	144422	144422
A0A1D6F9X3	14383.5	14383.5	14918.1	9880.1	8984.71	10375.7					6647.96	6647.96
A0A1D6FA16	155434	155434	87756	345161	80955.8	195607
A0A1D6FA58	194836	194836	210041	205072	199563	195761	193253	177965	181166	133655	137583	137583
A0A1D6FAD1	45871.2	45871.2	41556.4	42135.1	37515.8	39217.9	16093.1	14329.6	14324.8
A0A1D6FAE0	91420.2	91420.2	87404	77343.7	79517.2	71104.5	126286	15705.9	18360.5	112190	5445.51	5445.51
A0A1D6FAI6	60835.2	60835.2	64926.2	75831.4	67806.1	71676.8	25517.3			20529.5	22020.3	22020.3
A0A1D6FAJ1	22082.3	22082.3	27001.5	40614.5	44957.9	35166.1	52598.9	50054.6	50534	44114.4	47969.3	47969.3
A0A1D6FAN8	55674.2	55674.2	56258.1	39734.5	44209.1	41340.6	21606.8	25929.5	25912.2	17973.9	31560.8	31560.8
A0A1D6FAT2	349598	349598	314392	199441	200455	208628	125428	129025	132389	88336.5	97917.1	97917.1
A0A1D6FAV4	23085.1	23085.1	25628.6	27316.2	19349.4	26327.3	38358.7	35619.2	41018.2	32282.7	30478.6	30478.6
A0A1D6FAX1	4.8585e+06	4.8585e+06	4430004	3.98337e+06	3764765	3863810	1.29948e+06	1.47331e+06	1.48205e+06	1.54632e+06	1.41933e+06	1.41933e+06
A0A1D6FAY8	230535	230535	166566	153296	163090	165722	206014	192545	196785	134267	111250	111250
A0A1D6FB02	65467	65467	63914.7	41436	44865.7	39035.7	8719.84	7260.03	11519.2	29953.3	100843	100843
A0A1D6FB18	13455.5	13455.5		12452.3	14388.2	8711.85	10016.8
A0A1D6FB39	326163	326163	302319	293361	303768	302394	226203	225792	228062	276318	278933	278933
A0A1D6FB88	85517.6	85517.6	77673.5	65439.8	74328	75347.1	86831.4	73521.2	73090.5	91611.2	83236.7	83236.7
A0A1D6FBC8	58041.6	58041.6	62733.2	56207.6	57863.4	56940.5	136558	93090.8	93592.6	14309.6	19111.3	19111.3
A0A1D6FBG5	34871.4	34871.4	35402.4	61577.5	61492.7	63052.4	88618.9	87094.9	87916.7	58729.4	77253.9	77253.9
A0A1D6FBS3	319931	319931	314356	272161	253739	264612	375873	374898	376296	420690	392512	392512
A0A1D6FBY2	59172.3	59172.3	59173.9	40030.7	39210.3	38495.6	42006.8	45741.1	46121	30987.1	27043.1	27043.1
A0A1D6FBZ0			13101.5	14108.4		12088	34737.1	34061.7	33151	26385.2	40433	40433
A0A1D6FC37	32779.7	32779.7	33610.1	55980.1	51447.8	56966	37209.6	38225	35017.6	31270.5	65806.4	65806.4
A0A1D6FC42	64277.4	64277.4	68013.4	29570.3	48705.7	30531.8	87418.8	73580.8	73777.6	26438.5	23954.5	23954.5
A0A1D6FC67	38284.9	38284.9	39827.4	8890.55	30071.2	31091.9		43971.1	25793.4	45615.4	49862.6	49862.6
A0A1D6FC87	36833.7	36833.7	51929.5	40845.1	36045.7	44933	45776.7	44116.1	44114.1	31357.8	46876.7	46876.7
A0A1D6FCB4	91030.8	91030.8	79498.6	97289.1	89869.8	101961				60789.6	48704.3	48704.3
A0A1D6FCD0	8250.32	8250.32	8624.88	14217.3	10729	15476	14093.5	31054.8	31114.8		15820.7	15820.7
A0A1D6FCD3	57513.4	57513.4	51552.3	54026.7	53736.8	49479.7	45899.5	34119.2	35207.4	43205.1	38526.4	38526.4
A0A1D6FCD8	56153.7	56153.7	50442.5	54897	51700	34799.3	40245.2	57712.4	58000.3	23846.9	38350.3	38350.3
A0A1D6FCJ5							67959.2	77964.5	80678.8	50480.8	50106	50106
A0A1D6FCM0	6524.61	6524.61	18484.5	16630.7	13207	5085.73
A0A1D6FCQ0			285395	123202	100818	61200.4	76030.4	102346	94549.7		38424.4	38424.4
A0A1D6FCS1				10517	14813.4	13106.4	13785.3	14627.9	15167.8		4241.59	4241.59
A0A1D6FCW7	49435.5	49435.5	46285.7	31196.4	37644	37440	101089	99976.8	101038	107499	103490	103490
A0A1D6FCY8	24149.1	24149.1	53862.6	103183	3349.57	69766.8	18529.7	127374	127920	82462.9
A0A1D6FD79	799552	799552	716567	760616	682713	723111	814866	745118	744515	866671	809522	809522
A0A1D6FDP8	43430.6	43430.6	46261.5	26061.2	25432.8	16491.1
A0A1D6FDQ9	752739	752739	737436	668197	715264	708000	952036	995297	995899	990814	1033192	1033192
A0A1D6FDX7	270092	270092	295460	230774	236269	247251	579787	582446	587212	353911	345628	345628
A0A1D6FE15	28232.4	28232.4	24787.9	14568.2	18185.9	13939.3	9945.16	16069.3	16324.6	7186.9
A0A1D6FE27	28958.1	28958.1	62413.2	61669.9	32914.5	39376.6	47540.8	87072.1	93973	71581.2	79230.3	79230.3
A0A1D6FE47	177996	177996	195995	169347	175196	177397	202139	201497	202384	147929	139242	139242
A0A1D6FE78	12530.8	12530.8	13729.3	12970.5	13496.9	13026.7
A0A1D6FEA4	142715	142715	119683	159442	156991	167786	124836	121019	117352	123665	139908	139908
A0A1D6FEB3	161720	161720	143369	115350	114830	112510	60273.4	59235.4	58987.8	61766.7	59789.1	59789.1
A0A1D6FEB9	37423	37423	32897.6	27036.8	27477.8	23518.2
A0A1D6FED6	12569.5	12569.5	13473.8	12069.1	13228.8	12591.6	22244.8	17550.2	27788.4	28285.3	23702.8	23702.8
A0A1D6FEM3	92623.9	92623.9	72985.8	126642	108075	113094	100249	125337	126301	67340.7	84647.1	84647.1
A0A1D6FEN3	136745	136745	45116.2	56544.3	51923.7	52484.1	138584				167476	167476
A0A1D6FER3	94365.2	94365.2	100495	86842.7	61822.1	73444	62102.7
A0A1D6FER6	17501.6	17501.6	25736.8	26121.5	25961.5	27386.9	40014.7	32594.5	33580.1	34952.9	42396.1	42396.1
A0A1D6FEW5	63417.7	63417.7		53833.3	68173.8	194848	144467		57351.2		93504.4	93504.4
A0A1D6FEZ2	455660	455660	464470	304817	368217	342419	188918	213085	214609	144851	228857	228857
A0A1D6FF13	134356	134356	151351	246930	223224	218133	237911	227643	228276	217459	202098	202098
A0A1D6FF20	92287.4	92287.4	94601.9	56820.1	48690.2	65171.6	106657	144682	145481	92854.4	130311	130311
A0A1D6FF26	405818	405818	387555	295567	272585	295151	215584	252662	257764	203223	268670	268670
A0A1D6FF42	488844	488844	569986	595857	643146	589948	1057085	1.12539e+06	1.12625e+06	938415	960828	960828
A0A1D6FF81	5140.07	5140.07	5718	12692.9	40271.4	20951.9	94402.5	83216.4	95315.4	78654.2	85118.4	85118.4
A0A1D6FF90	47340.6	47340.6	30775.5	35314	34942.6	31655.2	37357.1			17456.5	15041.9	15041.9
A0A1D6FFE4	59137.7	59137.7	58601.6	64755.2	58382	68202.5	49351.1	54816	55676.1	49964.2	53681.6	53681.6
A0A1D6FFF3	5380.72	5380.72	5187.34	7558.22	8065.96	6776.44				12884.9	12654	12654
A0A1D6FFG6	22044.4	22044.4	18405.4	23599.9	26555.7	25840.4	28062.1	40707.5	40965.1	43828.1	55730.1	55730.1
A0A1D6FFM2	502012	502012	458040	189089	289021	306789	141886	124910	127243	158244	181559	181559
A0A1D6FGA2	870836	870836	855740	1.09391e+06	1.04191e+06	1.07531e+06	2.76234e+06	2.76673e+06	2.78636e+06	2.68364e+06	2.91453e+06	2.91453e+06
A0A1D6FGB7	99271.1	99271.1	100632	91981.9	93585.2	86045.7	186923	193881	194997	126015	138662	138662
A0A1D6FGJ9	391624	391624	338539	426435	433788	470253	246139	276894	278083	302807	339278	339278
A0A1D6FGX5	128375	128375	122154	143095	140938	148366	190298	186440	188665	210192	173978	173978
A0A1D6FGY1	27802.6	27802.6	28982.6	38485.3	37855.9	34688.1	56952.7	52936.7	52946.6	46895.3	54720.9	54720.9
A0A1D6FGZ9	16176.7	16176.7	16870	21781.8	22491.8	22544.4	75206.8	58970.8	66343.4	81953.7	85976.3	85976.3
A0A1D6FH31	452022	452022	456095	424488	441039	419861	407645	457506	458933	432806	451423	451423
A0A1D6FH69	19150.9	19150.9	18661.6	25722.8	27569	26464.5	26595.8	41394.4	38165.1	27321.2	15968.8	15968.8
A0A1D6FHA9	509441	509441	567417	530310	527471	503129	470357	515926	519967	529391	463893	463893
A0A1D6FHL7	129723	129723	136687	145631	141176	150717	225573	212599	219905	239178	249187	249187
A0A1D6FHT0	687579	687579	716505	518419	563629	544449	449975	480321	482583	375771	419574	419574
A0A1D6FHT8	758782	758782	799058	476059	482554	491520	314601	320665	321662	255233	268587	268587
A0A1D6FHV4	78686.5	78686.5	72920.4	59962.4	62960.4	60657.9	32440	55052.8	56781.8	13387.3	14515.8	14515.8
A0A1D6FHW2	3.12306e+06	3.12306e+06	3.17684e+06	1.59032e+06	1.56491e+06	1.50265e+06	743738	711525	720211	588640	624494	624494
A0A1D6FHZ0	78419.8	78419.8	71554.8	78718.5	78418.2	85127.8	72323.4	81034.3	82805.9	76099.4	71907.7	71907.7
A0A1D6FHZ5	20925.1	20925.1	24404.3	27781.5	37091.8	20087.6	55465.6	59458.3	61555.2
A0A1D6FI02	31561.3	31561.3	25194.8	47432.9	45836.2	48214.2	22820.4	32712	32769.4	27372	7289.35	7289.35
A0A1D6FI58	11673	11673		16402.7	18947.9	13791.5		38177.9	39918.8
A0A1D6FI70	641243	641243	651989	753507	789042	819548	1.25915e+06	1.31319e+06	1.32296e+06	1.53205e+06	1.45067e+06	1.45067e+06
A0A1D6FIC7	29910.8	29910.8	25942.9	24997	26259.4	24415	14299.3	8163.22		27226.7	17177.1	17177.1
A0A1D6FIG2	31161.6	31161.6	33522.2	31383.1	32970	33230.1	33681.1	37533.5	37531.6	33629	40502.1	40502.1
A0A1D6FIM0	48818.8	48818.8	51379.3	52467.3	66809.2	58938.2	21594.4	22396.3	22476.9	33616	28423	28423
A0A1D6FIQ8	107922	107922	86174.3	76421.6	70537.6	62025.9	79397.3	87703.7	88830.3	78882.5	75287.5	75287.5
A0A1D6FIQ9	113022	113022	113269	95473.2	88496.5	86647	93051.2	113934	106552	140929	111035	111035
A0A1D6FIU3	12775.6	12775.6	26096.9	22862.8	16869.6	20539.9	14179.5	16829.8	16951.2
A0A1D6FJ28	29153.4	29153.4	28724.4	27283.5	29077.3	39429.3	61662.3	56540	56891	24569.7	53629.9	53629.9
A0A1D6FJ36	52737.2	52737.2	49723.3	56662.3	49909.1	56856.1	57840.4	51585.8	51675.3	66138.5	70069.1	70069.1
A0A1D6FJ88	54972.5	54972.5	48610.8	46312.1	50308.9	51909.7				19777.7	23202.2	23202.2
A0A1D6FJP6	34236.8	34236.8	26057.7	3311.06	96840.6	72533.1	26322.7	114419	85727	110402	167527	167527
A0A1D6FJS5	31550.3	31550.3	26264.7	35632.5	33915.9	40103.8	62437.7	75650.6	76909.4	77245.1	75648.6	75648.6
A0A1D6FJS8	54315.9	54315.9	40501.4	35403.2	35602.6	40481.1	22079.2	29287.9	29526.4	32162	26646.1	26646.1
A0A1D6FJV7	59020.7	59020.7	41800.7	51073.9	55294.3	59080.1	28712.8	107743	107638	66359.2	81324.8	81324.8
A0A1D6FKD0	50970.3	50970.3	45843.4	32104.7	33078.4	31175.4	46343.2	28319.7	28753.1	37235.8	40308.9	40308.9
A0A1D6FKF4	69747.4	69747.4	70699	116060	101906	91382.1	356857	423619	324124	231875	231382	231382
A0A1D6FKV6	3.12099e+06	3.12099e+06	3.15814e+06	3977908	4003502	4.0137e+06	8221323	8426816	8470731	6799465	7.23627e+06	7.23627e+06
A0A1D6FKV7	187676	187676			154888	119192		173058	173301	48544.6	44718.5	44718.5
A0A1D6FKV9	673725	673725	607497	552550	590654	637254	476095	391996	385167	347636	393120	393120
A0A1D6FKW5				22124.3	13504	22075.8	27512.1				14937	14937
A0A1D6FKX3	53177.6	53177.6	34204		23748.7	31510.3	50622.9	39086.2	38974.8		27137.9	27137.9
A0A1D6FKZ4	60407.6	60407.6	49569.9	44948.6	80601.2	70417.3	40567	17135.6	18260.3	31335.1	34482.8	34482.8
A0A1D6FL68	54324.2	54324.2	56662.3	63706.3	63892.8	69736.7	32603.4	40063	39360.6	49404.7	48918.9	48918.9
A0A1D6FL73	70055.8	70055.8	74800.1	87696.4	82794.8	82255.5	89730.4	85126.6	86934.7	76378.9	81256.4	81256.4
A0A1D6FL95	173089	173089	174884	104948	110539	107768	4632.23				30146.4	30146.4
A0A1D6FL99	39789	39789	42579.5	41499.7	40149.3	40054.1	41409.2	37510.3	41313.9	37900.7	47751.3	47751.3
A0A1D6FLE9	116235	116235	103539	118526	114598	79832.6	64778.6	43859.6	37449.3	60833.2	72064.7	72064.7
A0A1D6FLH7	110375	110375	112220	129050	122677	132911	111101	101276	103439	101854	99820	99820
A0A1D6FLJ9	73437.2	73437.2	66416.6	116499	99253.6	106305	218780	194870	201895	169674	163949	163949
A0A1D6FM42	89814.3	89814.3	146926	61817.4	66170.7	31353.3	375646	401334	400655	241552	283312	283312
A0A1D6FM59	9932.58	9932.58		31240.7	35257.6	23900.2		5146.63	5188.99	29766.4	30273.5	30273.5
A0A1D6FM67	120799	120799	125641	40892.7	39048.2	38854	8497.85	6270.04	6308.64	8761.59
A0A1D6FMB4	47529	47529	48279.8	53281.6	56379.4	53521.6	46088.1	32180.4	32516.3	50431.2	45571.5	45571.5
A0A1D6FMC1	192708	192708	189219	154858	128516	117918	159072	237097	236800	340809	241378	241378
A0A1D6FMI2	28271800	28271800	26843532	29641794	31448264	32698778	40747116	38980788	39278236	32782478	36557216	36557216
A0A1D6FMJ8	398741	398741	290257	359132	378567	195979	1.07297e+06	1.27788e+06	1.28271e+06	1.07187e+06	1.03252e+06	1.03252e+06
A0A1D6FMY1	45610.8	45610.8	57211.4	34048	44730.2	56320.2	123442		140708	62184.5	126199	126199
A0A1D6FMY2	33337.6	33337.6	38877.1	38460.3	28649.3	40571.1
A0A1D6FMY6	80312.9	80312.9	71097.8	70553	73867.2	75529.3	168115	149542	159897	172049	165449	165449
A0A1D6FN09	137101	137101	106387	63485.8	48603.4	59883	69819.7	68011.5	67973.5		103152	103152
A0A1D6FN75	359887	359887	396694	411727	740063	769698	98428.2			17429.3	23229.9	23229.9
A0A1D6FNA7	343610	343610	407314	758188	717731	679350	685301	909948	910310	589742	744722	744722
A0A1D6FNB8	230135	230135	234310	366971	393677	354700	780426	627495	627167	715224	734077	734077
A0A1D6FND6	2.02691e+06	2.02691e+06	944258	1.86091e+06	1.71061e+06	851165	1.75489e+06	1.95672e+06	1.95194e+06	1.91385e+06	2.23105e+06	2.23105e+06
A0A1D6FNG1	85226.6	85226.6	66911.4	69510.1	75509.4	71469	106040	141280	141299	214829	220634	220634
A0A1D6FNI3	72134.2	72134.2	71258.7	69817.3	64951.7	63495.4	23436.5	16554.1	21485.2	16008.1	511297	511297
A0A1D6FNP0	43443.1	43443.1	40138.6	28955.4	29679	31016.4	40757			55813.1	22082.1	22082.1
A0A1D6FNQ3	81304.2	81304.2	87506.8	53835	61019	55849.7	29160.3	36181.7	38081.6	41356.6	45129.8	45129.8
A0A1D6FNU5	22770.2	22770.2	19597.3	15742.5	15462.6	12961.5	5661.3	7965.58	7828.85	7313.19	12030	12030
A0A1D6FNV3	270301	270301	264168	174375	190854	184480	47326.1	66367.9	66851.9	55968.6	61418.9	61418.9
A0A1D6FNV7	46787.9	46787.9	52192.7	40776.1	41420	40275.7	19432.7	17988	18024.8
A0A1D6FNX6	157047	157047	162721	137263	160396	149309	170686	203728	205785	205610	192746	192746
A0A1D6FPA1	161767	161767	137129	134792	144398	135842	178690	203952	203824	184468	188946	188946
A0A1D6FPA5	34222.6	34222.6	35751.2	30031.6	34494	34121.8	16056.6		15107.3	22527	30971.1	30971.1
A0A1D6FPB9	50515	50515	48528.9	42386.3	33792.7	32607.3	23976.1	28031.2	28936.2	32135.5	25403.4	25403.4
A0A1D6FPC4	216615	216615	214638	236720	247340	234580	266078	255866	257906	215199	222606	222606
A0A1D6FPG8	22389.6	22389.6	23463.2	29897.8	30281.3	28779.1	33866.9	32506.6	27117.3	20427.6	13850.2	13850.2
A0A1D6FPL5	18621.5	18621.5	12417.2	20428	21236.6	19530
A0A1D6FPN2	102466	102466	99327.9	79524.8	85030.6	76299.8	13922.8	31454.6		6420.43
A0A1D6FPP7	509570	509570	576548	291150	294967	300362	889935	832670	838068	1.31953e+06	1.41401e+06	1.41401e+06
A0A1D6FPR4	50950.4	50950.4	52123.8	43354.6	46551.2	45524.4	36092.8	41649.7	40931.6	60804.1	52808.5	52808.5
A0A1D6FPV2	87758.2	87758.2	22235.9	25169.7	31955.5	126276	25406.1	151252		24630	15370.3	15370.3
A0A1D6FQ17	39811.9	39811.9	70092.8	79575.1	76039.3	59392.2	79439.8	113009	114444	96924.3	87933.7	87933.7
A0A1D6FQ36	1.88583e+06	1.88583e+06	1.85796e+06	1.41753e+06	1.47315e+06	1.52087e+06	1.72617e+06	1929438	1930514	1.56605e+06	1.64273e+06	1.64273e+06
A0A1D6FQ43	436613	436613	412042	401400	375479	366367	392844	444915	445729	351283	344883	344883
A0A1D6FQ51	22333.8	22333.8	27921	97299.6	18804.9	66680.6	91774.3	99789.9	100163	11102.3	84457.6	84457.6
A0A1D6FQ91				49198.6	46538.5	43460.5	60503.6	75492.3		69272.8	68133.5	68133.5
A0A1D6FQC0	71103	71103	78018.5	69420.2	63750.5	63705.1
A0A1D6FQF9	15839.8	15839.8		58065	72316.6	80263	141004	121696	121949	229959	223497	223497
A0A1D6FQH6	216942	216942	207460	1179379	1.19557e+06	1.18708e+06	2.38561e+06	2.31324e+06	2330572	2275671	2.31495e+06	2.31495e+06
A0A1D6FQH9	334299	334299	326334	324963	314542	287909	205764	353202	353894	247413	230303	230303
A0A1D6FQJ4	15041.7	15041.7	11827.3	10716.7	10378.3	11263.3			13948.3
A0A1D6FQM1	37558	37558	51588.9	39145.2	30730.4	28625.9	28286.8	31413.6	31910.4	31598.4	49019	49019
A0A1D6FQT3	177505	177505	172254	97300.9	144665	166652	79602.4	104716	105045	38925.9	37044.7	37044.7
A0A1D6FQT9	170968	170968	162012	203517	205872	212926	34932.3	22218.2	24202	29350.7	38710.9	38710.9
A0A1D6FQU9	692446	692446	640822	538286	535864	514345	337996	333687	339262	298990	273425	273425
A0A1D6FQX1	100093	100093	105767	80982.4	98650.8	75390.5	97596.9	88337.6	94102.6	78185.6	84896.1	84896.1
A0A1D6FQY4	12702.2	12702.2	8559.26	11522.3	21256.7						11067.3	11067.3
A0A1D6FR00	73340.1	73340.1	62620.3	74868.3	78610.6	68632.1	21687.3
A0A1D6FR26	270542	270542	271140	284941	261534	296719	25122	21848.8	28950.2	51276.2	56447.6	56447.6
A0A1D6FR90	117828	117828	130237	129732	135033	129978	116108	124179	121878	114260	114988	114988
A0A1D6FRF8				18928.1	19902.2	15485.9	26090.4	36928.8	37164.8	26424.9	28204	28204
A0A1D6FRI4	289902	289902	270110	282926	256362	273372	355791	373491	372438	458029	440791	440791
A0A1D6FRJ3	160393	160393	144252	127428	133067	106392	157276	172329	171706	293897	258971	258971
A0A1D6FRK7	818652	818652	762350	759989	754755	762311	1.03784e+06	987471	986951	1297594	1315714	1315714
A0A1D6FRN4	17807.6	17807.6	19512.4	29198.3	28082	31077.6	26810.3	42770.1	35348	42211.3	67983	67983
A0A1D6FRP1	221563	221563	202377	147974	206349	199661	272260	316390	319947	365209	333276	333276
A0A1D6FRP9	132246	132246	126556	185123	132532	143469	356821	335771	224956	218661	369055	369055
A0A1D6FRR0	26021.1	26021.1	30515.7	20546.4		16612.9		13137.1	13427.5		38738.4	38738.4
A0A1D6FRX1	26623.5	26623.5	22330.6	41344	38803.6	39287.4	53810.9	58978.6	59502.8	26127.1	49782.1	49782.1
A0A1D6FRY9	47859.6	47859.6	50000.4	50590.5	45579.1	46622.5	54736.2	63066.6	62838.9	54920.9	53055.8	53055.8
A0A1D6FS28	690183	690183	851879	1.22246e+06	736369	604987	842338	231416	229952		25017	25017
A0A1D6FS81	1.94172e+06	1.94172e+06	2.07846e+06	1798283	1845983	1.86044e+06	3029757	3.06994e+06	3.06759e+06	2.98527e+06	2.35826e+06	2.35826e+06
A0A1D6FS93	27370	27370	40974.7	16068.7	32019.7	13722.2	13375.8	13161.5	13175.6	14745.3	12735.5	12735.5
A0A1D6FSC6	342378	342378	349627	376365	370187	351821	353346	358327	355479	546224	564754	564754
A0A1D6FSG5	188062	188062	236346	593602	549892	513967	3.18301e+06	2736563	2.75893e+06	3.30493e+06	3.48975e+06	3.48975e+06
A0A1D6FSJ2	797604	797604	654601	721942	784040	788214	680671	808592	811508	863243	1.05466e+06	1.05466e+06
A0A1D6FSK8	68774.4	68774.4	48223.7	60428.7	39685.3	35582.8	59738.4	53364.2	54705.3	51470.3	45831.7	45831.7
A0A1D6FSN1	135263	135263	811811	135701	765234	1.00141e+06	631880	169172	431000	613696	1.37182e+06	1.37182e+06
A0A1D6FSP6	414370	414370	449383	421756	386180	450451	229387	208033	207153	279028	280189	280189
A0A1D6FSS5	115710	115710	112658	95770.4	77417.2	91135.8	85280.8	260204	265289	338600	302548	302548
A0A1D6FST2	85736.8	85736.8	84094.2	54236.9	65841.4		51226.7			65447.1
A0A1D6FSW5	12760.9	12760.9	11798	9629.42	11195.1	10475.8				8734.38
A0A1D6FSY4	72398.4	72398.4	63695.8	80053.5	83682	88512.3	50310.2	48599.3	50356.3	51578.3	52865	52865
A0A1D6FT44	12477	12477	10224.7	14289	13920.5	17256.5			8849.69	12350	7560.83	7560.83
A0A1D6FT87	83463.4	83463.4	78748.9	100443	120920	100715	134486	138561	131803	114918	123081	123081
A0A1D6FT90	122441	122441	120028	110902	104538	98564.8	112201	117016	192507	107725	53301	53301
A0A1D6FTB8	75190.4	75190.4	73623.1	56300.9	57251	63577.5	141956	142420	143910	80535.2	69989.4	69989.4
A0A1D6FTE8	151332	151332	161219	99193.7	111788	115176	46166.4	55447.9	53767.5	49869.9	33024.5	33024.5
A0A1D6FU50	73926.2	73926.2	68866.1	63224	61235.5	66017.8	101489	127886	128941	131018	111946	111946
A0A1D6FU93	117020	117020	119057	185082	132684	153499	284131	306713	306077	337119	345169	345169
A0A1D6FUE3	96491.8	96491.8	99501.5	149594	156794	144726	285222	295568	298161	258183	283730	283730
A0A1D6FUE4	28683.5	28683.5	26913.3	93475	91183.7	84892	119047	104567	104804	118104	114141	114141
A0A1D6FUG6	17512	17512	17747.8	13263.9	11456.9	13172	21926.6	22503	22632.4
A0A1D6FUK0	111242	111242	105121	98478.3	93109.4	90398	115579	138390	140576	107520	138034	138034
A0A1D6FUK3	12954.7	12954.7	6601.98	8295.79	7390.09	6766.03	19142.3	23875.8	24308.4	16936.5	20319	20319
A0A1D6FUN2	188648	188648	186274	169523	152377	153405	246400	272674	273894	219725	240485	240485
A0A1D6FUV3	46539.8	46539.8	50778.5	50642.4	46849.5	50308.7	132830	170889	172534	167600	162617	162617
A0A1D6FUY0	6008.36	6008.36	19912.2	26835.1	26029.2	23581.9		13538.7
A0A1D6FV20	16216.4	16216.4	14821.2		8813.7					21788.1
A0A1D6FV28	185545	185545	162664	158391	157102	171172	266747	257041	258837	342809	353208	353208
A0A1D6FV33	93143.8	93143.8	87647.1	96157.5	79614.4	67102.7	55796.9	56540.6	56527	54490.3	39788.8	39788.8
A0A1D6FV54	241966	241966	221786	226411	211174	213569	297083	299020	299120	272516	269862	269862
A0A1D6FV58	125582	125582	139440	145931	168731	152661	194684	188173	187438	247101	255443	255443
A0A1D6FV64	9054	9054	12528	11175.7	7985.32	10582.1		17905.8	17838.4	8432.25
A0A1D6FVK9	191416	191416	163158	142105	153888	143945	204910	170230	171608	326563	325990	325990
A0A1D6FVP1	11197.3	11197.3	12143.2	9099.35	8596.4	7689.28
A0A1D6FW13	555045	555045	592798	619352	623237	636130	760854	591820	598361	616258	549535	549535
A0A1D6FW35	54918.2	54918.2	67324.6	38859	32612.1	30117.5	89365.5	68482.8	68478	20392.9	86051.7	86051.7
A0A1D6FW82	270000	270000	251019	229589	234725	226740	397848	427757	429697	333457	343306	343306
A0A1D6FWJ2	257827	257827	253178	170413	175646	144783	55017.3	50857	51668.4	54873.5	43129.4	43129.4
A0A1D6FWM8	38101.8	38101.8	37609.3	44822	44827.7	49785.3	56602.5	74765.8	54649.9	40305.4	44767.1	44767.1
A0A1D6FWR5	53683.1	53683.1	48566.8	36724.4	34919.1	70891.6	28810.4	24133.7	25102.9	49363.7
A0A1D6FWT4	16360.8	16360.8	3104.45	28373	30041.3	17367.9				16711.2
A0A1D6FX04	154278	154278	179179	172980	154044	158416				32818.4
A0A1D6FX07	70002.2	70002.2	50008.6	47761	51410	44153.8	11116.3	25912.3	26408.7
A0A1D6FXD7				26440.9	30325.3	35173.6	39462.6	41825.4	42522.6	34017.6	25161.3	25161.3
A0A1D6FXH8	54484.6	54484.6	61881.8	224898	189713	200773	102193	98286.3	97512.3	115730	98734.9	98734.9
A0A1D6FXL7	18883.2	18883.2	26309.9	20217.4	13439.8	22621.4	19036.4
A0A1D6FXM0	21318.7	21318.7	20379.6	19640.9	16480.1	18780		15877.2	15974.2	18116.6	18804.1	18804.1
A0A1D6FXM9				20717	37770.1	33887.2	42658.8	42029.2			53821	53821
A0A1D6FXR5	4788.79	4788.79	5711.9	22278.8	23911.9	11007.8		6056.99	6081.24	4506.12	4103.17	4103.17
A0A1D6FXZ3	107789	107789	108512	250929	178171	179514	551966	596276	598984	581250	447775	447775
A0A1D6FY09	15534.6	15534.6	23384.3	27094.4	30409.8	30134.7				10085.8
A0A1D6FY68	61046.5	61046.5	44641.5	32566.6	43398.6	28148.9	92334.7	91718.9	92720.3	53134.1	67764.5	67764.5
A0A1D6FYA4	346108	346108	336831	394419	422896	466351	481226	444839	452097	383186	362413	362413
A0A1D6FYA9			41293	9466.6	12259.8	9385.2	19004.9	13741.7	13933.9	15336.8	8476.14	8476.14
A0A1D6FYP7	34505.6	34505.6	43355	77072.5	36098.6	36284.5	38418.6	59152	101244		49562.7	49562.7
A0A1D6FYQ8	41477.6	41477.6	39441.5	44108.7	41858.8	43536.7		25960.2	26134.4	61266.3	38812.1	38812.1
A0A1D6FYU4	422867	422867	389418	305756	312138	291215	262716	179406	179364	320386	375019	375019
A0A1D6FZ20	546929	546929	523195	471604	495233	497293	419638	378728	378684	394674	381353	381353
A0A1D6FZB5	19699.9	19699.9	43950.4	193256	16923.7	21290.5					30154.2	30154.2
A0A1D6FZC3	23240.9	23240.9	28411.9	29892	38430.5	30857.3	42051.9	61573.5	64037.8	30589.1	36939.5	36939.5
A0A1D6FZE0	77908.9	77908.9	75769.2	72729.8	79904.8	76066.2	39511.3	49943.9	50191.8	39268.9	38494.9	38494.9
A0A1D6FZF4	66332.3	66332.3	63297.9	47945.4	43802.5	45182.1	24112.6	12132.1	11926.3
A0A1D6FZH5	76091.8	76091.8	76742.3	56126.8	51528.4	45610.4	72373.8	98742.3	73928.6	65898.3	58305.4	58305.4
A0A1D6FZI0	23778.9	23778.9	18910.9	19029.8	18241.3	19311.9	11260.4	9120.65	9259.15		7982.47	7982.47
A0A1D6FZP4	41862.7	41862.7	43683.5	38800.4	39134	52944.5	31220.2	31494.7	45814.9	46753.6	40236.5	40236.5
A0A1D6FZV3	67883.5	67883.5	67571.9	73995.2	70760.1	69304.8	100039	83379.1	83888.3	72877.4	110549	110549
A0A1D6G0C1	38126.8	38126.8	44612.7	42792.5	44301.5	43678.5	50139.7	31719.8	46184.6	41293.1	41671.8	41671.8
A0A1D6G0H7	51312.7	51312.7	27890.3	61020.2	62384.7	53969	163751	185267	190653	158749	160495	160495
A0A1D6G0I7	211396	211396	193757	155861	138818	142842	110733	110659	111875	106728	92820.9	92820.9
A0A1D6G0T6	47011.9	47011.9	39523.3	64622	66987.5	58296.3	39820.4	60516.4	56973.8	42361.2	47439.5	47439.5
A0A1D6G0V9	141063	141063		62045	55849.1	43951.8	80152.5	84209.9	82589.4	88447.8	66117	66117
A0A1D6G106	189597	189597	201707	159270	158544	161127	174537	197490	201506	167606	163582	163582
A0A1D6G1B3	78892.3	78892.3	69270.6	55769.1	47519.5	48700.6	18029.7	17646.2	17620.1	41629.9	24597.1	24597.1
A0A1D6G1G6	134056	134056	137358	107918	117806	110631	73005.5	99470.6	98311.3	158278	117833	117833
A0A1D6G1P8	23780.3	23780.3	21913.8	7569.29			627357	624988	625615	697806	566504	566504
A0A1D6G278	27015.1	27015.1	28719	40063.8	39222.3	34742.9	57027.8	53048.2	53385.3	77452.9	88466.2	88466.2
A0A1D6G2D8	38651.1	38651.1	39342	27468.4	31539.6	29679.9	643460	967871	975884	595591	1.26329e+06	1.26329e+06
A0A1D6G2H2	53438.7	53438.7	54747.3	50602	52849.9	49187.5	58644.3	46565.3	89398.6	48289.6	100254	100254
A0A1D6G2M4	37348.2	37348.2	37204.2	27070.4	21898.5	24031.3	22608.4		18751.3	31902.4	23208.8	23208.8
A0A1D6G2M6	95158.5	95158.5	144866	68495.6	155127	127937				635040	702018	702018
A0A1D6G2Q9	142089	142089	173871	121003	126418	136594	115553	156322	157269	232578	276599	276599
A0A1D6G2V6	276855	276855	302741	223579	239662	228191	74608.1	68781.5	68658	109708	110916	110916
A0A1D6G2W8	78302.7	78302.7	69448.1	45426.3	42915.2	46152.1	51750.8	26202.6	25682.9	91514.1	96083	96083
A0A1D6G2Y3	6318.79	6318.79		8090.44	6932.45	8085.68				8198.44	12639.7	12639.7
A0A1D6G2Y6	97282.7	97282.7	52452.4	45953.9	15445.9	11437.6	90973.9	71630.7	71649.4	74210.3	85539.4	85539.4
A0A1D6G304	7274.83	7274.83	25192.1	18370.3	13408.8	6012.2	10328.5			12625	12857.1	12857.1
A0A1D6G311	292195	292195	258744	400403	537283	485072	690017	745810	743869	933774	1.05827e+06	1.05827e+06
A0A1D6G322	14517.5	14517.5	15643.1	13435.3	13792.6	13906.6		23419.4	23976.4	31388.6
A0A1D6G329	37810.9	37810.9	38658.7	37960.7	41805.1	42083.8	70717.8	67409.3	68395.6	43661.6	74590.5	74590.5
A0A1D6G373	94103.6	94103.6	109138	112582	131793	121338	65155.2	71543.9	70810.8	69194.2	73849.6	73849.6
A0A1D6G380	614875	614875	626478	849027	771247	792114	654712	778591	778878	801605	793129	793129
A0A1D6G3A9	18426.5	18426.5	17650.5	18888.4	27197.8	18583.3	18972.3	25930	26053.2	22145.5	17169.5	17169.5
A0A1D6G3M9	23643.4	23643.4	26387.7	46691.7	26908.1	45320.4	66946.5	73844.6	74306.9	38688.3
A0A1D6G3N6	7643.92	7643.92	8159.2	11478.2	11450.9	11920.6				11236.6
A0A1D6G3Q2	21875.3	21875.3	17333.8	13715.5	4552.8	14462.6					40660.4	40660.4
A0A1D6G3Q9	42712.8	42712.8	25002.7	24286.9	42800.5	37738.2	18179.9	30381.4	38599.1	28207	40133.6	40133.6
A0A1D6G3T7	158275	158275	184759	163862	190637	209599	366947	402440	407418	295601	264043	264043
A0A1D6G415	45111.6	45111.6	36390.7	36903.6	34964.7	34286.4	70102.5	62843.3	63352	42170.3	43673.2	43673.2
A0A1D6G432	78178.8	78178.8	66522.7	95230.7	88826.4	94098.9	75525.9	59709.3	59666.1	55080.4	58850.5	58850.5
A0A1D6G4I9	562685	562685	624779	604334	582561	646339	928817	754633	759853	922588	912258	912258
A0A1D6G4U3	22291.3	22291.3	29994.5	33378.9	44167	47071.1		39442	39770.9	50024.5	32145.2	32145.2
A0A1D6G4W3	110980	110980	120783	118976	111913	126660	286419	286184	287141	193460	188599	188599
A0A1D6G504	23137	23137	23914.6	29242.9	11919.2	16953.8				16847.4	9820.8	9820.8
A0A1D6G576	114581	114581	110538	174820	163310	162687	148787	133511	133371	111150	129685	129685
A0A1D6G584			10177.4	13286.8	9076.86	10325.8	29380.9	40675.7	57529.8	21925.7	18757.1	18757.1
A0A1D6G5H2	14484.7	14484.7	10398.9	24115.8	23124	22656.3	41934.2	42673.6	43682.1	49826.4	47041.7	47041.7
A0A1D6G5W1	128704	128704	120585	112650	119547	111532	92140.6	103850	107283	83450.5	84098.3	84098.3
A0A1D6G651	180554	180554	202870	532507	137272	362372	600726	714592	718800	70168.2	48230.7	48230.7
A0A1D6G673	132741	132741	135665	147633	144598	143807	144917	203703	204387	383749	267318	267318
A0A1D6G684	83465.3	83465.3	76579	71303.9	77734.9	88993.8	76075.1	63249.2			54576.7	54576.7
A0A1D6G6A1	19845.1	19845.1	17975.9	18213.9	22467.2	27017.5	23049.9	30690.8	34481.8	28582.9	30168	30168
A0A1D6G6G6	33649.6	33649.6	23222.3	59326.1	93994	92550.2	50111.4	29125.7	30830.7	13681.3
A0A1D6G6V1	255940	255940	302520	510306	362931	420621	477095	683503	684368	428036	393251	393251
A0A1D6G6W4	93645.2	93645.2	81132.9	64145.4	58764	58280.1	34878.9	28041.5	37583.4	18063.3
A0A1D6G720				5893.16		22726.2	64725.8	87780.8	71136.8	51558.2	24003.2	24003.2
A0A1D6G770	20373.2	20373.2		11605.4	8862.35	9931.14					8252.5	8252.5
A0A1D6G792	99299.4	99299.4	112724	65574.6	51954.8	71894.8	34960.2	42219.7	37132.9	35530	33992.5	33992.5
A0A1D6G7A2	20143.1	20143.1	15193	24711.3	21381.9	18239.3
A0A1D6G7C9	27932.5	27932.5	28696.4	23494	25647.4	29229
A0A1D6G7L2	15397.8	15397.8	20049.2	30166.5	18419.4	27484.9	63466.2	73231.3	72287.1	39770.5	62349.4	62349.4
A0A1D6G7P7	404728	404728	388215	261200	273199	265735	216333	173885	173710	197621	159950	159950
A0A1D6G7R9	8592.4	8592.4	14728.6	62193.3	65189.6	59840.5	26392.6	29442.3	65460.9	68597.4	64086.1	64086.1
A0A1D6G7S7	81106.4	81106.4	81830	98093.2	57296.1	78123	45112.4	79894.8	80675.8	54028.7	46194.9	46194.9
A0A1D6G7U6			10321.5	8139.97	23823.3	4141.84	172814	178981	177754	153173	190179	190179
A0A1D6G7V4	200298	200298	208020	179989	155951	174645	414488	452875	456495	406126	430878	430878
A0A1D6G7X0	822170	822170	748515	398914	551536	526194	415862	391713	402034	309446
A0A1D6G805	58179.5	58179.5	50309.8	47244.8	44055.7	48768
A0A1D6G850	348698	348698	258668	333135	330524	353054	250300	246980	247126	199915	190116	190116
A0A1D6G886	184512	184512	160940	193086	180455	190812	258911	255589	257454	272141	307866	307866
A0A1D6G8F1	215268	215268	212008	187942	200598	201448	23022.5	19619.8	19523.7	18594.7	22102.2	22102.2
A0A1D6G8G2	100261	100261	93548.7	98663.6	92131.8	97868.1	100877	107786	107815	100719	93362.8	93362.8
A0A1D6G8J1	32352.6	32352.6	33920	32951.1	33353.3	16903.1					26483.2	26483.2
A0A1D6G8P2	173697	173697	141160	279169	223660	261167	413811	463612	467598	514053	514182	514182
A0A1D6G8S1	54042.5	54042.5	55681.2	49044.1	49064.2	46903	43996.3	28092.8	26778.6	21003.7	37651.4	37651.4
A0A1D6G8Y5	37430	37430	42330.8	23867.7	22056.4	28179.4	71847.2	81566.5	86287.1	41839.1	69462.4	69462.4
A0A1D6G8Y7	40510.4	40510.4	59902.2	47528.3	44359.2	43697.7	89691.1	103911	106490	83732.4	61624.7	61624.7
A0A1D6G901	17045.1	17045.1	13363.4	7256.32	6257.95	6969.17
A0A1D6G922	14251.9	14251.9	12962.3	23478.3	18954.2	21394.2	13992.9
A0A1D6G934	42968.6	42968.6	44964.9	34123.3	40033.5	39800.5	23091.8	29724.5	30469.6	28990.9	24281	24281
A0A1D6G947	2935.28	2935.28	2835.6	3014.79	3485.36	3162.22	6414.09	10328.9	10445.3
A0A1D6G971	152330	152330	127723	144408	111421	129669	143515	181594	186926	157091	141067	141067
A0A1D6G983	101412	101412	93283.4	93511.4	95226.2	89673.4	57522.8	42448.9	44665.5	36294.2	35676.5	35676.5
A0A1D6G9G1	7425.98	7425.98	6570.24	7444.84	7290.97	9211.15	13647.9				15898.2	15898.2
A0A1D6G9N2			18478.3	9353.75	6437.57	6170.94	14453.1	16376.5	16603.4	17393	20014.4	20014.4
A0A1D6G9Q0	833513	833513	841277	720967	744773	711586	624262	684673	687428	545194	550232	550232
A0A1D6G9V6	59729.5	59729.5	55692.9	55538.5	58859.3	61047	49050.8	56609.8	56962.1	47966.8	46096.2	46096.2
A0A1D6G9W0	218115	218115	210629	485051	551055	582209	167099	345997	257777	481491	590692	590692
A0A1D6G9Y9	36629.7	36629.7	31049.8	26031.5	24218.4	27395.8	39264.1	38549.4	38932.8	36063.2	40026.4	40026.4
A0A1D6GAB1	39788.2	39788.2	45723.9	33158.4	34976.2	32954.9	30630.2	34524.1	35110.6	27723.4	41691.3	41691.3
A0A1D6GAG4	35959	35959	39039.8	29707.8	29180.4	31040.9	41968.9
A0A1D6GAJ0	9279.71	9279.71	8306.44	9385.54	10005.9	9875.87
A0A1D6GAK2	105804	105804	109118	175325	166254	170606	201092	212855	214124	221046	230772	230772
A0A1D6GAK9	20213.7	20213.7	20919.8	15634.4	18139.2	19560.6	48785.9	43534.1	43642.4	48921.7	52397.9	52397.9
A0A1D6GAL4	79982	79982	64115.3	64343.1	64489.8	60828.1	36015.5	42259.7	42600.7	29513	26781.8	26781.8
A0A1D6GAM2			3667.52	5824.89	5656.35	5017.64	7070.25
A0A1D6GAN2	21783.4	21783.4	22262	25095.7	18504.7	19976.1	61043.8	48995.8	48845.9
A0A1D6GAN5	64253.6	64253.6	51540.1	47271.9	46845.3	49036.9	37771.2	70326.2	71176.2	63007.3	55560.4	55560.4
A0A1D6GAX8	48482.3	48482.3	45854.2	45900.6	44829.2	37126.7	81504.6	56124.2	56934.6	125544	122928	122928
A0A1D6GAY6	92086.2	92086.2	91681.4	74279.9	84336.8	76895.1	44833.9	45867.3	45937.9	49731.9	46341.2	46341.2
A0A1D6GB06	51391.6	51391.6	58008.8	48699.9	42441.5	47098				38139.6	36821.5	36821.5
A0A1D6GB26	47232.3	47232.3	54265.6	56296.1	49108.6	53202.2	34077	24033.2	23430.9	23797	22647.8	22647.8
A0A1D6GB38	46384.9	46384.9	51990.1	56905.8	58339	55501.1	98405.9	99284.5	96085.4	62628.3	67948.5	67948.5
A0A1D6GB68	22224.5	22224.5	27028.2	25555.6	25241.4	26828.6	30670.4	39204	36347.7	29838.1	26690.4	26690.4
A0A1D6GBB7	69574.5	69574.5	63537.4	99741.8	79419.1	47935.2	118172	130534	130173	146397	158157	158157
A0A1D6GBI5	11152.1	11152.1	16823.4	20045.4	17908.8	15996.5	20745.4	20126	20482.8	31747.2	33119.8	33119.8
A0A1D6GBN6	58795.2	58795.2	59148.4	72490.3	36292.3	70315.1	136755	143095	145561	143996	132199	132199
A0A1D6GC27	5079.01	5079.01	10276.2	6162.7	6588.7	7853.02			9657.66
A0A1D6GC97	83024	83024	74841.9	62880.4	68746	65863.7	34457	31904.4	32700.9	23556.8	19114.4	19114.4
A0A1D6GCA1	25805.1	25805.1	29949	29735.8	35844.9	29446.8	84544.9	62125.7	62441.8	151484	152609	152609
A0A1D6GCA3	87492.8	87492.8	83313.6	76382.8	71934.8	73047.1	118463	119195	119907	93271.8	104204	104204
A0A1D6GCB6	86674.7	86674.7	75301.5	122838	123266	123754	160100	163172	163647	227445	258209	258209
A0A1D6GCD3	40487.3	40487.3	59377.4	64136	58435.9	67279.5	109950	139797	140360	132847	78763.8	78763.8
A0A1D6GCI8	258951	258951	235930	225124	222976	219225	151959	165812	165445	297817	273024	273024
A0A1D6GCL9			22943	8277.01	22501.5	27107.5	38491.9		29087.7	26878.5
A0A1D6GCS8	7387.35	7387.35	11990.4	7984.13	8779.44	5537.74	2553.56	11651.4	11629.8	4424.64	6844.81	6844.81
A0A1D6GCT9	31217.9	31217.9	33946.4	19071.9	12583.5	18327.1	33284.8	38459.6	38668.1	37354	27067.2	27067.2
A0A1D6GD46	50954.7	50954.7	70854.7	43941	50368.9		28554.3	47946.3	48164.6	25825.9	26277.7	26277.7
A0A1D6GD70	17064.4	17064.4	16055.1	12416.5	10358.9	11068.4			38008.5	7526.43	8249.78	8249.78
A0A1D6GD81	53028.1	53028.1	46318.4	44082.5	36025.6	45703.3	148173	99525.1	95214.1	70800.4	79493.5	79493.5
A0A1D6GD83	56977.8	56977.8	52809.2	30381.9	15610.9					43173.9	49545.5	49545.5
A0A1D6GDB7	56621.1	56621.1	59510.6	79182.6	59039.5	76474.4	245701	237321	238828	244501	285187	285187
A0A1D6GDN2	40360.2	40360.2	39861.4	54297.3	47693.8	48810.3	40218.3	61888.7	79950.1	63891.8	66337.8	66337.8
A0A1D6GDQ0	37914.4	37914.4	39019.6	41040.5	46928.9	45893.1	22170.7	25756.7	25568.3	42012.9	39530.5	39530.5
A0A1D6GEP2	133363	133363	147502	115874	124374	127874	64829.5	75572.8	76430.7	81941.5	61987	61987
A0A1D6GEP6			12441.6		8668.24		47264.9	15367.2	32979.7
A0A1D6GET3	217321	217321	247156	229391	234930	231482	137682	233269	239684	175989	179654	179654
A0A1D6GEX5	489494	489494	524646	366078	406950	392093	200274	189079	190217	209904	237365	237365
A0A1D6GEY0	1.13726e+06	1.13726e+06	1.14701e+06	1143336	1062300	1.1278e+06	954497	897748	905972	657453	796447	796447
A0A1D6GF31	50675.5	50675.5	39820.1	49725.9	41300.7	48217.5	59326.2	87091.5	88114.3	56269.4	75171.8	75171.8
A0A1D6GF42	3.00187e+06	3.00187e+06	3.76498e+06	3.37254e+06	3.32151e+06	3041347	1.86111e+06	1.91301e+06	1.92202e+06	1966792	2.04783e+06	2.04783e+06
A0A1D6GF48	126323	126323	152116	71556.1	63443.9	69085.9	39836.1	51271	52681	44252.6	53455.8	53455.8
A0A1D6GFB8	35994.9	35994.9	41824.1	49850.8	45584.4	46735.7	14113.6	16458.9	14036.4	12856.2	11931	11931
A0A1D6GFC4	1.06195e+06	1.06195e+06	1.28702e+06	1.12933e+06	1267994	1.24581e+06	1.10011e+06	1.09055e+06	1.09532e+06	963267	841894	841894
A0A1D6GFC7	59151.4	59151.4	66742.7	72466.4	84202.2	75665.5	66390.8	39458.7	39629.8	36230.3	37179.8	37179.8
A0A1D6GFD3	19107.3	19107.3	65282.9	53597.7	41343.9	64921.6	1.94141e+06	1777813	1.79555e+06	56891.1	54288	54288
A0A1D6GFD4	169863	169863	156632	115235	104524	117235	91010.8	100833	101890	128528	132066	132066
A0A1D6GFH1	731205	731205	731982	567126	603406	589505	302446	304732	306726	202111	229606	229606
A0A1D6GFH8	385129	385129	471948	511901	428288	451005	156988	129558	127892	160979	237627	237627
A0A1D6GFI3	21977.7	21977.7	25621.4	37954.1	24776.5	22349.3	13668.1	19405.8	19750.3
A0A1D6GFJ6	33158.5	33158.5	49690.9	27832.2	30684	22741.9			22526.5	40250.9	50938	50938
A0A1D6GFM3	14759.2	14759.2	14869	16612.4	15606.6	8584.04	18999.1	16186	16308.3	14949.9
A0A1D6GFP8	768920	768920	714524	568839	603145	575265	377320	445274	448456	816999	856903	856903
A0A1D6GFT3	42657.7	42657.7	43531.2	29228.7	37653.6	42032.9	27437.8	37082.9	37373.5	25311	24737.5	24737.5
A0A1D6GFX8	121139	121139	159217	136155	119024	123102	217964	203623	202142	60984.5	2406.42	2406.42
A0A1D6GG02	461486	461486	444091	303196	318622	300931	337393	328832	329266	253257	267788	267788
A0A1D6GG23	37589.2	37589.2	45177.3	40964	45729.2	42836.2	25051	45877.4	43708.6	46550.4	39903.3	39903.3
A0A1D6GG78	35692.9	35692.9	37279.8	39957.4	67956.7	45446.9	202103	213133	118348	155681	128091	128091
A0A1D6GG80	244066	244066	246899	259094	264264	287346	438557	519732	522367	452329	446268	446268
A0A1D6GG86	225904	225904	223033	276788	252268	288761	249608	247655	250052	277167	304993	304993
A0A1D6GG96	191756	191756	226357	124828	116400	125693	100784	109849	111315	189862	204604	204604
A0A1D6GGA0	610484	610484	600575	488274	494536	479169	531815	508668	510653	402650	424649	424649
A0A1D6GGB1							519234	550017	554699	664411	694196	694196
A0A1D6GGB9	34836.5	34836.5	45152.6	36563.4	33617.3	40016.3
A0A1D6GGD7	25049.3	25049.3	21339.6	21900.4	17963.8	19351.8	41872.8	49189	48372.2	34845.3	37515.9	37515.9
A0A1D6GGL9	278919	278919	300267	436016	411522	402673	620441	681890	692374	535263	459022	459022
A0A1D6GGM6	352364	352364	353185	335638	314680	341635	356387	381590	381922	255299	283206	283206
A0A1D6GGU6	61141.8	61141.8	59809.8	80029.7	84105	70258.4	156873	132019	141183	101606	108355	108355
A0A1D6GGW1	83314.2	83314.2	79050.9	50148.8	47305.7	45972.7		30829.9
A0A1D6GGW5	429718	429718	410868	278012	267105	258681	121135	128492	128869	106723	164927	164927
A0A1D6GGX9	25199.2	25199.2	21520.5	12359	13051.5	15343.2
A0A1D6GH75	5934.43	5934.43	19084.8	54505.5	65459.1	55442.6	25725.1	11201.1	12459.3		18846.6	18846.6
A0A1D6GH79	19922.7	19922.7	20317	19794.4	18900.1	15550.6	8365.13	42533	43094.7	27170.4	33054	33054
A0A1D6GHT7	23873.8	23873.8	25961.9	30816.8	27210.9	31071.5			9176.5	20094.7
A0A1D6GHU9	11850.1	11850.1		17981.4	13169.8		43074.8		37915.4		44948.7	44948.7
A0A1D6GHY7	25233.8	25233.8	46431.5	31801.8	47866.6	38682.8	45648.4	54247.8	50374	76990.8	66932	66932
A0A1D6GHZ4	39929.6	39929.6	40747.5	29978.1	25060.7	30559.1	23083.6	23688.8	23721.1	35506.4	46962.9	46962.9
A0A1D6GI07	30836.2	30836.2	39792.6	27519.6	27724.6	27643.6	40645.2	51511.7	51505.2	29275.1
A0A1D6GI59	66002.4	66002.4	61101.6	80405.4	75579.6	81077	28625.2	24833.9	25130.4	34057.8	28909.8	28909.8
A0A1D6GI75	24832.1	24832.1	27064.7	28909.5	26758	25002.7		35227.4	35348.3	41903.4
A0A1D6GI76	44423.1	44423.1	35489.7	42550	38799	45982.2	39385.3	36288.1	24337.4	49396.3	59220.7	59220.7
A0A1D6GIB9	36951.3	36951.3		40050.9	35110.4	40449.2
A0A1D6GIG4	6.73997e+06	6.73997e+06	6233176	6563939	5876335	6.35008e+06	4265959	4.36732e+06	4414594	4433261	4280845	4280845
A0A1D6GII3	24772.2	24772.2	31826.7	28362	36880.3	31559	54722.1	19545.4	34134.1	45228.7	42309.4	42309.4
A0A1D6GIN0							320993	169917	176590	156788	130598	130598
A0A1D6GIQ5	87443.6	87443.6	97676.6	142112	131218	126258	108416	107511	109001	97553.4	139121	139121
A0A1D6GIR2	146166	146166	122950	128285	112544	86995.9	107624	113818	114673	129372	28016.6	28016.6
A0A1D6GIR4	30899	30899	27654	22445.5	28648	34124.2				14937.2
A0A1D6GJ34	77158.9	77158.9	97065.8	106936	98910.7	61067.4	104654	97338.8	97067.4	56714.6	69112.9	69112.9
A0A1D6GJ40	50829.4	50829.4	55530.3	49660.3	49290.6	55948.5	72625	91186.6	92150	116117	116192	116192
A0A1D6GJ45	11471.1	11471.1	8943.87	7955.14	10532.3	10471.3	23450.5	16376	16563.9	20300.9	19197	19197
A0A1D6GJ69	166203	166203	168825	276143	271397	277364	399729	437181	421818	409614	219397	219397
A0A1D6GJ75	1.06042e+06	1.06042e+06	1.09042e+06	1343566	1.37572e+06	1.35358e+06	1368792	1.69784e+06	1.70982e+06	1.79142e+06	2.04779e+06	2.04779e+06
A0A1D6GJB2	70291.3	70291.3	83333.6	61210.3	61343.3	59915.1	48609.5	45513.1	45576.5	42506.3	49466.8	49466.8
A0A1D6GJB6	76597.2	76597.2	79719.5	64574.3	64425.2	68988.3	48016.4	58258.6	49090	46342.2	50879.5	50879.5
A0A1D6GJK4	3.09867e+06	3.09867e+06	3165809	5677415	5.5444e+06	5315612	42134524	26834550	27052566	27337654	25760612	25760612
A0A1D6GJN9	8443.41	8443.41	11494.3	6949.53	7479.39	8638.55	22920.7			22048.6
A0A1D6GK17	8238.6	8238.6	10320.4	9730.49	7702.88	58394.9
A0A1D6GK60	227532	227532	249047	187315	193569	197283	259039	258512	261487	531119	513643	513643
A0A1D6GK64	12857.3	12857.3	13960.6	53468.2	44053.1	34887.7	92189.9	139516	140188	98120.3	124031	124031
A0A1D6GK92	53779.3	53779.3	51716.1	48008.9	44378.7	48823.9	42960.9	41877.4	42267	43273.5	36119.1	36119.1
A0A1D6GK99	49196.6	49196.6	48670.8	72064.2	67553	67697.6	42848.2	67585.2	93321.8	43181.5	43545.1	43545.1
A0A1D6GKA8	78287.4	78287.4	102809	34843.5	28978.5	31562.7
A0A1D6GKB5							21956.2	19562.2	19743.9	26723.9	30110.5	30110.5
A0A1D6GKG1	119346	119346	105373	88432.5	99117.5	94064	60998.7	60677.2	60672.2	50727.1	56602	56602
A0A1D6GKL8	54970.6	54970.6	61370	197974	138467	165229	72813.9	78530.1	79346.1	145639	64543.4	64543.4
A0A1D6GKM3	527123	527123	499319	283058	295230	309705	122102	112364	112765	82079.2	89417.7	89417.7
A0A1D6GKP1	9395.3	9395.3	61257.5	77553.2	69852.4	81558.7	149067	152459	153920	132040	134204	134204
A0A1D6GKQ2	25001.3	25001.3	32617.1	14837.8	19767.1	21152.4	15035.9	12739.6	12706.4	15422.9	23121.7	23121.7
A0A1D6GKX7	489949	489949	523737	416316	416484	405106	460378	550960	556840	516214	548824	548824
A0A1D6GKZ3	29890.1	29890.1	27518.2	30094.4	29127.5	31924.7	42254.7	57881.3	57865.2	52123	43186.9	43186.9
A0A1D6GL68	20038.3	20038.3	20392.4	20806.9	20690.4	11255.5
A0A1D6GL75	398016	398016	367245	175807	147311	171144	130010	126316	128767	141900	146706	146706
A0A1D6GLA1	29345.1	29345.1	31764.6	37933.9	41366.1	39041.8	42684.7	32807.3	37532.2	44078.9	31701	31701
A0A1D6GLB8	20402.2	20402.2	25168.8	24235.2	23168.8	27771.2	27453.4		16313.6
A0A1D6GLD0	41682.3	41682.3	42355.3	39588.9	37633.8	37796.8	42948.3	51188.9	51102.2	67424.8	74785.8	74785.8
A0A1D6GLD8	131545	131545	128200	195325	176878	156582	197877	215376	208209	184373	151556	151556
A0A1D6GLE1	138039	138039	139764	87113	79676.9	52631.2	40454.5	50226.2	50559.5	67359.9	49102.7	49102.7
A0A1D6GLG2	47102	47102	53455.9	45581.2	47613	73051.6	97499.2	89181.1	89808.9	68945.2	80157.2	80157.2
A0A1D6GLH1	119715	119715	106280	130590	135964	134264	87244.3	97002.8	97839.6	83851.9	92803.7	92803.7
A0A1D6GLI2	37743	37743	40707.1	52654.4	57420.3	53579.4	90921.2	125619	93334.5	102813	107927	107927
A0A1D6GLL2	17383.4	17383.4	18732.5	18442.1	15427.4	20606			4692.55
A0A1D6GLS4	317291	317291	360058	325514	306086	359087	604728	667248	351701	697682	638807	638807
A0A1D6GLZ6	33636.8	33636.8	53324.1	17161.3	14635.2	15003					284134	284134
A0A1D6GM15	410273	410273	399335	384362	347647	394595	1043911	975509	983433	1.19521e+06	1.25191e+06	1.25191e+06
A0A1D6GMC8	211601	211601	199288	139930	127639	154334	37984.1	61180.5	61225	19156.6	40019.5	40019.5
A0A1D6GMD9	55878.9	55878.9	50397.9	44162.1	36063.5	44318
A0A1D6GMG7	43873.9	43873.9	22597.6	89008.1	71215.7	80583.2	9058.78	11874.2	189612	192855	86269.6	86269.6
A0A1D6GMM9	20936	20936	77956.4	60839.4	50831.1	55795.2	137203	181527	182892	45371.1
A0A1D6GMN4	2.35044e+06	2.35044e+06	2.23971e+06	2.29212e+06	2.08209e+06	2.17631e+06	1.94627e+06	1.92624e+06	1.93216e+06	1.82513e+06	1782250	1782250
A0A1D6GMZ7	85980.4	85980.4	86829.1	81761.8	87136.8	80404.3	48837.9	61222.8	61632.2	59247.8	48944.9	48944.9
A0A1D6GN16	41346.7	41346.7	47008.4	43603.9	41622.1	36198.5	42274.2	35610.3	35006.8	32921.6	36839	36839
A0A1D6GNA0	61607	61607	56621.3	58796.6	51803.9	54534.4	80816	95204.2	95710	69537.8	78778.2	78778.2
A0A1D6GNF8	3771.96	3771.96	5773.68	9030.17	3574.52		153865	189933	190805	149371	114292	114292
A0A1D6GNG8	139555	139555	132569	94707.8	106501	92505.7	102151	123793	186302	131539	128011	128011
A0A1D6GNJ7	225922	225922	229949	164700	156638	177858	87647.9	99145.6	100420	114961	119766	119766
A0A1D6GNN8	151686	151686	17322.5	57016.8	15250.3	15467.5	17735.1	47967.4	50641.4	35608.6	80749.2	80749.2
A0A1D6GNS3	6327.44	6327.44	34399	1589.61		30407.9	371041	436044	442057	758964	716672	716672
A0A1D6GNT8	63456.3	63456.3	51537.5	49925.2	56537.2	63625.1	46848.8	50539.9	50227.7	35942.6	33212.5	33212.5
A0A1D6GNU8	36664.2	36664.2	33124.9	47171.4	48321	46971.8	70543.6	81289.2	81678.7	59024.4	43746.4	43746.4
A0A1D6GNY3	33211.2	33211.2	32413.3	22627.8	19953.8	19428
A0A1D6GP72	30361.6	30361.6	36869.5	53778	49706.1	58278	63425.1	60356.3	63878.9	41691.3	48804.9	48804.9
A0A1D6GPC0	15696.5	15696.5		18812.9	26440.4	22035.7	111020	96364.8	97299.5	45351.6
A0A1D6GPH0	464474	464474	560716	474278	468658	449565	430194	413559	420941	402314	405966	405966
A0A1D6GPH8	19504.7	19504.7	19359.6	22309.7	21288.1	23753.5	31725.5	27019	27356	23340.6	16526.4	16526.4
A0A1D6GPI9	35657	35657	31620	22193.7	24359.8	24941.9	22838.4	27218.6	27235.9		19362.7	19362.7
A0A1D6GPK0	30499.5	30499.5	34312	27273.4	24864.6	26901.8	31026.8	33714	33894.2	38912.4	44950.5	44950.5
A0A1D6GPN0	16088.7	16088.7	18855.7	11038.6	15578.5	13487	12741.3		14294.5	12399.4
A0A1D6GPQ4	452934	452934	464665	564413	629750	547761	716540	795566	804222	610998	568981	568981
A0A1D6GPR5	2036074	2036074	2.04491e+06	1.85627e+06	2.07852e+06	1.94581e+06	1.30712e+06	1.58627e+06	1.58498e+06	1.87834e+06	1905309	1905309
A0A1D6GPU4	150534	150534	143477	111983	115946	114961	53163.1	79847.8	80040.9	70042.9	57563.2	57563.2
A0A1D6GPW8	9147.85	9147.85	9033.4				59351.4	76837.7	77334.2	37979.4	75801.8	75801.8
A0A1D6GQ32	32733.4	32733.4	39420.8	37479.5	38052.3	35444.4	9613.6	11238	21054.4	27223.4	26812.3	26812.3
A0A1D6GQ42	260842	260842	303909	227578	219346	213408	215498	238315	240061	296489	309442	309442
A0A1D6GQA4	66408.2	66408.2	79825.3	66206.1	69605.3	68456.6	18705.4	17949.4	23971.8	42101	32482.9	32482.9
A0A1D6GQF4	48662.8	48662.8	55026.2	36149.7	37113.7	34275.2	28703.3	108912	57021.6	25490.8	31098.8	31098.8
A0A1D6GQJ0	56153.4	56153.4	54842.1	41313	38367.9	43304.2	58896.5	53100.4	52376	44262.2	70538.6	70538.6
A0A1D6GQK5	12511.1	12511.1	11459.9	22609.8	18908.6	20162.5	29853.6			30521.9	31278.2	31278.2
A0A1D6GQM5	150307	150307	151288	101126	94666.1	119888	36464.3	46552.6	46786.8	20264.3	20912.6	20912.6
A0A1D6GQN3	336226	336226	569358	208650	388531	333460	298732	130269	425925	218378	200692	200692
A0A1D6GQZ1	20073.9	20073.9	21562.9	13298	12804.5	14899.1				11533.2
A0A1D6GRB4	1.16976e+06	1.16976e+06	1.18858e+06	3.32913e+06	3301050	3.08837e+06	4914206	4993294	5050796	5425500	5.39268e+06	5.39268e+06
A0A1D6GRJ8	154819	154819	157288	158283	147868	176782	166843	187023	187407	161417	163720	163720
A0A1D6GRK6	33066	33066	30949	36346	40470.8	41313.1	95439.5	85438.4	91311.5	53439.9	55566.8	55566.8
A0A1D6GRR4	222146	222146	195534	163595	141737	165899	729531	733584	739560	592599	608035	608035
A0A1D6GRR6	163696	163696	170994	124238	119296	114661	44036.2	50303.8	50956.9	77754.7	44799.3	44799.3
A0A1D6GRX7	158425	158425	140006	117629	116539	117533	70635.4	75429.2	76247.7	57375	58421.4	58421.4
A0A1D6GS25	236965	236965	276231	229778	224458	229004	184326	176247	176807	168081	165746	165746
A0A1D6GSA3	47169.6	47169.6	42369.5	56891.1	53434.4	56884.4	88136.2		48752	62077.5	64785.5	64785.5
A0A1D6GSC7	174748	174748	166959	183271	181278	193288	155994	150592	150945	152046	138314	138314
A0A1D6GSL8	932794	932794	796726	719664	773858	741924	794936	756211	757277	1.04455e+06	968187	968187
A0A1D6GSM2	63378.4	63378.4	57084.8	57092.8	57125.6	57380.5	63363.5	71210.6	71572.1	72625.6	70245.6	70245.6
A0A1D6GSU1	25497.4	25497.4	37461.2	53686.8	44687.4	23984.1	32896.6	48029.2	48343.5	29312	44061.1	44061.1
A0A1D6GTB2	9506.04	9506.04	9187.66	12366.6	11923.5	14512.8	29026.9	38320.5	39405.6	26102.7	27458.9	27458.9
A0A1D6GTC2	30037.5	30037.5	32944.1	22579	19552.4	27780.4	9697.81	12324	12545.8	28232.7	22800.1	22800.1
A0A1D6GTC6	8812.8	8812.8	11547.2	6730.13	6591.91	6577.54		6252.01	6335.09	6600.26	7243.11	7243.11
A0A1D6GTD7	130915	130915	108569	51854.5	101134	58056.6	111233	81625.3	82842.6	121160	139596	139596
A0A1D6GTG1	47088.9	47088.9	41584.1	47000.5	37926.1	42683.6	50992.3	53214.2	53679	43913.5	55807.1	55807.1
A0A1D6GTH4	56028.6	56028.6	70240.9	61512.5	60650	47050.1	46892.9	70601.2	42211.7	47611.2	46267.6	46267.6
A0A1D6GTL5	33890.2	33890.2	41423.9	30222	34023	35324.2			50716.4
A0A1D6GTY0	45305.1	45305.1	31698.5	77771.5	43215.2	51870.5	31052.1	37529.4	37783.4	39367.5	42254.2	42254.2
A0A1D6GU08	49272.8	49272.8	48564.9	44696.9	40055.5	38298.8	25602.3	24280.5	24347.1	14501.9	17136.6	17136.6
A0A1D6GU11	239921	239921	246544	284919	293909	289602	313430	377192	379032	302121	342635	342635
A0A1D6GU17	11544.5	11544.5	12136.5	11320.4	11643.4	11311.9	12434.1	14786.7	15177.2
A0A1D6GU18	57619.2	57619.2	45376.9	34423.9	35199.2	37035.3			34369.5		32246.3	32246.3
A0A1D6GU19	30733.1	30733.1	34298.5	50130.7	47472.1	61732.8	89474.6	98251.8	100822	80855.6	90959.9	90959.9
A0A1D6GU53	44895.5	44895.5	39719.8	30360.8	30433.6	29705.1
A0A1D6GU98	70568.3	70568.3	67324.6	126619	132124	125597	249805	336438	338258	255108	256766	256766
A0A1D6GUA2	146583	146583	138918	135512	133820	131132	221169	242286	246373	225745	234002	234002
A0A1D6GUE1	45142.5	45142.5	49762.2	92147.6	82605.3	80312.9	129875	88321	88883.4	100477	96461.8	96461.8
A0A1D6GUF1	9401.09	9401.09	13862.8	9904.61	10434.8	8201.55	2455.51				39600.5	39600.5
A0A1D6GUG4	16577.5	16577.5	9418.8	14757.7	15591.3	14844.1	23045.9	30016.7	30810.9	49495	49828.5	49828.5
A0A1D6GUH2	9111.62	9111.62	7695.85	8697.72	9092.94	13810.1	62385.5	70420.4	69924.5	27121.9	43611.2	43611.2
A0A1D6GUH3	115065	115065	115999	107165	105765	101464	303798	322099	325584	154357	163383	163383
A0A1D6GUT5	7819.89	7819.89	8410.77	4747.43	4474.83	8476.16	25407.9	22551	22841.3		18625.9	18625.9
A0A1D6GUX7	37415.7	37415.7	17353.5	23649.1	18479.1	14053.4	18103.9
A0A1D6GUZ6	67682.7	67682.7	63624	52755.6	60747.5	49995.8	87106.6	93679.8	93933	86870.9	78265.5	78265.5
A0A1D6GV09	49910.5	49910.5	51878.1	115081	116299	114143	209846	226408	227850	177024	187329	187329
A0A1D6GV12	543245	543245	531807	538441	503959	511785	545806	511052	512065	651760	568740	568740
A0A1D6GV15	26252.8	26252.8	32676.7	23729.7	21512.6	25299.3	29337.8	21787.2	22036.8
A0A1D6GV96	17329.7	17329.7	21598.2	24345.6	19088.9	18106.3	22625	42991.8	42531.1	35463.2	23733.4	23733.4
A0A1D6GVC9	120405	120405	112010	102109	99729.2	101526	75662	91772.1	93441.8	84534.4	94764.8	94764.8
A0A1D6GVM3	317378	317378	311189	301785	280084	269914	280867	314049	316780	382824	402593	402593
A0A1D6GVS8	97929.8	97929.8	92439.1	106501	100428	92163.5	79403.1	90647	113424	68303.7	62152.4	62152.4
A0A1D6GVX5	494341	494341	491955	602642	578662	551548	567697	522808	527318	935192	971457	971457
A0A1D6GW29	53016.1	53016.1	59914.7	39044.3	36514	34728.1
A0A1D6GW54	859510	859510	843664	318081	428751	442009	184438	155776	159004	222353	232600	232600
A0A1D6GW67	32026.5	32026.5	32011.2	39483.6	39132.2	33003.5	87309.4	85737.1	88958.4	81879.4	82950.2	82950.2
A0A1D6GWA0	11065591	11065591	10683928	16685382	15064281	15462815	76800512	79609960	80666832	23223130	20821294	20821294
A0A1D6GWB6	163052	163052	212840	329317	345670	360746	885672	597176	595137	230835	369196	369196
A0A1D6GWC0	32965.9	32965.9	30768.6	26946.8	27645.4	27055	30338.7	32987.4	33147.8	47379.3	46846.9	46846.9
A0A1D6GWE1	252134	252134	262258	244513	234171	242104	305897	364095	366291	449554	466165	466165
A0A1D6GWG3	31527.4	31527.4	34707.6	38791.3	42020.1	36839.3	93967.1	89684.8	83426.8	64408.7	70927.8	70927.8
A0A1D6GWH2	287239	287239	300569	295422	266881	296075	172382	366966	371628	206148	283419	283419
A0A1D6GWP4	118798	118798	103289	160282	145691	152548	553704	554968	556107	649782	601449	601449
A0A1D6GWT5	83552.1	83552.1	89840.2	90106	73981	75472.3	111840	110404	110913	86479	91595.2	91595.2
A0A1D6GWW7	77813.5	77813.5	89190.5	82827.5	95723.4	90604.8	72241.1	60183.2	60652.9	58918.6	65362	65362
A0A1D6GWW8	113295	113295	93074.2	154122	149010	141891	89337.3	123604	124489	106699	108180	108180
A0A1D6GWZ6	79393.5	79393.5	77275.6	57051	59117.6	58459.1	47778.9	36075	36297.7	37684.4	42966.5	42966.5
A0A1D6GX78	8926.5	8926.5	7785.73	33305.9	36488.6	23884.1	49401.2	70073.6	70388.2	59641.4	61776.7	61776.7
A0A1D6GX90	149402	149402	138845	151052	139068	124423	109538	124530	123961	100959	101426	101426
A0A1D6GXA0	14901.2	14901.2	2993.37	34656.8	26277.2	25779.2	14413.1	37074.1	35626.5	15657.1	19224.2	19224.2
A0A1D6GXH6	47105.1	47105.1	44311.2	41953	44258.3	44590.1	21563.3	19667.3		23460.2	10531.7	10531.7
A0A1D6GXN5	154325	154325	149104	164046	90941.2	82186.8		19366.9	19380.9	121829	121744	121744
A0A1D6GXP6	73967.3	73967.3	87249.6	58724.9	66599	60683.4	128552	118239	118631	83127	82785	82785
A0A1D6GXQ4	63051.4	63051.4	61013.8	43563.3	48283.5	48054.9
A0A1D6GXR8	89183.2	89183.2	95978.4	104661	104450	103585	95953.4	99945.6	104105	78598.3	92023.9	92023.9
A0A1D6GXS0	2.11595e+06	2.11595e+06	2.05417e+06	3.13634e+06	3.05947e+06	3.09117e+06	3.53377e+06	3.93743e+06	3.93183e+06	3.09462e+06	3254887	3254887
A0A1D6GXW0	14862.8	14862.8	12532.8	13610.2	15088.4	13629.4	13347.8	11032.9	16638.9	10085.9	22806.5	22806.5
A0A1D6GXY1	62562.8	62562.8	62081.6	57618.5	31555	66141.7	46401.7	84698.9	85802.1	63450.1	61374.7	61374.7
A0A1D6GY38	58684.9	58684.9	55871		60139.1	55884.6	68420.2	96212.5	101846	97538.4	87466.6	87466.6
A0A1D6GY72	46658.9	46658.9	44931.3	32524.1	32394.9	32821.2	17399.9	17776	17513.7	20421.6	23402.3	23402.3
A0A1D6GYB8	26968	26968	29946.4	15698.9	16791.8	15862
A0A1D6GYF7	14511.3	14511.3	18796.8	20160.7	19753.4	22092.2
A0A1D6GYM3	29007.8	29007.8	27260.7	5577.16	27196.8	24944.5	51264.6	62151.7	64025.7		59114.4	59114.4
A0A1D6GYM8	127693	127693	129879	143307	134501	127894	52275.7	60908.3	61007.3	61350.2	63359.8	63359.8
A0A1D6GYP1	208041	208041	189786	202118	216990	218781	289314	270721	272515	260664	334964	334964
A0A1D6GYQ0	15825.9	15825.9	14630	22051.8	21942.5			39769.6	40824.4	65742.9	68371.4	68371.4
A0A1D6GYR5	15569.7	15569.7	14125.1	19574	14324.7	13553.9	39511.2	37822.3	38248.2	34249.5	25146.7	25146.7
A0A1D6GYS6	86949.2	86949.2	89144.5	82825.4	81538.3	76749.6	103279	96144.7	101603	60760.5	50509.7	50509.7
A0A1D6GYY1	19070.4	19070.4	22056.5	20708.5	24976.2	20203.5	11281.2
A0A1D6GYZ2	369949	369949	371593	373992	386319	357431	251836	270161	272094	161902	195149	195149
A0A1D6GZ93	23659.5	23659.5	10790.2	8316.45	8625.53	9015.34	32596.9	32742.1	32912.7	43670.2	43121.8	43121.8
A0A1D6GZD9	91591	91591	95507.1	102476	94121.3	104044	118928	117210	119478	166740	153545	153545
A0A1D6GZE9	53755.6	53755.6	53686.7	44663	43366.5	45776.7	77815.3	84705.8	82980.5	81132	100058	100058
A0A1D6GZG2	459438	459438	447844	342087	301360	336978	491540	494800	502151	486720	498533	498533
A0A1D6GZH1	138474	138474	152202		198428	134736
A0A1D6GZH4	26960.2	26960.2	16297.5	32004.3	24278.5	26117.9	37672.2	37226.8	35744.6	113725	36243.5	36243.5
A0A1D6GZI1	24009.1	24009.1	26935.9	38198.4	35144.8	40639.7	41649.7	30661.3	30451.4	43560.5	47686	47686
A0A1D6GZK2	20786	20786	28046	22556.7	25943.9	25699.9	19538	16798.3	16696.8	31627.4	9953.83	9953.83
A0A1D6GZU5	89892.6	89892.6	72079.7	63017.3	77973.1	40184.3	55455.4	98762.8	68729.1	69315.3	52078.1	52078.1
A0A1D6GZV9	38194	38194	85116.5	119089	125577	103159	581977	598414	602569	656140	662905	662905
A0A1D6GZW3	47671.2	47671.2	59436.3	39919.3	42991.2	41902.2	24365.4	20955.9	20298.8	27143.8	24849.9	24849.9
A0A1D6GZZ1	555132	555132	597953	540296	540148	553640	432417	420074	424555	338777	389767	389767
A0A1D6H070	305230	305230	294411	281616	276407	292450	178224	188152	188908	166846	162538	162538
A0A1D6H085	15131	15131	18873.5	34442.4	31031.9	33513.9	60639.9	55712.3	55666.5	60562.6	65300	65300
A0A1D6H090	49911.7	49911.7	41435.2	39885.7	40552.6	35521.3	26627.8			49517.2	54328.1	54328.1
A0A1D6H0A5	42002.6	42002.6	44272.8	30591.8	35303.8	32455.8	40134.1	33971.9	35566.6	64223.1	42805.9	42805.9
A0A1D6H0G2	142275	142275	145404	137021	139985	137506	92387.6	100104	99651.1	117298	104710	104710
A0A1D6H0T6	1.19836e+06	1.19836e+06	1.34014e+06	1.056e+06	1054781	1.0315e+06	1171289	1.13519e+06	1.14112e+06	1.26858e+06	1170281	1170281
A0A1D6H0T7	19819.3	19819.3	16723	16833.6	17935.9	18187.9				12542.9	12495.2	12495.2
A0A1D6H0U6	47713.1	47713.1	51864	31177.2	44277.7	32952.1	40276.9	30390.6	30569.2	39285.6	38359.2	38359.2
A0A1D6H0V8	1.05192e+06	1.05192e+06	13830.5	23334.3	16678.6	18484.8	29770.6	27905.2	28201.1	40245.6	233969	233969
A0A1D6H153	173165	173165	209529	178218	172399	168623	327387	368244	373564	519768	528413	528413
A0A1D6H167	11377.1	11377.1	12899.9	9852.63	17669.1	5555.65	379315	355407	362994	365504	379603	379603
A0A1D6H182	24135.1	24135.1	12546.1		36240.2		46031.7			30254.7	19881.6	19881.6
A0A1D6H1C4	59211.5	59211.5	55471.2	66116.6	70300.1	73622.4	226361	228909	229560	71126.7	60158.6	60158.6
A0A1D6H1D4	155720	155720	162125	156616	152444	146195	133924	147300	152514	138055	135542	135542
A0A1D6H1E9	35549.5	35549.5	41570.1	51428.5	51137.9	47494.4	56989.3	80952.2	81561.9	36585.8	41510.4	41510.4
A0A1D6H1G0	139123	139123	134485	129377	118922	129769	188292	199660	203482	235931	210293	210293
A0A1D6H1H5	153425	153425	147257	121270	126698	122092	119630	94248	94722.5	136573	127691	127691
A0A1D6H1J1	54173.4	54173.4	54432.6	35495.5	33776.9	32802.8	25218.1	27497.1	27921.1	36854.1	35826.9	35826.9
A0A1D6H1J5	218983	218983	240695	339870	361730	386336	285870	314951	318820	374571	416710	416710
A0A1D6H1K6	53956.7	53956.7	53292.9	44262.4	44369.9	33996.8	77744.5	62787.6	61936.5	60267.6	44881.1	44881.1
A0A1D6H1L6	33488.7	33488.7	34164.1	33571.1	35768.7	51145.6	24909.3	88871.2	85126.4	111745	113329	113329
A0A1D6H1M9	35082.6	35082.6	39738.4	24205.2	26220.2	21659.6	351750	392718	396663	134315	135814	135814
A0A1D6H1N1	15742.8	15742.8	18961.5	13831.4	13354	9146.71	145623	117400	117794	62598.9	59844.5	59844.5
A0A1D6H1P2							92475.6	29058.6	29237.1	120097	131498	131498
A0A1D6H1R5	149850	149850	149446	143210	150760	159784	139667	102943	102979	111340	115986	115986
A0A1D6H1R6	257614	257614	284275	227873	200504	192674	111474	108598	108658	101286	114211	114211
A0A1D6H1V4	276611	276611	322737	334989	309341	306661	304372	71192.4	180607	281633	163644	163644
A0A1D6H256	19704.1	19704.1	42827.9	44590.8	32212.7	41597	20716.7		15810.7	33151.3	38049.1	38049.1
A0A1D6H284	436920	436920	432034	179667	332913	178374	597809	546934	545169	576119	748677	748677
A0A1D6H293	57761.9	57761.9	58461.5	54259.2	55915.5	56224.3	50558.8	74278	74339.2	56293.7	44964.9	44964.9
A0A1D6H2B0	57464.8	57464.8	55196.2	67934.3	67142	68199.3	85476.4	127755	127461	82241	88493.3	88493.3
A0A1D6H2G5	54316.9	54316.9	54622.3	66936.9	61619.1	62740.6	57428	82604	84781.2	80335.8	71346.9	71346.9
A0A1D6H2J0	6627.54	6627.54	6932.86	6102.79	9643.55	8148.87		14345.5	13756.8		7396.35	7396.35
A0A1D6H2K7	16234.1	16234.1	17760.1		18040.9	18669.3				27537.6	103565	103565
A0A1D6H2L6	120602	120602	105387	109164	104515	105693	161976	156419	158520	161568	163520	163520
A0A1D6H2M1	77831.5	77831.5	75014.5	61002.5	75020.8	60682.7	48205.2	30678.6	30698.8	54827.8	51005.6	51005.6
A0A1D6H2Q6	16756.8	16756.8	23063.8	12700.7	13514.4	15638.1		20062.6	20164.2
A0A1D6H2R4	239468	239468	228041	357701	347030	336370	189574	237995	198219	187295	159517	159517
A0A1D6H2R7	107556	107556	106912	116452	107744	110430	169458	180152	180614	147460	163508	163508
A0A1D6H2V3	23644.5	23644.5	28214.4	23781.5	25698.4	24413.5	11872.4	3317.41	2089.33
A0A1D6H397	42428.1	42428.1	40056.6	39310	24516.6	45526.4	18175.9	20307.1	20561.2		24241.5	24241.5
A0A1D6H3C8	14652.5	14652.5	25563.2	25837.4	22468.3	20717.8	36521.8	32708.4	31932.2	17580	15521	15521
A0A1D6H3E8	95950.5	95950.5	109070	129876	128400	112946	105073	92861.3	95501.9	73592.3	64300.1	64300.1
A0A1D6H3M2	74865.6	74865.6	81123.2	78799.3	71369.2	82128.8	75012.5	72818.2	73775	77621.3	86551.8	86551.8
A0A1D6H407	638037	638037	533376	3.04725e+06	827064	714269	2.95149e+06	23284538	23242456	23058976	6.34112e+06	6.34112e+06
A0A1D6H428	11864.2	11864.2	12198.5	15663.2	19552.1	22247.4	26143.2	35227.4	35544.2	33605.2	30499.2	30499.2
A0A1D6H478	58184.7	58184.7	47510.9	49811.3	41975	50992.7	44056.2	72393.1	71481.8		56674.4	56674.4
A0A1D6H482	339362	339362	321279	397130	349767	381839	437897	462198	462617	339236	370334	370334
A0A1D6H497	10769.8	10769.8	13856	14958.3	13690.5	12742.1	20504.7	35063	36252.6	16697.4	8707.01	8707.01
A0A1D6H4B4	279926	279926	294249	169490	166616	169058					17658.6	17658.6
A0A1D6H4C4	437213	437213	462990	350968	342238	346634	340582	382184	384140	588523	744371	744371
A0A1D6H4H8	528594	528594	497654	413449	410158	422460	412262	453156	456278	488947	476596	476596
A0A1D6H4I5	33840.2	33840.2	34874.1	36269.7	37233.4	45296.1	23627	39357.4	38897.7	37301.5	34817.9	34817.9
A0A1D6H4L4	37776.9	37776.9	40937.4	38268.4	35712.2	28104.2	37604	7064.87	6920.33
A0A1D6H4P1	24530.1	24530.1	24584.2	23034.2	20776.9	21144.4		36137.4	42577.5	47495.2	47579	47579
A0A1D6H4R4	101877	101877	92676.5	89130.6	79831.2	83489.6	74633.9	45250.2	70286.2	49751.4	62654.2	62654.2
A0A1D6H4S1	169807	169807	149789	176017	117938	158785
A0A1D6H4T4	41687.7	41687.7	37661.1	47538.8	47155	52570.9
A0A1D6H4U4	224456	224456	220032	186089	207789	202718	404814	413780	416586	330373	384562	384562
A0A1D6H4W4	78922.9	78922.9	41168.1	23408.2	57827	56138.3	68807.4	66865.2	71202.5	101738	70082.5	70082.5
A0A1D6H4X4	305058	305058	295089	263054	255908	249445	295392	299036	299965	384126	412310	412310
A0A1D6H543	51499.4	51499.4	61117.5	178215	149183	179782				36697.1	41082.8	41082.8
A0A1D6H558	30735.9	30735.9	33952.1	22276.5	35002.5	19773.4				19576.7
A0A1D6H566	13158.4	13158.4	15072.9	14088.8	16158.8	15460.7		35257.6	35644.2	41850.4	70216.2	70216.2
A0A1D6H567	513888	513888	502469	608545	557038	536099	471232	504832	511856	391553	356359	356359
A0A1D6H5E5	32139.6	32139.6	30968.2	37655.6	32490.6	33142.9	46826.5	56733.9	55705.7	48212.6	39087	39087
A0A1D6H5F8	22442.1	22442.1	14858.5	17313.5	37434.6	33248.2	291729	321080	324231	603636	655579	655579
A0A1D6H5H7	31934.9	31934.9	33849.5	34470	35137.9	33734.8	42743.8	26574.7	25957.5	37596.1	31371.6	31371.6
A0A1D6H5J1	55823.4	55823.4	40014.1	288146	306262	316555	688626	660892	670807	794176	823857	823857
A0A1D6H5J2							356756	359307	370101	368758	453364	453364
A0A1D6H5J4	157431	157431	123914	34554.5	65134.2	65690.4
A0A1D6H5J5	36496.9	36496.9	44327.7	14900.9	15762	23378.5	33868.6	42096.9	37037.2	15178.3	17358.4	17358.4
A0A1D6H5M0	12235.6	12235.6	11020.6	11740	21660.4	12537.5	37486.7	35196.4	40473.8	41373.7	39961.8	39961.8
A0A1D6H5N1	47929.5	47929.5	53719.3	26746	36872.5	37107.6	34709.8	46720	46943.5	87941.4	58503.3	58503.3
A0A1D6H655	174438	174438	176016	105598	109138	113328	47522.8	75486.5	75318
A0A1D6H658	252229	252229	220335	154948	146608	171719	94900.1	111360	112013	101660	81254.3	81254.3
A0A1D6H679	287690	287690	281024	786359	738185	785105	822338	847500	855754	1208526	1.2433e+06	1.2433e+06
A0A1D6H681	538572	538572	532435	1.37982e+06	1.27027e+06	1.28935e+06	1.92843e+06	1.63448e+06	1651541	2187561	2214762	2214762
A0A1D6H687	1.26961e+06	1.26961e+06	1.16371e+06	986558	1.03758e+06	1.13695e+06	555209	701328	605148	836166	649835	649835
A0A1D6H6F1	467982	467982	437866	400833	397133	438490	721913	776473	755428	824176	853446	853446
A0A1D6H6N7			9702.74	12280.9	8371.14	11261.6				29844.5
A0A1D6H6W7	18478.8	18478.8	16769.7	62161.7	64281.5	64558.3	28939.3	21633.1	22597.2	40053.7	28646	28646
A0A1D6H6X6	393798	393798	375786	339498	325820	334843	299199	380386	381522	418235	475571	475571
A0A1D6H6Y9	23077.9	23077.9	20281.1	16236.8	15595.8	17491.1	9916.95	11668.9	12229.7	23760.6	21624	21624
A0A1D6H6Z2	1.57239e+06	1.57239e+06	1.54048e+06	1.73905e+06	1660184	1.69883e+06	1.21373e+06	1.29252e+06	1.29493e+06	1.09714e+06	1.27688e+06	1.27688e+06
A0A1D6H703	828766	828766	871336	850286	901519	905491	1.43512e+06	1.456e+06	1.47517e+06	1.63689e+06	1.6694e+06	1.6694e+06
A0A1D6H7F7	22906.6	22906.6	23433.1	34278.9	33939.9	33642	53995.5	37583.3	54793.8	48061.9	31347.6	31347.6
A0A1D6H7I7	324800	324800	319184	281148	283780	269883	199489	199513	197362	175042	197989	197989
A0A1D6H7J2	172015	172015	179620	137810	133658	135319	203361	196017	195482	133712	306181	306181
A0A1D6H7L5	27725.5	27725.5	32977	45326.1	46617.7	46642.2	66566.7	81019.4	81588.8	112722	131671	131671
A0A1D6H7T1	50671.2	50671.2	61186.3	46638.9	43869.4	41719.2	40813.4	41633.8	42054	42466.6	42858.9	42858.9
A0A1D6H7X7	38344.1	38344.1	40072.7	111427	106161	101039	217669	150722	151154	269909	269069	269069
A0A1D6H7X8	108916	108916	118033	209581	219971	269697	624275	521673	725782	662586	798832	798832
A0A1D6H7Y1	164955	164955	160764	156935	155280	134919	153304	161987	161909	142340	152663	152663
A0A1D6H814	59925	59925	50469.4	59179.9	65756.9	66191.3	102484	97310.3	79980.3	109406	95923.1	95923.1
A0A1D6H842	127217	127217	129351	90467	83158	82944.1	126297	122239	121650	186276	204754	204754
A0A1D6H860	54963.4	54963.4	61412.6	61635.1	40147.2	57327.8	59677.8	88806.3	95121	81594.9	87412.9	87412.9
A0A1D6H882	33781	33781	33020.6	54263	55159.7	58655.9	120636	183739	185164	103396	107759	107759
A0A1D6H8E1	1.24903e+06	1.24903e+06	1.28105e+06	933679	959112	1.02916e+06	887092	930876	926637	924625	923873	923873
A0A1D6H8P2	61380.8	61380.8	59883.1	41245.2	45538.4	42835.9
A0A1D6H8Q2	42028.4	42028.4	38425.6	42411.6	66919.6	64215.7
A0A1D6H8S6	16747.6	16747.6	18930.1	18021.6	23607.2	19278	32215.2	35967.5	36331.9	26625.7	41965.7	41965.7
A0A1D6H8U6	125528	125528	117478	73206.5	80744.1	76746.7	82674.7	97323		104562	109280	109280
A0A1D6H8U7	290604	290604	313058	157616	148642	285615	151591	179205	179392	140727	100624	100624
A0A1D6H8V0	129844	129844	106245	142382	134876	139149	183044	200239	201949	195676	211719	211719
A0A1D6H8W6	48193.5	48193.5	62965.4	214804	228059	250981	473117	607289	618396	578214	662147	662147
A0A1D6H8X2	29481.1	29481.1	19782.9	13151.4	14079.9	16201.3
A0A1D6H8X3	517277	517277	555767	514981	456039	495272	335810	410412	397576	474379	443909	443909
A0A1D6H923	3271.93	3271.93	10071.9	103777	114516	108361	34277.9	50663.2	39937.4	56429.6	59740	59740
A0A1D6H931				17266.9	15372.5			25868.2	20193.8		12855.7	12855.7
A0A1D6H936	16565.6	16565.6	16291.7	12692.5	12279.2	14682.3	19022.2	17172.3	17881.6	15012.8	10885.8	10885.8
A0A1D6H9B3	19783.6	19783.6	16219.4	13828.4	17867.8	14303.7				34858.5
A0A1D6H9C0	138961	138961	123099	143785	140324	135759	105233	100718	159118	120242	161303	161303
A0A1D6H9E9	612889	612889	596823	878626	900140	870757	1.03484e+06	1.00857e+06	1.01512e+06	1.14228e+06	1.17545e+06	1.17545e+06
A0A1D6H9F3	117284	117284	118865	178583	196282	208158	147509	126610	126754	186549	160966	160966
A0A1D6H9J3	202865	202865	189996	98673.5	99235.3	95532.6	44665.8	43163.3	45501.7	40941.6	44714.9	44714.9
A0A1D6H9K4	203851	203851	218706	277009	276257	308204	579779	561080	566860	481552	510517	510517
A0A1D6H9T3	847814	847814	801507	3.1287e+06	3.19494e+06	3.33649e+06	6227788	8.35203e+06	8396390	6.46943e+06	6635116	6635116
A0A1D6H9V4	35300.8	35300.8	35683.7	19141.5	25798.3	18321.5	1126201	1.10818e+06	1117346	1332003	1.36014e+06	1.36014e+06
A0A1D6H9X6	1.08289e+06	1.08289e+06	989534	728634	731656	715847	296574	301033	299483	241936	265809	265809
A0A1D6H9Z1	31734.1	31734.1	27141.1	26893	27441.3	28552.2	47707.3	45766.4	45622	55456.9	54939.3	54939.3
A0A1D6HA35	90521.8	90521.8	82725.6	55377.2	62663.9	60055.3	29400.7	27404.7	23981.8	22967.9	32479.4	32479.4
A0A1D6HA44	7258.61	7258.61	11191.7	54428.3	59315.6	58073.9	126810	120168	120197	129887	114448	114448
A0A1D6HA75	134251	134251	156372	129849	116159	132539	81240.4	88873.2	89158.4	132623	120152	120152
A0A1D6HAA2	67845.1	67845.1	64141.7	44493.3	40425.4	43194.3	45574.3	46706.6	47424.9	40352.6	46598.1	46598.1
A0A1D6HAC4	251075	251075	247774	181603	184873	172073	145302	155665	156957	140661	129785	129785
A0A1D6HAG3	23848.9	23848.9	19791.7	19330.3	9776.95					12147.9
A0A1D6HAH2	94615.1	94615.1	91751.5	65727.3	63441.4	70540.1	79177.6	79504.7	79766	59943.4	90252.9	90252.9
A0A1D6HAJ5	43242.5	43242.5	46504.4	38214.6	43698.7	35151.8		18227.1	21629.1	28794.3	51745.2	51745.2
A0A1D6HAM5			57665.6	35064.1		35208.3					21467.4	21467.4
A0A1D6HAM6	57407.2	57407.2	58715.2	56883.1	56175.9	59441.5	84081.2	89096.3	89256.7	66244.7	87148.8	87148.8
A0A1D6HAT0	91706.8	91706.8	88348.6	85747.5	73588.9	132448	262574	306970	306827	318920	272492	272492
A0A1D6HAT5	92124.1	92124.1	97497.3	70179.8	71497.4	66865.5	34591	31356.2	31437.6	37398.2	31113.8	31113.8
A0A1D6HAU7	51475.2	51475.2	50103.1	44334.7	42110.4	48278.1	40752.5	23219.9	23682.3	21591.5	20056.4	20056.4
A0A1D6HAW8	42866.1	42866.1	50599.8	216064	48643.7	31431.7	50297.3	45946.6	47532.9	80231.7	76897.9	76897.9
A0A1D6HB17	379780	379780	344546	696014	691409	701560	1.3384e+06	1.41727e+06	1.42783e+06	1.05062e+06	1.12261e+06	1.12261e+06
A0A1D6HB18	87021.8	87021.8	12838.5	71652.2	13905.8	72646.8	138850	138630	145795	140046	149900	149900
A0A1D6HB20	58876.6	58876.6	58508.1	84221.5	86698.9	88004.4	28077.2	24261.8	25271.5	16674.3	26713.8	26713.8
A0A1D6HB26	76806.4	76806.4	83678.6	44058.9	44118.7	40946.6	19191.8			17493.8
A0A1D6HB94	50284.8	50284.8	57138.6	45150	37328.4	37499.6	60931.4	64624.9	51782.7	44601.1
A0A1D6HBA7	37711.1	37711.1	35743.8	49688.9	45292.2	45770.4	23445.4	77786.8	41232.8	127175	173943	173943
A0A1D6HBB7	304400	304400	350865	337799	351719	342416	2.62755e+06	3.21368e+06	3232298	2.13474e+06	2105761	2105761
A0A1D6HBK6	58279.9	58279.9	57568	50353.8	52584.4	55091.9	43530.6	41465.9	41787.6	28856.7	24741.2	24741.2
A0A1D6HBL3	98557.5	98557.5	97197.4	75979.8	69702.6	66573.7				50067.1
A0A1D6HBS2	50672.3	50672.3	55867.2	71178.2	73088.8	69942.5	69659	77591.9	77790.4	79899.6	75510.1	75510.1
A0A1D6HBT3							161160	194672	195018	372930	407929	407929
A0A1D6HBU2	1056296	1056296	897021	782838	691989	772495	251287	226118	227692	173213	141029	141029
A0A1D6HBU7	326301	326301	275816	154467	208970	160741	388513		426353	318433
A0A1D6HBY2	27420.2	27420.2	23965.1	26991.3	25711.2	25583.9
A0A1D6HC33	383129	383129	431734	447633	471969	446784	468950	448571	453397	298661	276234	276234
A0A1D6HC36			11430.8	32614.9	48427.2	66075.1	85962.1	85243.7	93950.1	71649.9	75829.1	75829.1
A0A1D6HC85	403177	403177	361776	348866	391082	377194	840131	646695	1233043	804170	723974	723974
A0A1D6HCA0	23500.5	23500.5	24740.8	22844.6	26429	28044.1	13596.4	19901	19989.6	38495.5	43300.8	43300.8
A0A1D6HCF4	7688682	7688682	7363003	21106758	20482408	20455878	24227984	23040326	23072590	23796076	26448866	26448866
A0A1D6HCJ3	49795	49795	50952.4	46742.2	58249.5	54796.7	93586.6	66262	71993.4	66191.4	78068.4	78068.4
A0A1D6HCR9	653409	653409	655394	1.15267e+06	974318	1.08588e+06	1.6255e+06	1.62618e+06	1.65045e+06	964236	1172120	1172120
A0A1D6HCT7	62711.9	62711.9	63389.4	100836	97646.9	101169	16749	28795.9	28332.1	62439.8	57973.4	57973.4
A0A1D6HCU1	91990.5	91990.5	101539	159648	160178	164383	133640	128924	129157	90985.4	100254	100254
A0A1D6HCX8	45752.2	45752.2	58793	52141.9	49479.5	63452.7	70525.5	71227	68926.3	80349.1	88498.2	88498.2
A0A1D6HD26	248256	248256	240795	247142	243093	213548	109288	109258	101269	89884.7	96882.2	96882.2
A0A1D6HD56	167071	167071	164029	132741	134432	130382	90529.5	85986.4	86734.9	75590.7	77484.6	77484.6
A0A1D6HD72	52100.6	52100.6	46736.7	45564.5	41087.7	41875.6		39552.4	41210.8		54963.2	54963.2
A0A1D6HD80	614631	614631	618549	551687	553349	540839	558288	541965	545687	547277	413691	413691
A0A1D6HDL5	158820	158820	145014	128776	121068	135438	31983.4	29977.3	30712.6	36835.4	44119.5	44119.5
A0A1D6HDM4	42230.6	42230.6	46677.7	25628.3	11647.3	21480.5	1835.57
A0A1D6HE33	5297	5297	5800.15	13589.2	16886.6	23301.6	15305.9	24398.5	26084.6
A0A1D6HE35	29430.1	29430.1	31842.2	22436.5	23067.1	22752.6			24657.7	27421.8	29152	29152
A0A1D6HE45	17501.6	17501.6	16985	20554.4	21321.9	15814.8	60499.9	49565.7	49392	93662.8	114911	114911
A0A1D6HE47	32212.9	32212.9	34117.5	37992	36176.6	32106.3	32859.6
A0A1D6HEG4	76429.9	76429.9	84002.4	32814.8	37153.8	35434.9
A0A1D6HEH7	15801.4	15801.4	5472.68	18111.9	19925.6	21304.5	19906.8
A0A1D6HEK8	20413.2	20413.2	16695.5	23442	31777.3	22253.5	68215	78735.7	80372.2	55952.9	64902.3	64902.3
A0A1D6HEN6			7128.71		489.011		95320.9	98718.2	100396	107649	101727	101727
A0A1D6HEP0	227003	227003	223109	169357	197070	171710	207878	235010	235352	341009	334875	334875
A0A1D6HEX4	16629.3	16629.3	14281.7	8942.71	12931.4	13065.6	14744.2	12400.8	12587	5200.94	5141.52	5141.52
A0A1D6HEY7	99220.5	99220.5	84195.8	90149.9	83169.5	93807.4	102309	88113.4	84825.7	127873	106189	106189
A0A1D6HF02	11686.5	11686.5	13869.3	46722.6	17281.3	17074.7					8343.57	8343.57
A0A1D6HF08	71027.2	71027.2	67617.9	39901.4	40355.9	37742.4		18892.4	18924.1	17602.9	19790.9	19790.9
A0A1D6HF19	51148.3	51148.3	44604.1	43139.6	47565.6	49736.8	26661.9	30858.5	29013.8	31984.3	10105.2	10105.2
A0A1D6HF43	82353.5	82353.5	94550.9	170649	173429	165104	189088	231664	240385	259044	234596	234596
A0A1D6HFA4	55737.5	55737.5	94616.2	65828.6	52399.5	55912.5	27134.7	33743.7	33786.2	40195.4	94368.1	94368.1
A0A1D6HFC3	634554	634554	577715	428366	394162	378899	177020	222132	224911	176810	188697	188697
A0A1D6HFH3	26408.9	26408.9	28212.3		36193	18802.2
A0A1D6HFJ4	46877.9	46877.9	50327.9	56735	52550.6	50707.9	31081.8	28739.7	28124.4	22526.1	37779.9	37779.9
A0A1D6HFM5	324426	324426	309932	237088	263696	257624	328710	350876	345549	404396	348487	348487
A0A1D6HFP2	10219.9	10219.9	11149.1	18823.2	23455	21132.2	9471.7	12100.2	12176.2	16346.1	18432.8	18432.8
A0A1D6HFV2	177752	177752	212220	204201	189131	183917	157983	173657	176141
A0A1D6HFW3	74417.9	74417.9	69710.2	77066.3	74647.1	74105.7	30829.1	143838	144547	99024.9	109344	109344
A0A1D6HFY1	211183	211183	196168	134870	149858	149013	326177	216031	215788	119331	267718	267718
A0A1D6HG05	267603	267603	225490	145725	155615	165403	107623	97119.8	98216.7	42164.8	78052.5	78052.5
A0A1D6HG33	144013	144013	161237	12122.2	63805.2	14242.4	89561.2	75848.1	76758	72907.4	89200.4	89200.4
A0A1D6HG34				10305.9	8963	15416.4				19515.3	14637.5	14637.5
A0A1D6HG93	96121.9	96121.9	109671	121629	113288	119286	198690	157958	159117	160329	170088	170088
A0A1D6HGI3	360745	360745	372064	331242	293150	295075	270284	272221	267037	199486	188670	188670
A0A1D6HGQ4	44555.6	44555.6	41288.6	50377.8	43754.1	46741.3	89154.2	159357	158851	116983	121714	121714
A0A1D6HGQ8	144492	144492	177111	107288	96260.9	114665	109904	118669	120027	146835	155786	155786
A0A1D6HGR1	120905	120905	120466	121029	115089	127656	92326.9	97206.9	98618.6	117011	108672	108672
A0A1D6HH87	20292	20292	12974.5	18329.3	7616.76	17978.9	39525	44227.6	44070.7	28275.6	39427.9	39427.9
A0A1D6HHJ4	213586	213586	215008	276571	251628	242143	342839	329316	332718	430381	387539	387539
A0A1D6HHN9	75068.8	75068.8	63818.3	72038.9	78610.1	68237.3	67334.4	71333.9	73952.4	64848.2	73705.9	73705.9
A0A1D6HHV1	523212	523212	459518	472839	808534	809421	519976	579206	453812	884741	957184	957184
A0A1D6HHX7	298066	298066	330797	286057	231849	254830	194078	186175	187929	187220	183176	183176
A0A1D6HI18	19521.5	19521.5	22069.1	15636.8	15725.4	16348.2	27107.5	15630.8	15627.3	34957	42431.1	42431.1
A0A1D6HI20	11085.1	11085.1	12503.8	13788.7	12179.2	14227.4		16384.1	16488.8	26174.1	30667.5	30667.5
A0A1D6HI27	479138	479138	501466	710446	603174	482327	1.70974e+06	1.14893e+06	1.04034e+06	1.5398e+06	360027	360027
A0A1D6HI32	403196	403196	401781	331620	342337	334555	310689	318441	320437	235134	243723	243723
A0A1D6HI70	114848	114848	71608.7	90514.9	94944.3	98309	111922	131219	133383	93981.2	100387	100387
A0A1D6HI76	70769.2	70769.2	66497	47263.7	48940.5	48876.8		43302.4	43383.4	29163.1
A0A1D6HIA8	153068	153068	133117	137327	135470	145550	84050.2	90759.8	90806.4	79164.9	69212.4	69212.4
A0A1D6HIF7	1.62482e+06	1.62482e+06	1.63308e+06	1.53915e+06	1.65676e+06	1.50557e+06	816587	857452	858324	825971	801852	801852
A0A1D6HIH3	8068.21	8068.21	11861.1	11280.5	11193.8	13518.6		11752.7	11568.1	18573.3	18317.2	18317.2
A0A1D6HIN9	347766	347766	223410	235878	329821	336913	202880	220730	223227	181619	179930	179930
A0A1D6HIR5	232349	232349	207986	156156	158381	151758	151553	108638	155421	95151.3	98598.1	98598.1
A0A1D6HIT9	783947	783947	738811	780820	788366	770867	962275	1.05822e+06	1.06497e+06	819373	859987	859987
A0A1D6HIY3	86864.3	86864.3	88547.5	170097	158363	168290	79627	84948.7	89362.4	70419.6	74501	74501
A0A1D6HIZ6	276193	276193	292085	231187	236138	254599	178022	184659	183749	170976	170368	170368
A0A1D6HJC3	13567.4	13567.4	9902.25	7332.79	8982.01	11931.5
A0A1D6HJH6	52817.2	52817.2	58659.8	72697.6	82260.5	83277.7	53724.2	60365.1	59728.4	96873.9	81666.4	81666.4
A0A1D6HJI5	30189.5	30189.5	41033.9	66116.2	21596.8	61001.7
A0A1D6HJK7	21121.6	21121.6	5447.37	5342.95	4913.99	8108.6
A0A1D6HJQ5	115690	115690	116141	88080.4	72420.8	87723.7	47674.3	21422.3	29746.5	34433.2	32752.9	32752.9
A0A1D6HJS4	290966	290966	219785	226598	223412	244293	146137	150394	152456	152935	127970	127970
A0A1D6HJT5	21479.9	21479.9	29927.8	34031.9	32222.1	29686	32302.3	29731.1	29706.7	15640.8	17000	17000
A0A1D6HJU1	38769.4	38769.4	33812.7	47908.1	41239.3	47353.7
A0A1D6HJY4	80239.8	80239.8	87630.4	63554.5	74091.8	65444.3	51665.4	95872.4	81753.2	60004	23187.5	23187.5
A0A1D6HK00	54182.8	54182.8	51235.5	71595.6	61267.1	73946.6	51992.2	61063	60801.1	33637.9	71164.4	71164.4
A0A1D6HK26	10177.7	10177.7	16515.1	7738.08	13310.5	11316.6	43095.1	49254.5	45125.9	15654.2	9271.41	9271.41
A0A1D6HK91	11792.4	11792.4	7894.13	8804.24	11464.6	7284.48	38142.3	33665.8	34982.8	28529.7	25021.6	25021.6
A0A1D6HKA8	87229.7	87229.7	90546.6	118074	126519	124895	172848	176027	176740	126641	118258	118258
A0A1D6HKC3	12954.7	12954.7	10437.8	14469	13601.6	14543.5	15321.3	12658.6	12706.7	14721.5	11242.1	11242.1
A0A1D6HKI2	13322.8	13322.8	35141	22752.8	13222.1	23295.2		27608	27906
A0A1D6HKJ1	63585.2	63585.2	66468.7	38389.5	42213.3	40772.7	36586	41006.6	36419.1	48098.5	51382.2	51382.2
A0A1D6HKL8	47691.3	47691.3	45617.1	29697.9	29318.2	30747.3	75928.2	82195.1	81709.5	52276.7	40832.4	40832.4
A0A1D6HKP7	865471	865471	828008	428314	417556	425461	138195	135025	135234	281629	274908	274908
A0A1D6HKR9	74142	74142	49694.5	88424.4	79074.8	87032.7	255906	254605	254670	191915	192972	192972
A0A1D6HKS2					9791.84	9027.15	37850.7	35856.1	35908.6	55999.6	47145.2	47145.2
A0A1D6HKU9	25869.9	25869.9	25275.7	18428.9	13345.7	14393.3	19404.7
A0A1D6HKX2	106031	106031	124737	27549.2	31283.1	26737.3				16032.1	12947.9	12947.9
A0A1D6HKX9	35809.5	35809.5	33460.5	21992.5	23906.4	23027.5	16323.6	27189	27281.7	33494.6	32309	32309
A0A1D6HKZ4	48014.9	48014.9	55476.8	20948.6	30777.5	25162.5	58537.7
A0A1D6HL18	231707	231707	213078	193420	191650	195841	165942	160142	161177	170875	163527	163527
A0A1D6HL28	510724	510724	457625	300688	306125	297593	208356	199076	200395	233006	229854	229854
A0A1D6HL34	259225	259225	252107	217040	241763	249914	212479	189049	189282	219072	197259	197259
A0A1D6HLB0	41115.8	41115.8	28148.2	49624.7	37799.9	35513.4		42366.9	42434.1	37019
A0A1D6HLB3	154379	154379	133557	75954.5	72842	83448.4		21447.7		26699.3	18285.8	18285.8
A0A1D6HLQ1	195211	195211	196756	144850	163777	143354	196775	193454	195578	200982	241605	241605
A0A1D6HLT0	75022.8	75022.8	70861.8	62051.2	61618.9	56075.8	27748.2	16407.3	31606.3	37751.3	26966.9	26966.9
A0A1D6HLZ9	17643.5	17643.5	69076.4	11184.6	20309.6	12777.3	7715.73	6867.35	7062.86	9287.63	6880.4	6880.4
A0A1D6HM14	32017.7	32017.7	33197.6	54399.3	54985.5	56786.2	34126.4	39787.9	42116.9	25146.8
A0A1D6HM29	963781	963781	967746	656367	700236	725790	553973	604779	613005	609158	548071	548071
A0A1D6HM49	91646.9	91646.9	103566	59273.5	54560.8	56640.9
A0A1D6HMA3	10670	10670	16533.2	17390	15830.2	19644.5
A0A1D6HMW3	600645	600645	647243	656649	653804	582803	574901	581572	586966	493838	490639	490639
A0A1D6HMX6	20648.4	20648.4	14088.9	19307.9	32107.6	37979.7	71204.9	44777.2	51653.6	42363.6	51969.3	51969.3
A0A1D6HN04	180755	180755	165675	138934	133317	124667	210074	127423	128169	187932	184332	184332
A0A1D6HN58	30825.4	30825.4	21033.8	27778.6	25825.8	16719.3
A0A1D6HN61	2.19193e+06	2.19193e+06	2.24402e+06	2380102	2.27211e+06	2.36281e+06	2.35533e+06	2.48565e+06	2476771	2.26264e+06	2.25421e+06	2.25421e+06
A0A1D6HN90	559357	559357	543959	463390	547815	475645	413749	466469	470465	512313	520009	520009
A0A1D6HNA1	63982	63982	57628.6	35706.8	49350.6	58554.1	17461.9	26176.3	26529.2
A0A1D6HNE6	140192	140192	131379	160181	158036	151297	109386	123905	124637	99217.8	59960.5	59960.5
A0A1D6HNF6	313245	313245	320151	355811	416654	400794	751609	868495	876651	1256724	1.17263e+06	1.17263e+06
A0A1D6HNG1	960421	960421	916419	562589	583121	582989	364842	331003	326494	341451	329692	329692
A0A1D6HNJ1	53588.4	53588.4	52798.4	56417.9	36225.4	61835.6	29456	37604.1	37274.5	22003	49846.1	49846.1
A0A1D6HNJ7	140488	140488	151700	128470	121015	131183	317532	333068	337967	221794	222410	222410
A0A1D6HNJ8	80209.9	80209.9	80536.5	63581.2	64461.3	68027.2	240250	239020	241920	209794	181821	181821
A0A1D6HNK5	140256	140256	58161.8	60076.8	59291.6	62820.5	35508.3			44854.4
A0A1D6HNL5	93894.6	93894.6	54996.5	48683.5	51466.1	50942	148599	120448	120697	103672	127988	127988
A0A1D6HNM3	39840.5	39840.5	38748	32351.8	36591	33455.7	28470.1			22155.1
A0A1D6HNT0	463328	463328	322674	371131	327379	378773	330433	312909	315642	283574	299041	299041
A0A1D6HNW7			8925.46	14101.7	14197.2	11436.7	36170.8	17346.9	17150.6		16856.8	16856.8
A0A1D6HNX9	83187.5	83187.5	79709.4	91297.6	88418.7	90899.4	132748	120950	123218	135564	118987	118987
A0A1D6HNZ3							39137.4	55464.4	55847.1	41395.7	43491.6	43491.6
A0A1D6HP12	25033.4	25033.4	27461.5	58141.5	26219.6	20041.3	154171	146032	161722	105967	93986.4	93986.4
A0A1D6HP15	113253	113253	130771	194118	189209	196239	466245	432572	433538	320545	290231	290231
A0A1D6HP31	226383	226383	222866	160087	159596	171314	318204	316674	321246	246685	240848	240848
A0A1D6HP35	1.00185e+06	1.00185e+06	940582	798132	864820	862717	1.00563e+06	919539	920989	920250	640026	640026
A0A1D6HP63			36476.8	21470.2	22933.9	29249.9
A0A1D6HP97	103063	103063	72238.5	131477	147617	134738	99405.6	119940	120535	113505	94624.7	94624.7
A0A1D6HPC4	1.70953e+06	1.70953e+06	1.60415e+06	1.15297e+06	1.22479e+06	1.18208e+06	641925	647477	651456	561907	622151	622151
A0A1D6HPF0	32556.6	32556.6	33859.3	24379.9	25652.2	25114	55747.4	48829.7	50112.2	33221	25703.4	25703.4
A0A1D6HPL7	25310.6	25310.6	22307.7	19863.2	37641.5	22761.5	70220.1	68010	69059.3	85870.4	53712.2	53712.2
A0A1D6HPT7	24388.7	24388.7	22247.5	15586.9	12293	13968.4				68372	14350	14350
A0A1D6HPV4	135392	135392	122682	107110	115223	92638.1	114617	106372	107313	104486	116195	116195
A0A1D6HPW4	257001	257001	256587	305604	348768	328064	289669	265413	267976	242572	247436	247436
A0A1D6HPY3	243388	243388	230851	161939	127940	138792	188063	166266	166626	119722	110157	110157
A0A1D6HPY6	290491	290491	319361	288314	276161	309634	292951	357405	350843	288346	221087	221087
A0A1D6HPZ2	44019.9	44019.9	62750	49529	60605.5	114266	37066.1	34129.6	21695	54217.7
A0A1D6HQ11	25014.7	25014.7	27331	16889	19510.5	19730.6	17025.4			23128.4
A0A1D6HQ54	30532.6	30532.6	32699.9	80218.8	67542.2	68648.1	22094.8	34858.5	34600.9	20060.6	27624.6	27624.6
A0A1D6HQ62	14384.4	14384.4	13327.8	12280.1	14179.9	13113.7	23928
A0A1D6HQ77	696544	696544	689891	801401	799695	875637	799114	808439	808051	884191	988799	988799
A0A1D6HQ88	52703.2	52703.2	47899.2	66817.7	49924.8	67260.8	59533.9	106445	63418.5	66560	95244.6	95244.6
A0A1D6HQ92	18763.1	18763.1	17510.1	21869		22063.5	31935.2	32233.1	32381.8
A0A1D6HQ99	702282	702282	594334	500746	523747	515802	361987	372213	374904	399707	297838	297838
A0A1D6HQA9	33277.5	33277.5	31742.1	31350.2	31074.3	32356.6	38644.5	37768.4	41731.2	34130.4	63015.2	63015.2
A0A1D6HQB8	23093.7	23093.7	28328.7	27664.3	26912.8	28433	26328.7	28419.5	28570.9	26876.4	34341.5	34341.5
A0A1D6HQC5	54409.1	54409.1	65141.9	62768.9	43032.8	56812.9	50973.9	40744.7	41727.4	19926.7	39483.6	39483.6
A0A1D6HQQ2	21317.7	21317.7	13787.6	42616.3	32237.2	46324.9	50994.4	71266.4	71422.4	105186	104989	104989
A0A1D6HR38	99623.8	99623.8	109799	68721.5	69865.1	62804.2	94625.8	161967	105646	235369	271311	271311
A0A1D6HR40	1.44527e+06	1.44527e+06	1.43535e+06	891442	890618	939609	517615	451948	454891	666323	376846	376846
A0A1D6HR41	439472	439472	462881	713364	721316	734406	490097	591236	590698	518321	449531	449531
A0A1D6HR44			26025.9	42483.8							20667.1	20667.1
A0A1D6HR58	326647	326647	353596	244897	239215	235738	120410	139715	140952	173695	219196	219196
A0A1D6HR96	194325	194325	178274	148218	145306	154637	114517	106887	108331	101657	82481.6	82481.6
A0A1D6HRM5	72308.1	72308.1	51854.8	64435.8	47725.5	58077.1		33347.3	33750	42975.6	61071.7	61071.7
A0A1D6HRR8	191098	191098	198014	167871	159570	167188	125474	143469	144456	111872	117062	117062
A0A1D6HRX7	95553.1	95553.1	83886.8	125357	133743	138806	114349	113318	114543	78275.2	92683.4	92683.4
A0A1D6HS00	27370.1	27370.1	9867.64	23688.4	19973.3	17200.6	100706	97088.5	97709.7	57361.1	65232.2	65232.2
A0A1D6HS48	30988.4	30988.4	28183.2	24570.9	23269.5	27012.8		16310.6	16464.6
A0A1D6HS51	91207.8	91207.8	101232	95130.1	86408.9	51866.5	413015	361541	365003	449425	403839	403839
A0A1D6HS87	57998.8	57998.8	58080.2	49621.4	45793.1	51536.1	36446.5	34726.6	34861.5	28116.3	27737.7	27737.7
A0A1D6HSH1	54291.2	54291.2	67722.3	121902	70303	104087	125692	134501	134154	111766	113819	113819
A0A1D6HSM4	123717	123717	174770	228660	230238	249013	60340.7	145385	194408	162014	30568.3	30568.3
A0A1D6HSP5	26914.6	26914.6	25567.8	50876.2	48494.6	48433.2	67253.1	73142.2	73473.5	43581.9	39047.3	39047.3
A0A1D6HSQ4	76389.2	76389.2	80803.4	22345.1	88833.5	68429.6
A0A1D6HSR3	316955	316955	382359	357535	366096	299096	1.36128e+06	1.36837e+06	1.38316e+06	992919	921989	921989
A0A1D6HSS6	430064	430064	478367	387498	425296	416742	408247	478825	485066	499729	429535	429535
A0A1D6HSV8	28709.8	28709.8	38490	19941.1	29414.5	28873.8	32641.2				21842	21842
A0A1D6HSW2	48651.5	48651.5	48658.7	56853.1	63359.5	53048.6	63544.5	66676.8	67767.9	58489.1	50832.6	50832.6
A0A1D6HSW7	16529.9	16529.9	17152.7	22345.7	16609.8	21724.3	17968	13037.5	13144.1	19109.7	20371.8	20371.8
A0A1D6HSW8	20224.7	20224.7	18053.4	5609.05	12585.4	10842.9					10382.5	10382.5
A0A1D6HSW9	58855	58855	50864.8	55966.5	26921.1	57458.2	75236.4	66200	69121.2	55909.4	58173.9	58173.9
A0A1D6HSX6	18727.1	18727.1	15248.8	22363.4	22371.9	23941.4	37873.1	21154.1	21227.7
A0A1D6HT10	160592	160592	159915	193812	198359	183296	115843	104249	106426	100219	120176	120176
A0A1D6HT66	35123.1	35123.1	32019	67643.7	64562.7	66068.6	14509.7	33228	32322	27464.9	16481	16481
A0A1D6HT77	125448	125448	121285	88064.1	140818	128413	195714	190602	191568	73889.8	59490.6	59490.6
A0A1D6HTG4	106687	106687	98291.2	66956	77136.8	81153.6	33198.1	52045.7	63875.4	61332.7	72845.1	72845.1
A0A1D6HTI7	334538	334538	236323	455208	277677	282833	429120	456903	459991	452788	327166	327166
A0A1D6HTK0	63874.5	63874.5	60069.3	70924.5	70897.9	69413.9	53736.4	57147.8	58917	49599.8	51154.5	51154.5
A0A1D6HTL7	71810.6	71810.6	72293.1	66570.4	63408.7	59283.9
A0A1D6HTM3	186754	186754	211052	200205	217171	220208	504222	497761	500680	507677	460201	460201
A0A1D6HTN9	24955	24955	22271.3	18897	16970.2	21533.8	747334	670019	681250	628357	634941	634941
A0A1D6HTR3	55872	55872	52521.1	53193.9	55374.8	59203.5	23076.3	24548.3	24237.7	33045.8	38051	38051
A0A1D6HU93	78077.6	78077.6	71914.1	44948.6	52689.6	53563.8	28420.4	58603.7	58147.6	101103	87549.1	87549.1
A0A1D6HU99	15599.2	15599.2	19100.6	64349.9	62039.4	62130.3	50000.6	35327.8	35845.6	27621.9	23948.1	23948.1
A0A1D6HUM9	44970.2	44970.2	37349.5	50622.3	46486.4	48163	125853	114224	115364	105087	96089.5	96089.5
A0A1D6HUU8	129637	129637	157039	107001	128029	130403	77932.6	95182.8	95469.4	107036	113813	113813
A0A1D6HUV1	1.08796e+06	1.08796e+06	1.05739e+06	890844	846983	926065	630450	636119	640986	580581	591300	591300
A0A1D6HUW4	29384.9	29384.9	33430.5	38744.4	39434.5	29332.7	13776.7	12985.2	12993.3
A0A1D6HUX4	45439.2	45439.2	44121.3	40706.1	48092.9	42423	31931.1	69945.9	70405.2	49399.6	53856.5	53856.5
A0A1D6HUY4	88884.3	88884.3	36384.9	49632.3	51631.4	51700.9	173724	168137	167856	183325	206315	206315
A0A1D6HUY7	55143.3	55143.3	62508.2	51293	58559	61019.1	89662	92567.9	92217	60904.7	63005.2	63005.2
A0A1D6HUZ3	1.06989e+06	1.06989e+06	1.05388e+06	1.25523e+06	1.38676e+06	1.34389e+06	1657334	1.93923e+06	1.97227e+06	1.37075e+06	1.12162e+06	1.12162e+06
A0A1D6HUZ6	42934.8	42934.8	43682.2	56438.4	50020.4	52261.2	54962.6	68093.9	68541.4	41238	50345.3	50345.3
A0A1D6HV20	9892.11	9892.11	8854.44	16412.2	16734.2	19493.5	25810	18388.3	18288.8	17685.9	28580.8	28580.8
A0A1D6HV32	495443	495443	410372	403881	440326	489254	391825	377284	378048	356397	371242	371242
A0A1D6HV34	32215.1	32215.1	31982.5	38742.2	34354.8	41925.3	97658.9	96247.9	96221	70739.7	58458.5	58458.5
A0A1D6HV41	41653.8	41653.8	38287.7	34797.9	32706.4	34665	23588.5	29716.7	30014.2	33254.6	24230.9	24230.9
A0A1D6HV44	1.16506e+06	1.16506e+06	1.2285e+06	926764	751451	860762	699250	709948	714620	700453	779986	779986
A0A1D6HV78	249874	249874	243503	310510	317428	301060	129289	161699	156247	87206.5	122934	122934
A0A1D6HVI2	9326.61	9326.61	9486.48	10634.2	10604.4	10178.1	16243.8	12419.1	12345.1	16889.3	14090.3	14090.3
A0A1D6HVN7	345062	345062	348527	323451	342962	341683	212685	215364	216017	195351	204756	204756
A0A1D6HVP1	73932.1	73932.1	70596.2	51840.3	55796	50629.4	81520.7	84031.2	84326.6	74732.5	75949.9	75949.9
A0A1D6HVT6	53780.2	53780.2	58421.8	58856.1	68512.5	54661.1	106612	66327.9	67098.7	92681.9	100302	100302
A0A1D6HVT9	41643.1	41643.1	28292.6	28317.8	31132	31753.2	10228.3			53681.1
A0A1D6HVY5	168325	168325	166521	148689	146152	140115	110615	101337	101666	81608.2	84181.9	84181.9
A0A1D6HW02	83221.1	83221.1	75693.8	87693	91006.5	93912	68160.7	71599.1	71852.2	71251.2	74111.2	74111.2
A0A1D6HW20	21261.7	21261.7	32747.6	28249.2	22868.8	27099.5				28462
A0A1D6HW59	35110.4	35110.4	37575.5	36874.6	34392.9	26929.9	8452.22	14119.5	13995.4	17312.4	20534	20534
A0A1D6HW71	8497.9	8497.9		44539.5	48693.4				100414	67377.8	68568.8	68568.8
A0A1D6HW85	264617	264617	256098	137219	132169	129689	110209	73799.2	74118.4	77035.3	78128.4	78128.4
A0A1D6HWJ1	688679	688679	652026	2.32627e+06	2206770	2.27162e+06	2.60433e+06	3.76519e+06	3794984	2800543	2695765	2695765
A0A1D6HWJ3	18364.1	18364.1	17806.6	12882.6	20232	15662.9		17708.7	18114.9	35158.9	42792.7	42792.7
A0A1D6HWL6	38154	38154	32320.1	31116.9	27976.2	30108	7199.9	8315.2	8389.58	19003.7	10120.4	10120.4
A0A1D6HWM1	614439	614439	616458	470608	439088	428661	272157	244473	244966	302914	273622	273622
A0A1D6HWM8	404118	404118	344745	328516	311386	445505	530679	427626	430818	404704	376409	376409
A0A1D6HWP6	209647	209647	185944	207423	235829	241014	244202	318203	321915	266023	227412	227412
A0A1D6HWR9	180488	180488	329412	103210	86004.8	123826	94646.1	98488.3	99752.5	53105	76504.4	76504.4
A0A1D6HX03	906260	906260	1.40561e+06	1.00981e+06	150403	1.02305e+06	708297	830944	836934	820939	859154	859154
A0A1D6HXC3	53517.5	53517.5	84184.7	97234.5	118749	36558.2
A0A1D6HXE8	124316	124316	121155	97222.2	94003.7	90790.5	91104.2	107816	109231	95757.1	84219.9	84219.9
A0A1D6HXF7	404795	404795	432597	367232	370270	397480	405214	395177	394984	362275	322727	322727
A0A1D6HXG7	90201.1	90201.1	90948.6	105471	88764.4	115247	38041.3	47683.1	48189.3	41125.3	42497.2	42497.2
A0A1D6HXL4	186768	186768	177505	157488	142790	157243	174491	170572	172550	143034	140459	140459
A0A1D6HXM2	61723.3	61723.3	64989.9	50342.5	57628.7	55836.6	43544.6	51893.9	61270.6	35571.7	33848.1	33848.1
A0A1D6HXP2	636865	636865	598082	344082	370924	346753	282533	305934	308826	330259	359765	359765
A0A1D6HXQ3	65605.7	65605.7	77006.4	62852.6	55354.9	64955				29896.7	41049.5	41049.5
A0A1D6HXR0	58566.9	58566.9	62458.1	65320.2	64316	65528.6	81666.4	84341.5	84436.5	80590.6	82825.1	82825.1
A0A1D6HXY5			9537.38	3025.54			55358.7	63890.3	93048.7	46862.7	73202	73202
A0A1D6HXZ0	60604.9	60604.9	76693.1	42303.3	45329.3	47030.3
A0A1D6HY96	40353.5	40353.5	39694.6	44239.4	40608.3	48034.2	234970	222524	223966	154604	166656	166656
A0A1D6HY98	7308.22	7308.22	10168.9	14344.3	15922.6	697615	27113.6	46337.9	42532.2	19057.6	12556.9	12556.9
A0A1D6HYA4	36037.2	36037.2	29916.8	39621.7	40046	38235.7	46263.4	12505.3	17030.1	18837	28364.5	28364.5
A0A1D6HYF2	221461	221461	223210	343258	324616	326808	396460	367951	372332	375134	394613	394613
A0A1D6HYG5	35678.1	35678.1	35738.7	17310.9	27814.7	28178	8992.54	39095.8	44427.1	77090.3	50123	50123
A0A1D6HYR0	3676306	3676306	3.29886e+06	3.23259e+06	3.24004e+06	3.33448e+06	4.59483e+06	4996763	5032067	3.87353e+06	4.34949e+06	4.34949e+06
A0A1D6HYS3	51180.1	51180.1	60987.9	58100.9	41955.9	51045.6	62362.6	49950.5	49703.4	42773.5	52835.9	52835.9
A0A1D6HYS5	270713	270713	261268	223252	221676	230028	269904	229722	232162	268483	267002	267002
A0A1D6HYZ2	58324.5	58324.5	65352	54011.8	51252.2	50506.2	31987.1	24733.1	24722.5	31524.7	21860.8	21860.8
A0A1D6HZ73	128529	128529	140976	123598	125243	143636	62053.5	66353.8	66401.8	101325	136649	136649
A0A1D6HZI0	86176.8	86176.8	79230.6	95919.1	107375	101806	163984	133724	148868	154220	162148	162148
A0A1D6HZI4	12038.1	12038.1	30800.1	21159.7	11750.9	12974.7					13540.4	13540.4
A0A1D6HZP7	24201.1	24201.1		32831.8	28179.5	36080.2	53410	59952	60048.5	70888.2	49118.7	49118.7
A0A1D6HZS2	30134.8	30134.8	29918.3	32698.3	32337.1	31326.6	26059.2	40096.7	40340.3	20637.4	22262.4	22262.4
A0A1D6HZV2						40804.1	112141	105762	106028	98326.8	100684	100684
A0A1D6I083	282990	282990	253045	247892	242274	254092	178210	184536	186476	176174	204465	204465
A0A1D6I089	16454.4	16454.4	11099	15645	19405.9	25647.4	60939.2	88843.5	88507.1	83582.5	86799.2	86799.2
A0A1D6I0C5	23531.4	23531.4	718686	39136.9	38366.4	38574.7	34753.4	23201.1	23771.4	27172.7	42808.9	42808.9
A0A1D6I0G0	144874	144874	130972	210236	233543	215546	196578	229435	231041	270658	244616	244616
A0A1D6I0K1	41207	41207	36736	39641.1	40706	42102.9
A0A1D6I0N4	216200	216200	205203	246919	204693	231779	296809	292893	293848	254011	226011	226011
A0A1D6I0S8	144644	144644	113795	162283	133266	147906	375410	406977	410892	341159	347618	347618
A0A1D6I134	505368	505368	510651	536574	561464	540358	859835	734154	738087	767136	722436	722436
A0A1D6I138	57986	57986	61978.2	38483.4	27286.2	30679.1	28803.6
A0A1D6I158	41749.1	41749.1	43007.6	32259	35037.6	29398.4		26157.5	18303.9	13837.8	18116	18116
A0A1D6I196	48731.1	48731.1	30153.1	13909	34110.7	33526.8
A0A1D6I1D7	22480.6	22480.6	18705.5	33591	43533.5	40558	15202.2	14335.4	14133.6	16910.8	13418.5	13418.5
A0A1D6I1D8	91387.9	91387.9	92276.2	106119	116902	111164	104180	122062	122447	111669	142456	142456
A0A1D6I1E4	22449	22449	31000.9	18775.2	22847.6	20554.9					35608.1	35608.1
A0A1D6I1E5	29980	29980	18765.7	26994.1	25361.8			26326.5	26450
A0A1D6I1H9	107656	107656	104515	149126	140439	148038	198765	198024	200402	168977	156840	156840
A0A1D6I1I2	316369	316369	307588	260342	305517	284817	303932	485319	329792	385041	398480	398480
A0A1D6I1P1	83610.2	83610.2	88960.2	38134.9	56824.4	65473.6	15602.9	12359	12421.1	19953.2	19430.7	19430.7
A0A1D6I1U2	45421.5	45421.5	47708.2	35605.2	36711.6	38133.6	14790.5			18820.6	12486.5	12486.5
A0A1D6I1U8			111485	74138.1	72257	50659.5	119714	123407	123216	292480	180427	180427
A0A1D6I1V3	1.19522e+06	1.19522e+06	1107194	698577	653598	689564	330471	380730	382569	605839	586634	586634
A0A1D6I1W2	11609.1	11609.1	13485.1	9124.4	8791.85	11115.8
A0A1D6I1Y5	42775.1	42775.1	49100.4	52096.5	43267.4	41205.7	87743.3	75855.4	75967.1	58120.2	43730.5	43730.5
A0A1D6I1Y6	43380.8	43380.8	37607.2	32339.9	32151.2	28683.3	45980.4			98736.3	74436.2	74436.2
A0A1D6I257	41244.1	41244.1	39921.4	57081.8	55306.3	55692.9	15880.4	13782	13004	27954.4
A0A1D6I2J5	44991.9	44991.9	45725.3	27901.7	29957.3	27711	41673.9	21804.3	21836	39252.4	59844.1	59844.1
A0A1D6I2L1	13818.1	13818.1	12421	30207.4	46065.8	32499.2	51274.2	25919.7	26115.4	39109.8	31516.5	31516.5
A0A1D6I2M2	28653	28653	25823	35088.7	22444.1	18402.1		1185.38		7162.18
A0A1D6I2X6	1.35275e+06	1.35275e+06	1.22634e+06	1.11368e+06	1.25242e+06	1.23221e+06	637386	747011	754372	658089	678339	678339
A0A1D6I353	59498.6	59498.6	66356.7	82193.8	85940.1	72395.3	55751.6	67800.7	75112.9	45942.5	50543	50543
A0A1D6I370	939050	939050	840394	934375	964304	954286	980331	952670	950740	967783	1.02012e+06	1.02012e+06
A0A1D6I3D1	19107.6	19107.6	18697.3	21745.6	17649	21221.8	19694.6
A0A1D6I3E4	79337.1	79337.1	78902.2	65906.1	70859.4	67101.8	69717.2	62861.2	63162.7	135126	131290	131290
A0A1D6I3J0	79776.3	79776.3	69789.9	65492.9	66606.8	63741.2	37428.3	20793.1	21015	73337.1	53541	53541
A0A1D6I3K9	182341	182341	187926	163827	159286	160990	128874	147165	150113	121313	88772.2	88772.2
A0A1D6I3L9	85418.4	85418.4	90928.3	91721.4	130575	86767.9	47012.4				107134	107134
A0A1D6I3Y7	18800.2	18800.2	19129.7	29769.8	28086.9	29232.4	74246.5	80494.1	80697.6	77319	68651.4	68651.4
A0A1D6I3Z9	399243	399243	359846	215771	196942	189439	81840.2	71762.9	72745.7	96594.2	103861	103861
A0A1D6I411	3.62582e+06	3.62582e+06	1.874e+06	1.87707e+06	1.68026e+06	1.10713e+06	727728	658571	660001	846413	959598	959598
A0A1D6I413	7795.21	7795.21	16481.8	10208.7	10936.3	9154.14	25447.9	24158.3	24371.2	21378.7	19972.7	19972.7
A0A1D6I426	15759.3	15759.3	4975.17	52013	51551.6	48492.7	78368	194652	79224	2669.86	112186	112186
A0A1D6I472	26299.2	26299.2	34345.7	13006.9	7498.36	11138	5203.5			18359.2
A0A1D6I498	179731	179731	174467	92038.1	83742.7	93782.4	27737	25350	25415	14173.7	27863.3	27863.3
A0A1D6I4J4	51824.5	51824.5	5358.32	39022.1	29199.7	50317.5	84255.1	20442.2
A0A1D6I4N1	56969.9	56969.9	63875.8	48972.2	18095.7	18676	26524.8	24866.2	25088.1	68513.3	81567.8	81567.8
A0A1D6I4U9	137722	137722	112139	150783	152769	134663	137146	197634	198714	132898	156798	156798
A0A1D6I580	23382.5	23382.5	21909	17202.8	13534.2	14820.6	18616.6			19385.4	24254.9	24254.9
A0A1D6I584	39080.2	39080.2	47384.8	22749.2	26399	22843.4	96149.6	19245.9	16368.1	11162	9503.47	9503.47
A0A1D6I596	133608	133608	157842	201937	202479	169896	207737	182809	183544	113068	137351	137351
A0A1D6I5C7	26307.5	26307.5	24802.9	24671.9	17269.1	20137.3		25199	24424
A0A1D6I5D5	90276.1	90276.1	103708	63064.9	63347.6	64999.3	28619.8	24358.6	24746	27409.1	29279.7	29279.7
A0A1D6I5F6	27966.5	27966.5	52550.4	50524.3	73794.4	65750.9	156556	315064	318184	165246	169822	169822
A0A1D6I5F9	38240.9	38240.9	41117.3	30072.4	32008.9	36088.9				29397.1	32551.5	32551.5
A0A1D6I5L0	700133	700133	668127	617471	526533	612657	501585	552384	551161	561230	487477	487477
A0A1D6I5Q5	525994	525994	467605	515057	569075	627836	824560	774632	733046	1073257	963751	963751
A0A1D6I5R5	84315.4	84315.4	89593.1	50241.9	34921	62249.9	47450.7	49851.9	42985.3	33162.4	29713.7	29713.7
A0A1D6I5W1	126966	126966	117893	97744.9	85722.3	107976	54816.1	33773.2	33777.4	48961.9	74277.2	74277.2
A0A1D6I600	92465.5	92465.5	101469	57244.8	66493.4	62697.9		6604.98	9749.23		28703.3	28703.3
A0A1D6I602	63161.1	63161.1	61692.2	54942.6	56270.8	52826.6	43016.2	53139.6	40798.2	45322.8	42746.1	42746.1
A0A1D6I603	31215.8	31215.8	32796.2	29584.7	28015.7	32921.3
A0A1D6I606	26619.7	26619.7	30428	25645.7	17677.6	24122.6	43483.2		51140.5
A0A1D6I614	244718	244718	225858	213733	237483	249047	496584	438037	441114	372596	417710	417710
A0A1D6I644	480367	480367	522253	496557	489276	452475	729592	755520	760068	730971	815218	815218
A0A1D6I669	93656.7	93656.7	90980.5	69831.2	87068.2	54010.5	105216	74889.7	74547	146283	146781	146781
A0A1D6I697	48380.7	48380.7	50334.5	47429.7	44559.2	47454.3	95162	89570.3	88843	96619	90929.2	90929.2
A0A1D6I6D3	158428	158428	154732	225263	214287	204141	176476	209362	209744	166902	152612	152612
A0A1D6I6H5	50538.1	50538.1	61154	79732.3	67500.1	83084.1	203088	200371	202094	181041	150973	150973
A0A1D6I6L8	108696	108696	139967	86978.8	87289.3	99251.7	156403	119064	117759	86412.3	91351.3	91351.3
A0A1D6I6M9	21832.3	21832.3	34200.2	31405.9	35162.6	34263.2	25999.5			26923.1
A0A1D6I6P5	25237.3	25237.3	25311.8	48939.3	51986.4	47171.9	63966	63826.9	63763.5	77966.5	75973.9	75973.9
A0A1D6I6R9				27437.7			42312.4	99515.4	99865.8	57449.2	61023.8	61023.8
A0A1D6I6T7	183311	183311	195234	149349	145506	150369	197817	223950	227277	288600	262279	262279
A0A1D6I6V0	137707	137707	143007	201100	196707	189862	229856	232108	233961	333098	326091	326091
A0A1D6I6Y0	43079.2	43079.2	46835.8	41064.4	44694.7	40729.8	35065.1	28880.5	39331.2	27607.4	34800	34800
A0A1D6I7A7	25133.7	25133.7	26263	41641.9	39226.5	41401.6	57138.7	59420.2	59891.1	63806.5	62486.9	62486.9
A0A1D6I7F9	13901.3	13901.3	17370.9	23415.5	19635.1	19825.7	12328		10411.5	12713.1	27213.7	27213.7
A0A1D6I7V9	32592.2	32592.2	19097.6	36840.4	41800.9	35306.8	53525.1	47304.5	47476.8
A0A1D6I7X0	138285	138285	154924	34154.6	35785.2	37283.7
A0A1D6I7X3	43601	43601	48210	59604.2	55670.3	52719.2	41423.9	61635.9	59409.5	60645.7	70220.1	70220.1
A0A1D6I841	167263	167263	151108	150460	154168	155601	109487	122204	145280	97491.7	162855	162855
A0A1D6I8A3	10759.4	10759.4	55897.1	11111.9	115019	48120.8
A0A1D6I8A8	24743.1	24743.1	58959.9	16034.2	61714.7	17417.7
A0A1D6I8C9			22171.3	87526.7	33901.5	51170.2	103637	60156.5	61053.8	56931.1	55636.1	55636.1
A0A1D6I8D9	47938.7	47938.7	43485.4	23238.6	34817.6	32338.4		57913	58101.9
A0A1D6I8E4	411600	411600	415263	439548	383725	402245	674995	733029	735958	646317	565790	565790
A0A1D6I8E8	17901.3	17901.3	16727.6		23197
A0A1D6I8H0	184101	184101	206539	117376	125090	127280	89305.6	82053.4	93132.1	83131.4	92486	92486
A0A1D6I8H7	74371	74371	43305.5	60279.2	63719.5	54863	164062	168063	169033	190891	206634	206634
A0A1D6I8I1	1.11487e+06	1.11487e+06	1.15492e+06	1129704	1.19018e+06	1.03688e+06	978937	2.50522e+06			1.49414e+06	1.49414e+06
A0A1D6I8K6			33796.8	31014.5	22018.7	21434.8	16452.7	32649.3	32838.6	54267.3	35024.4	35024.4
A0A1D6I8P6	125027	125027	135256	140425	131436	132750	209177	206396	171536	405767	377415	377415
A0A1D6I8T9	57302.1	57302.1	55944.8	43321.4	41139.1	41527.2	25425.5	19879.7
A0A1D6I8U5	38688.9	38688.9	38369.5	45554.1	45280.4	43688.3	66631.6	53337.1	55205.6	50465.7	61225.8	61225.8
A0A1D6I8V4	27853.4	27853.4	25541.8	51958.5	54824.4	54778.2	94450.2	114056	121841	30606.8	55255.6	55255.6
A0A1D6I8W0	42308.9	42308.9	54602.1	22216.2	32347.1	29190.7				20484.1
A0A1D6I8W8	34308	34308	35258.1	33645.2	38380.8	39856.9		13155.3	13782.6
A0A1D6I952	4372.52	4372.52	12801.8	10231.4	7831.56	11750.6	18938.2	22836.2	23064.3	17513.2	28190.8	28190.8
A0A1D6I9D8	63298.1	63298.1	63828.2	35326	45248.1	37616.1
A0A1D6I9E5	11679.2	11679.2	10773.1	11244.4	11372.1	15470.8
A0A1D6I9L9	42114.4	42114.4	31888.8	28366.5	26476.4	29144.8		27212.2	27544.3
A0A1D6I9S9	175292	175292	170341	120551	125747	137695	135814	153685	156174	116367	139003	139003
A0A1D6I9U6	175473	175473	157950	144297	135169	130923	114804	122439	150967	126757	139297	139297
A0A1D6I9V1	53599.2	53599.2	48481	38578.7	42692.1	40554.2	80606.1	48060.2	49238.6	40911.6	39312.3	39312.3
A0A1D6I9Y0	10228.5	10228.5	10577.8	21683.9	19573.7	18273.2	16887.5	94221.9
A0A1D6IA42	28545.7	28545.7	27028.3	31271.9	28560.7	26182.4					77223.4	77223.4
A0A1D6IAL1	66983.6	66983.6	36793.4	6411.62	10281.5	8228.68
A0A1D6IAL4	32497.4	32497.4	31666.4	24567.9	24435.5	24535.6
A0A1D6IAM4	1.00421e+06	1.00421e+06	926410	1.00233e+06	895356	1.04357e+06	1.44181e+06	910014	931940	1.2998e+06	2.72569e+06	2.72569e+06
A0A1D6IAN8	27886.2	27886.2	26352.8	20569.5	13569.3	31114.7				25808.4	23740.5	23740.5
A0A1D6IAP2	20713	20713	22368.8	29551.8	53529.4	50277.9	80208.7			18063.6	7589.21	7589.21
A0A1D6IAQ7	38072.6	38072.6	45725.8	82057.3	82043.6	79314.5	193144	175762	175523	193159	194060	194060
A0A1D6IAT2	4658.7	4658.7	6424.12	6120.3	5979.06	7079.82	44187	65060.2	65282.1	6341.56	6399.38	6399.38
A0A1D6IAU4	843983	843983	851030	879015	882657	880706	467129	495484	493653	866750	807550	807550
A0A1D6IB46	864433	864433	887096	933307	862179	880627	497158	520393	524455	599017	593540	593540
A0A1D6IB47	2961.71	2961.71		11020.4	11421.9	9790.07	35144.6	30679	30617.9	56142.3	47095.2	47095.2
A0A1D6IB58	7673.79	7673.79		10438.6	11634.4	11275.1		12566
A0A1D6IBA7	87634.6	87634.6	98245.5	99295.2	94643.1	102308	111395	118012	126618	126776	113299	113299
A0A1D6IBB4	25686.8	25686.8	204637	20354	146348	21241.8	536462	588571		533476
A0A1D6IBE4	21189.8	21189.8	25034.4	24287.5	17868.3	23794.9				36545.8	41417	41417
A0A1D6IBK1	220945	220945	228305	204049	205114	198054	209590	219048	222903	237865	233955	233955
A0A1D6IBP5	52041.9	52041.9	50628.3	66242.5	64969.4	68832.6	94919	95232.9	83882.2	75409.9	73640.1	73640.1
A0A1D6IBR4	52713	52713	49320.2	40874.4	60364.6	43581.4	47184.9	41648.7	43162.2	39333.2	34305.5	34305.5
A0A1D6IBS8	36565.8	36565.8	39220.7	39462.8	24571.2	18939.8			11347.3
A0A1D6IBU9	4725.01	4725.01	55471	18892.1	29935.9	38573.8	42480.4			35437.9	36982.2	36982.2
A0A1D6IBV9	553386	553386	537606	398381	363737	356366	470631	450694	449424	573130	639095	639095
A0A1D6IBW3	46920.9	46920.9	43817.7	30868.9	26226.2	35143.9
A0A1D6IC32	736963	736963	726162	744452	732011	564675	595470	686296	668268	364547	668151	668151
A0A1D6IC38	148013	148013	113848	144372	130313	133395	124414	161501	163628	112854	141159	141159
A0A1D6ICB7	80838.3	80838.3	80012.8	60651.1	69132.7	74449.6	232039	242350	217697	44880.4	101855	101855
A0A1D6ICF3	229598	229598	264335	167371	151051	187619	133007	124762	97668.4	54836.8	73153.9	73153.9
A0A1D6ICF7	76967.4	76967.4	110300	87562	119373	89779.2	27964.9	98326.4	98574.4	95178.7	38222.8	38222.8
A0A1D6ICG5	33705.9	33705.9	39656.3	35806.4	33812.1	31785.5		24487.9	24345.3
A0A1D6ICH6	17315.2	17315.2	19114.4	35370	29571.2	29550.1				25854.3	19898.3	19898.3
A0A1D6ICJ6	14240.3	14240.3	20460.6	25581.6	27753.2	29847.3	53203.4	63007.6	58936.3	42047.8	35503.8	35503.8
A0A1D6ICL1	60230.5	60230.5	76332.8	69544.6	52341.5	69884.6	53498.3	60073.9	59265.1	52023.9	48191.7	48191.7
A0A1D6ICL3	3510.5	3510.5	3415.46	21310.9	21470.9	18384	9438.46	7752.62	7667.54	33706.2	48685	48685
A0A1D6ICL9	274608	274608	281664	195816	195849	203569	157471	173394	173972	125602	129014	129014
A0A1D6ICM8	123365	123365	132192	113557	105937	104114	11123.5		246607	30350.9	34887.8	34887.8
A0A1D6ICV6	268532	268532	257971	199842	198658	210153	106552	92519.2	92615.7	98687.9	114072	114072
A0A1D6ICZ3	118892	118892	118688	92191.9	97395.5	80535.3	65076.2	65194.6	65247.3	98398	95844.9	95844.9
A0A1D6ID39	98499.6	98499.6	96802.3	159600	149431	147078	70268.3	62870.8	62175.6	61908.1	57577.2	57577.2
A0A1D6IDF8	190419	190419	211429	214406	190837	168334	168813	186096	185829	164149	179556	179556
A0A1D6IDP4	239258	239258	250202	369329	131298	160526	725912	821114	789937	618830	987230	987230
A0A1D6IDT8	8577.52	8577.52	4243.79	9304.33	12145.4	8801.45	119804	140559	144327	122041	103121	103121
A0A1D6IDU7	10747.9	10747.9	9893.55	14882.7	14651.9	13844.3
A0A1D6IDW4	7489.03	7489.03	4172.48	29504.6	16550.8	33948.7	36658.6	31353.4	31145	17478.6	26024.3	26024.3
A0A1D6IE45	24055.4	24055.4	24357.1	24431.9	23183.6	23624.5
A0A1D6IEQ3	40811.6	40811.6	106393	37148.2	140355	126657
A0A1D6IEQ6	128209	128209	131036	141253	158366	153543	226979	395018	400187	378262	295997	295997
A0A1D6IES8	52662	52662	51476.6	82122.6	86781.7	84861.1	114261	113056	114401	117879	123623	123623
A0A1D6IF63	371145	371145	382012	614279	597929	636091	461766	534349	539009	496693	535379	535379
A0A1D6IFL6	70025.2	70025.2	71993.6	120244	70781.2	40139.2					11576.6	11576.6
A0A1D6IFU2	157693	157693	143714	119492	142945	116077	126046	121843	122680	112134	107783	107783
A0A1D6IFX7	216686	216686	186658	175048	161214	173344	121677	118624	120383	152009	158141	158141
A0A1D6IGN7	55843.6	55843.6	69314	50060.2	58360.3	69590.8	80038.5	34561.6	34703.1	44727.4	34279.5	34279.5
A0A1D6IGS0	1.3838e+06	1.3838e+06	1.45911e+06	1.32151e+06	1.41788e+06	1.38826e+06	1.08145e+06	1.00451e+06	1.02974e+06	873996	981758	981758
A0A1D6IGU9	15351.3	15351.3	17619.4	23679.3	21983.2	33976.6	24563.9	22596.4	22194	35897.7	34279.9	34279.9
A0A1D6IH01	39002.2	39002.2	33189.2	44667	36846.3	38867.9	68204.4		87948	56065.1	48290.3	48290.3
A0A1D6IH62	334973	334973	347639	233688	254921	234830	216085	222440	218502	219535	193197	193197
A0A1D6IHB6	67090.6	67090.6	66310.4	47723.3	50470.5	45954.7			23647.4	21223.4	21899.3	21899.3
A0A1D6IHE0	23843.6	23843.6	26945.1	25291.7	24176.8	37731.6		7501.29	7595.96
A0A1D6IHG6	54250.8	54250.8	52555	88752.4	95734	82052.6	302395	327397	329547	235072	250795	250795
A0A1D6IHH5	219484	219484	238408	150139	124436	148313	183504	283577	288858	224452	88213.8	88213.8
A0A1D6IHP1	398079	398079	436466	505108	481918	494424	628873	605954	610169	708734	653302	653302
A0A1D6IHR1					10599.2		73497.1	69266.5	68254.1	39958.9	40576.2	40576.2
A0A1D6IHW8	36316.7	36316.7	26781.6	25669.6	44814.2	32348				15974.4	20120	20120
A0A1D6IHZ6	18111.1	18111.1	16469.6	28845.9	25460.4	30682				39703.5	44650.7	44650.7
A0A1D6II02	9900.43	9900.43	12796.8	19129.9	21557.1	17355.4	22764.8	28086.5	28065.2		18482.5	18482.5
A0A1D6II11	181889	181889	171537	148935	161727	150461	79637.1	124427	84142.2	62009	52014.5	52014.5
A0A1D6II59	65699.8	65699.8	67334.6	66929.1	62882.5	64946.7	59606.5	74882	75358.6	85451.6	98504.3	98504.3
A0A1D6II90				45274.8	9771.55	31730.9	29102.1	227667	224694	102931	65052.2	65052.2
A0A1D6IIA5	30714.4	30714.4	30996.5	27220.2	37558.9	43988.2	77726.3	87940.1	84677.6		54595.1	54595.1
A0A1D6IIB8	35887.7	35887.7	34050	25466	20670.8	27257.6	24072.6	21373.2	21400.8	21876.2	21213.2	21213.2
A0A1D6IIC3	547482	547482	552704	1.00008e+06	915873	905326	1160502	1.08232e+06	1.0824e+06	1.05424e+06	997385	997385
A0A1D6III9	60991.3	60991.3	120633	91100	87398.3			200522	176912	9502.34
A0A1D6IIJ1	92800.2	92800.2	97724	80737.9	79412.3	79610.3	71130.1	83435.5	83600	66124.3	76509.8	76509.8
A0A1D6IIN7	3396.1	3396.1		6197.35	4046.32	9064.61		10435	10273.8	29861.3	35542.7	35542.7
A0A1D6IIP0	80576	80576	118778	32128	32812.9	34662.5
A0A1D6IIU2	452975	452975	451761	470470	500538	446307	638494	648126	653355	561269	575326	575326
A0A1D6IIZ8	62443	62443	71161.5	44424.8	44859.7	46594.5
A0A1D6IJ27	43270.3	43270.3	46278.3	60576.6	37613.7	36616.5	84500.1		81074.4	11088949	73672.7	73672.7
A0A1D6IJ74	21281.1	21281.1	21768.9	28043.2	25305.8	29847.4	289829	270507	171360	185108	188067	188067
A0A1D6IJG0	72211	72211	48530.1	59611.2	69941.6	79640.4	141465	125385	127354	154989	135299	135299
A0A1D6IJH8	143027	143027	129021	160078	153485	165325	222922	220634	224234	194751	215621	215621
A0A1D6IJJ1	796522	796522	853798	1.1681e+06	1.12208e+06	1.07503e+06	1.31471e+06	1.30441e+06	1.30779e+06	1.92184e+06	2.15703e+06	2.15703e+06
A0A1D6IJL4	13721.3	13721.3	16851.5	14147	33494.8	15514.1	51064.7	27104.2	26805	13110.6	11995.3	11995.3
A0A1D6IJN3	165062	165062	162601	211777	208297	200846	166139	171952	173533	210103	176496	176496
A0A1D6IJP9	626324	626324	598211	760659	752778	754872	966180	1.05325e+06	1058799	1139173	1.13265e+06	1.13265e+06
A0A1D6IJT3	29461.7	29461.7	31160.7	28108.7	27608.5	25535.3					33883.4	33883.4
A0A1D6IJY7	36819.3	36819.3	38473.6	31372.9	17407	26117.7	20960	22931.4	23179.2	17577.2	32407.4	32407.4
A0A1D6IK52	48527.1	48527.1	48212.3	57933	62464.5	60909.2	67135.2	71045.9	67978.2	57495	60600.2	60600.2
A0A1D6IKC6	205542	205542	218288	216256	228001	246508	99910.1	259279	284567	122872	61764.7	61764.7
A0A1D6IKD3	11152	11152				10665.5	77565	73084.1	74823.5	97132.3	81934.4	81934.4
A0A1D6IKE7	40712.7	40712.7	40367.1	50538.8	47574.2	48769.1	157032	134156	135534	182574	184727	184727
A0A1D6IKI0	42018.8	42018.8	43246.5	51916.4	50336.8	55384.2	49906.8	58450.9	58085.5	54523.3	27828.1	27828.1
A0A1D6IKI2	16601.3	16601.3	16599	24844.7	19979.9	25296.8
A0A1D6IKL7	164942	164942	179700	105052	115039	117909	47858.4	42109.1	42057	47459.7	48355	48355
A0A1D6IKN3	93328.8	93328.8	87598.6	90689.2	128959	113570	55997.9	52437.5	55184.9	45422.1	60464.9	60464.9
A0A1D6IKV5	215704	215704	194694	267985	221202	230196	638993	559534	563892	523672	460050	460050
A0A1D6IKV8	94982.9	94982.9	94356.5	86797.6	80923.8	87668	129805	79827.2	80014.5	27303.5	91302.3	91302.3
A0A1D6IKW3	129897	129897	117462	148912	157555	182336	124680	134508	134329	129272	126940	126940
A0A1D6IL43	23847.2	23847.2	11026	5639.44	17203.3	5275.32	108139	119845
A0A1D6IL50	13812.8	13812.8	14860.4	12075.8	39458.2	27969.8	8269.46	6431.64	6437.33		11189.5	11189.5
A0A1D6IL72	58036.5	58036.5	68080.4	67937.1	75236.2	69737.2	65762.1	72252.5	72154.2	72408.3	78848.2	78848.2
A0A1D6ILF5	73041.9	73041.9	74882.4	68440.1	62373.1	56624.2	162062	177811	182113	145840	132004	132004
A0A1D6ILG6							56890	57135.1	58016.9	66235.8	85753.5	85753.5
A0A1D6ILG8	177447	177447	158156	232089	224448	238393	608298	502148	508920	457931	421898	421898
A0A1D6ILX8	136011	136011	141242	103829	99286.5	112677	59670.8	73953.3	74567.2	83522.4	41458.3	41458.3
A0A1D6IME1	82341.5	82341.5	66329	127639	115374	115032	109134	115345	114467	102187	126811	126811
A0A1D6IMH7	7.56526e+06	7.56526e+06	6.37969e+06	10194926	9354608	10430531	11061027	10492765	10518429	9624440	9730474	9730474
A0A1D6IMK8	251029	251029	266010	170800	180062	178543	77992.7	91412.4	92582	67723.5	62209.2	62209.2
A0A1D6IMX8	8656.09	8656.09	8159.86	19872.7	23823	21788.6	34628.6
A0A1D6IMZ9	132715	132715	142505	29285	30018.5	28323.2	18165.6	39793.3	40087.9	21807.5	16842.2	16842.2
A0A1D6IN02			1432.44				175669	177356	178225	190286	192859	192859
A0A1D6IN03	573885	573885	624760	488487	415696	548818	122060	124717	124411	154015	136468	136468
A0A1D6IN09	38859.1	38859.1	44684.2	34379.4	40352.7	37470.4	41231.7	46259.4	46616	61318.6	49595.5	49595.5
A0A1D6IN18	16338.3	16338.3	12130	11421.5	10725.1	16222.2
A0A1D6IN33	115924	115924	108317	102774	95418.8	97989.1	67499.3	72977.5	71572	86944.9	86110.7	86110.7
A0A1D6INJ3	52165.2	52165.2	46008.5	43701.2	30466.2			16655.1	17044.2	29263.6
A0A1D6INK8	94986.1	94986.1	90187.5	64648	76738.6	62691.7	58237	57040.4	57159.7	53152.4	49973.2	49973.2
A0A1D6INM9	5371313	5371313	5.02902e+06	4.20922e+06	3.80195e+06	3930586	3704242	3.44364e+06	3.46782e+06	4.14209e+06	4.05258e+06	4.05258e+06
A0A1D6INP6	323406	323406	352753	305850	277289	303797	364905	337541	341025	295029	344271	344271
A0A1D6INR0	94895.9	94895.9	96364.3	85418.6	92425.3	83651.9	217584	233729	236026	286188	265711	265711
A0A1D6INS3	46302.6	46302.6	42191.7	37166.8	40180.4	39535.9	53730.9	61264.5	61731.5	46855	50065.7	50065.7
A0A1D6INV7	36013.4	36013.4	42044.2	50797.1	47106	55810.8	60204.8	58669.7	58652.4	56672.9	67531.8	67531.8
A0A1D6IP08	179644	179644	188826	129157	140677	118293	19521.2	44070.1	41113.3	39553.4	62381.6	62381.6
A0A1D6IP09	103673	103673	117574	96543.1	85456	94458.4	65597.4	68125	68555.3	88297.1	82879.8	82879.8
A0A1D6IP13	119438	119438	147896	163007	156697	168393	337541	329021	330748	305042	305759	305759
A0A1D6IP14	97269.8	97269.8	89953.1	37649.7	35199.8	37831.6	27511.3
A0A1D6IP15	73426.2	73426.2	59774.4	88408.8	86077.1	77025.8	140481	141526	146376	117696	118411	118411
A0A1D6IP30	123422	123422	109723	158640	155120	141248	109544	80127.4	78685.8	102920	107669	107669
A0A1D6IP61	45649	45649	37073.6	61215.1	37957.7	47449.2	49155.2	32015.8	24681.2	21586.8	23955.4	23955.4
A0A1D6IP64	56942.2	56942.2	62354.2	54729	57088.1	55766.5	75552.8	49323.2	48309.5	62088.9	52519.7	52519.7
A0A1D6IP69	91039	91039	93672.2	41965.3	90478.9	84320.6	63879.6	40382.5	31434.8		84064.5	84064.5
A0A1D6IPE9	49148.6	49148.6	43431.2	41038.1	65991.4	37383.4	42188.3			38072.2	51782	51782
A0A1D6IPI9	45709.1	45709.1	47056	34936.4	49371.8	53683.4	72477.5	72131.3	64838.9	80684.2	59896.8	59896.8
A0A1D6IPN3	72600.6	72600.6	77732.7	96429.2	89529.2	98040.4	110063	140442	141164	125960	120776	120776
A0A1D6IPQ7	20024.9	20024.9	17181.6	17893.4	20698.2	14847.6	14452	14272.4		14570	14133.2	14133.2
A0A1D6IPS9	117451	117451	106926	232530	298473	273567	255891	193488	193693	353811	176593	176593
A0A1D6IPW7	251661	251661	227983	202995	216302	227586	252695	281112	286019	245663	212004	212004
A0A1D6IPX4	8622.53	8622.53	6139.59	6835.27	5710.06	5989.13					24059.7	24059.7
A0A1D6IQ00	15823.5	15823.5	18518.6	13688.4	13192.6	11686.3	181686	155297	155692	179137	169664	169664
A0A1D6IQA6	310931	310931	337333	372246	386092	365927	335590	353370	355032	444950	441643	441643
A0A1D6IQQ5	131833	131833	77160.8	78952	71419.1	76911	78344.2	76283.1	157982	153861	163656	163656
A0A1D6IQW2	160545	160545	154561	143661	155054	148066	176892	204627	204321	171119	153164	153164
A0A1D6IQY0	617914	617914	624178	1183944	1.09374e+06	1.11177e+06	7331961	6964253	7.05452e+06	5679672	5.795e+06	5.795e+06
A0A1D6IQZ8	21852.5	21852.5	19624	13647.3	14953.1	16505.8		28626.4			23142.7	23142.7
A0A1D6IR02	306015	306015	254591	313235	343264	346436	330399	352486	353459	434021	380255	380255
A0A1D6IRU3	92694	92694	98334.1	68931.6	69299.1	62413.8	56536.9	59295.9	63016	85653.5	42347.9	42347.9
A0A1D6ISX4	55013.2	55013.2	59147	73663.2	67050.5	70631.5	83310.7	89107.8	89563.7	65820	63168.7	63168.7
A0A1D6ISY0	2.05124e+06	2.05124e+06	1.94728e+06	1.94168e+06	1856689	1.90506e+06	484651	446998	444231	309713	364718	364718
A0A1D6IT29	70457.9	70457.9	65769.9	33105.5	36003.6	40914.3	47143	40849.8	41388.7		17732.4	17732.4
A0A1D6IT94	50851.8	50851.8	48107	78975.2	76618.4	68222.3	64248.4	59677.2	70663.8	108621	99582.9	99582.9
A0A1D6ITD6	59199.8	59199.8	61450.2	67950.1	70019.2	67091.4	84116.6	85348.8	85950.6	71315.6	95456.2	95456.2
A0A1D6ITS1	123808	123808	147848	347998	355478	346788	857042	1.02247e+06	1.02788e+06	1.30876e+06	1.24771e+06	1.24771e+06
A0A1D6ITS8	192157	192157	182945	169322	176156	179954	122414	118070	119226	101927	119193	119193
A0A1D6ITU4	296065	296065	408886	396848	317309	417979	223578	239626	236152	271826	346763	346763
A0A1D6IU01	44776.9	44776.9	49530.8	55083.1	38412.1	40403.2	55605.1	32385.4		26305.1
A0A1D6IU13	105245	105245	106604	79684.2	82015.9	79470.2	46640.3			54816.5
A0A1D6IU46	41437.7	41437.7	42101	30167.8	29403.1	32221.9	19035.7			30300.3	30915.7	30915.7
A0A1D6IU51	34900.3	34900.3	36884.1	34374.7	28133.4	26829.2	28032.5	36580.3	50775.2	33719.8	32986.6	32986.6
A0A1D6IU68	299830	299830	277580	189105	198761	200178	137635	150305	147880	178085	149727	149727
A0A1D6IU79	55276.5	55276.5	52656.1	30100.4	37947.7	36452.4	31324.4
A0A1D6IU85	124960	124960	131377	164255	141280	155240	203617	189264	188031	275323	279669	279669
A0A1D6IU88	17592.4	17592.4	14691.1	24029.9	22897.3	23028.7	20827.7	35009.9	36221.6	35027.9	26929.1	26929.1
A0A1D6IUA0				42260.7	43506.3	42111.5	42410.3				40116.1	40116.1
A0A1D6IUB1	255669	255669	225377	203610	222913	209688	198870	195539	195916	220862	230929	230929
A0A1D6IUH6	32955.4	32955.4	31643.8	41972.3	34381.6	33200.8	44859.4	41423.3	54702.4		46181.5	46181.5
A0A1D6IUI8	434201	434201	467188	372452	400512	399153	448657	412428	413740	476722	315412	315412
A0A1D6IUP5	62753.6	62753.6	67064.3	47348.7	50960.3	50724.5	25395.5	20756.7	20604.1	25878.6	26678.3	26678.3
A0A1D6IUT1	98130.9	98130.9	105183	122254	116332	115438	116960	153082	152664	157475	162967	162967
A0A1D6IUU6	37100.2	37100.2	37462.4	34947.9	29421.2	33484	60832.8	59641.2	61772.2	59894.1	53540	53540
A0A1D6IV21	124297	124297	130783	110324	141453	144203	138057	157632	158779	139307	137423	137423
A0A1D6IV77	90996	90996	89922.8	65549.4	71138.3	55000.2	91620.4	78724.2	79414.7	108452	63061.9	63061.9
A0A1D6IV87	191293	191293	201251	199285	220537	211918	135125	141693	158149	134314	154438	154438
A0A1D6IVA4	356249	356249	310696	390713	334030	325881	504795	513876	521061	363965	329269	329269
A0A1D6IVB0	1.02153e+06	1.02153e+06	1.0262e+06	1.11856e+06	956900	1058498	1.62432e+06	1.43816e+06	1.48185e+06	1.34079e+06	1.26568e+06	1.26568e+06
A0A1D6IVD1	505928	505928	480605	443294	396976	420589	426449	464809	463937	306877	348832	348832
A0A1D6IVE7	84289.9	84289.9	99526.1	120230	130109	122279	130293	126132	125569	173710	148721	148721
A0A1D6IVK3	64165.4	64165.4	65891.4	44639.4	48382.4	44254.9	45371.4	44360.8	44739.5	56524.4	61280.2	61280.2
A0A1D6IVR7	134857	134857	142118	181391	175869	178222	170080	186817	187537	171085	154286	154286
A0A1D6IW08	27279.5	27279.5	161977	87090.4	92089	75621.5				20495.8
A0A1D6IW19	100409	100409	77486.6	107494	98805.3	100818	62532.2	44446.3	44970.8	37872.4	53586.1	53586.1
A0A1D6IW38	35498.7	35498.7	38325.7	28183.3	21933	25622.7	20787	22379	22104.6	23777.1	31725.3	31725.3
A0A1D6IW63	164804	164804	149265	131026	140064	145530	226008	225372	226784	290721	262181	262181
A0A1D6IW67	24070.8	24070.8	71325.3	26278.9	28862.2	34185.5	41189.4	29647.3	32703.3	39254	37142.2	37142.2
A0A1D6IWB8	273018	273018	254507	158782	174410	220134	185288	160954	159805		202581	202581
A0A1D6IWC3	23442.7	23442.7	25879.3	48527.5	37296.2	51083.8	60035.4	57029.6	57278.4	61527.1	77669.2	77669.2
A0A1D6IWH8	34089.6	34089.6	33342.3	64294.9	65760.1	65902.9	389496	315250	320944	218744	170054	170054
A0A1D6IWI7	48795.4	48795.4	43664.4	22387.7	22348	21429.7	68038.4	68397.9	69529	75102.5	74904.7	74904.7
A0A1D6IWM5	32400.8	32400.8	18879.7	29188.9	38460.7	33492.3	36215	19489.1	19489.2	38945.6	119203	119203
A0A1D6IWN4	28371.9	28371.9	48075.7	88294.9	66695	79651.2	144034
A0A1D6IWS4	259692	259692	255585	259014	284006	257439	196649	218105	218849	182114	212102	212102
A0A1D6IWU3	91798.5	91798.5	98434.8	62255	59096.1	61824.2	38119.6	53175.8	54479.7		29233.7	29233.7
A0A1D6IWU7	45940.6	45940.6	18155.3	23020.8	24385.4	36230.7		11721.1	11936.2
A0A1D6IWV9	377495	377495	389663	456090	442213	430004	493887	544786	559989	385896	540837	540837
A0A1D6IWW3	16477	16477	9012.74	27443.2	22114.9	24104	26324.8	27439	27741.6		37010.5	37010.5
A0A1D6IX23	50024.1	50024.1	48658.3	37643.3	37129.8	38316.5		10995.7
A0A1D6IX35	146559	146559	145896	38748.1	49710.3	38132.9	1.73574e+06	1.88848e+06	1.90607e+06		76399.8	76399.8
A0A1D6IX37	26040.8	26040.8	22331.9	28701.1	25927.1	24305.2	41838.5	22246.1	24111.1	53401.9	56393.5	56393.5
A0A1D6IXD5	85591.7	85591.7	108173	25963	41092.9	64612.3
A0A1D6IXL9	58437.6	58437.6		5307.73	52209.1	31317.6	18523.6	19450.7	19332.9		22456	22456
A0A1D6IXT4	50096.4	50096.4	50761.3	47500.6	35985.4	36000.4	57267.9	46082.3	28679.4	40658.5	64407.8	64407.8
A0A1D6IY06	123733	123733	118629	103591	111764	119492	132109	142062	143366	105012	113466	113466
A0A1D6IY31	71450.1	71450.1	49613.9	43944.1	46855.5	32443.9	23131.8	18532.6	18587.5	17782.1	21191.9	21191.9
A0A1D6IYD6	2.99505e+06	2.99505e+06	3181001	2599700	2.65313e+06	2.6971e+06	7.08256e+06	6.73765e+06	6822814	8143380	7.81233e+06	7.81233e+06
A0A1D6IYL7	281440	281440	258757	283498	302630	293418	428366	475474	480589	352431	385144	385144
A0A1D6IYT5	27261.5	27261.5	23544	35186	32864	39182.1	22878.2	9612.69	9702.81	20549.7	69743.8	69743.8
A0A1D6IYU2	51218.4	51218.4	88861.2	49265.5	43301.9	49647.5	30458.3	26429.7	25891.7	57483.1	21378.1	21378.1
A0A1D6IYU7	44641	44641	50177.3	59342.2	64421.2	62528.9	70598.2	55931	41613.6	65001.3	47731.5	47731.5
A0A1D6IYV5	31250	31250	37244.2	40858.6	42252.6	42349.7	47757.6	73844	75296.9	43180.9	55049.7	55049.7
A0A1D6IYV8	82407.4	82407.4	97767.2	86345.6	93738.5	93463.8	51326.1	61974.1	62448.3	40979.2	50911	50911
A0A1D6IYZ9	56963.2	56963.2	58564.7	15190.3	15385.8	14929
A0A1D6IZ49	2618.97	2618.97	2365.55				501688	431335	434251	312531	311152	311152
A0A1D6IZ66	158902	158902	154964	163023	138304	110742	161973	173680	176124	177702	256215	256215
A0A1D6IZ80	255693	255693	200568	186622	86611.9	81885.7	96971.1	105048	104399	114954	100503	100503
A0A1D6IZQ8	18196.5	18196.5	20321	30663	34912.5	30713.4	32172.5	33446.2	29615.8	67955.1	49923.2	49923.2
A0A1D6IZT9	357063	357063	382052	312516	319838	300390	169731	159401	160663	149979	153945	153945
A0A1D6J013	97356.4	97356.4	83249	76510	72750.7	75324.2	95338.2	94342.4	94384.8	65324.1	81997.4	81997.4
A0A1D6J0A7	44074.7	44074.7	44593.9	61275.3	53007.9	56780.6	45780.1	30706.9	30826.3	46430.6	60034.2	60034.2
A0A1D6J0C4	16076.2	16076.2	13668.4	7459.15	14248.9	13358.4	22560	11738.2	11474.8	15474.5	20124.3	20124.3
A0A1D6J0F2	4800.27	4800.27	6911.71	19933.4	5586.58	24764.7
A0A1D6J0P6	216732	216732	205539	137282	166508	159903	220642	233851	229360	357391	375617	375617
A0A1D6J0S0	1.08805e+06	1.08805e+06	1.0444e+06	624455	647086	634004	393304	381014	382596	427926	454004	454004
A0A1D6J0S9	130546	130546	107647	109204	92616.5	96240.6	89759.5	128568	128799	96128.9	103882	103882
A0A1D6J0U3	13608.8	13608.8	14808.3	10664.1	9643.34	8094.57	11633.9
A0A1D6J1A0	51657.8	51657.8	8925.02		3848.4	28354.6	1.62826e+06	1.67753e+06	1.67848e+06	917176	817887	817887
A0A1D6J1B2	4203.97	4203.97		4244.32	4576.72	4306.06	6284.87
A0A1D6J1P3	49489.3	49489.3	49385.1	23911.3	25937.3	24220.6
A0A1D6J1U1	47158.2	47158.2	42659.4	50778.3	48358.5	48134.9	101319	82179.6	81415.2	149497	92151.6	92151.6
A0A1D6J1Y6	36088.9	36088.9	36820.5	45482.7	39100.7	45349.2		58387.6	57634	129772	77307.9	77307.9
A0A1D6J1Z7	8283.8	8283.8	11207.9	25723.2	25865.4	26643.3	20588.9	22574.1	22257.7	20300.6
A0A1D6J231	29382.3	29382.3	83829.1	30700.3	35935.6	36500.3	39305.5	38722.1	38570.9	39501.5	41111.1	41111.1
A0A1D6J268	30943.7	30943.7	39093.1	31509	33155.8	26808.2	33245.8	20482.7	20565.6	38708.4	47457.4	47457.4
A0A1D6J2D2	75770.9	75770.9	76621.7	59506.8	60959.2	50574	83537.5	73510.4	72553.2	94709.7	98228.2	98228.2
A0A1D6J2I9	85980.5	85980.5	88781.6	109644	158645	156778	135040	129645	133668	105442	52752.7	52752.7
A0A1D6J2V0	56410.6	56410.6	43602.3	39000.9	35061.1	41038.7	52895.4	58215.2	46946.6	40424.5	44157	44157
A0A1D6J310	169054	169054	195619	278696	264287	269759	452910	465718	463684	523725	541227	541227
A0A1D6J330	907552	907552	913377	688500	694262	706016	28133.9	43377.2	44330.5	53423.4	53219.2	53219.2
A0A1D6J381	73351.6	73351.6	75362.1	78888.4	90509.9	64475.1	16282.1	19206.6	34441.8	95800.8	181534	181534
A0A1D6J391	228782	228782	206019	204449	227177	212593	237172	215407	213429	172876	173958	173958
A0A1D6J3D1	195756	195756	192453	245067	262312	266630	424006	330697	333342	357886	399944	399944
A0A1D6J3V7	296873	296873	279136	336930	335575	324042	486215	441247	444474	481947	482842	482842
A0A1D6J424	82399.8	82399.8	87601.7	75864.6	84717.8	87364.1	101467	123890	125360	191816	204410	204410
A0A1D6J4A1	110787	110787	118210	96113.2	86910.4	88388.2	102313	103627	104725	124788	94004	94004
A0A1D6J4G2	21318.2	21318.2	22369.2	24835.2	20767.1	21983.3	32258.2	20618.1	21312.3	18292.3	14906.4	14906.4
A0A1D6J4J1	443435	443435	430106	399913	375522	421300	329656	336361	341488	217106	286857	286857
A0A1D6J4J3	52166.7	52166.7	25296.3	41002.1	43777.1	42507.6	47341.2	27365.6	27488.4	16174.8	34002.3	34002.3
A0A1D6J4M9	29774.4	29774.4	26296.8	18819.8	20685.1	27491.3	17280.2	16674	16784.4	13844.3	12338.2	12338.2
A0A1D6J4Q3	28833.7	28833.7	29325.7	37169.9	36111.9	31480.8	50698.2	36629.3	32146.2	33355.9	36690	36690
A0A1D6J4Q8	1.20986e+06	1.20986e+06	1.32594e+06	1.32875e+06	1.36851e+06	1.29038e+06	1.74542e+06	1.84915e+06	1861484	1.66811e+06	1.58006e+06	1.58006e+06
[truncated: 4,771 more rows]
