# Supplementary material for: Proteomics reveals the effects of drought stress on the kernel development and starch formation of waxy maize
Source: BMC Plant Biol. 2021 Sep 23;21:434. doi: 10.1186/s12870-021-03214-z (PMC8461923; doi:10.1186/s12870-021-03214-z)
Supplement: Supplementary file 2 — Additional file 2: Table S2. Total differentially accumulated proteins identified at 10 dap and 25 dap. [file 12870_2021_3214_MOESM2_ESM.xlsx]

## Sheet: 10DAP
ID	WW10-1	WW10-2	WW10-3	WS10-1	WS10-2	WS10-3	Description	Regulated	t.test_p.value	GO:Biological Process	GO:Cell Component	GO:Molecular Function
A0A060CZ48				9006	9112.54	9002.06	NAC domain-containing protein 89 (Fragment)	up	3.66957e-08	GO:0080090,regulation of primary metabolic process|GO:0019222,regulation of metabolic process|GO:0031326,regulation of cellular biosynthetic process|GO:0031323,regulation of cellular metabolic process|GO:0090304,nucleic acid metabolic process|GO:0044249,cellular biosynthetic process|GO:0034641,cellular nitrogen compound metabolic process|GO:0006807,nitrogen compound metabolic process|GO:0034645,c…	GO:0043231,intracellular membrane-bounded organelle|GO:0005634,nucleus|GO:0016020,membrane|GO:0044464,cell part|GO:0005623,cell|GO:0043226,organelle|GO:0043229,intracellular organelle|GO:0044424,intracellular part|GO:0044425,membrane part|GO:0005622,intracellular|GO:0043227,membrane-bounded organelle|GO:0016021,integral component of membrane|GO:0031224,intrinsic component of membrane	GO:0097159,organic cyclic compound binding|GO:0005488,binding|GO:0003676,nucleic acid binding|GO:0003677,DNA binding|GO:1901363,heterocyclic compound binding
A0A060D1R6				17702	25501	26155.9	NAC transcription factor (Fragment)	up	0.000533608	GO:0080090,regulation of primary metabolic process|GO:0019222,regulation of metabolic process|GO:0031326,regulation of cellular biosynthetic process|GO:0031323,regulation of cellular metabolic process|GO:0090304,nucleic acid metabolic process|GO:0044249,cellular biosynthetic process|GO:0034641,cellular nitrogen compound metabolic process|GO:0006807,nitrogen compound metabolic process|GO:0034645,c…	GO:0043231,intracellular membrane-bounded organelle|GO:0005634,nucleus|GO:0044464,cell part|GO:0005623,cell|GO:0005622,intracellular|GO:0043229,intracellular organelle|GO:0044424,intracellular part|GO:0043227,membrane-bounded organelle|GO:0043226,organelle	GO:0097159,organic cyclic compound binding|GO:0005488,binding|GO:0003676,nucleic acid binding|GO:0003677,DNA binding|GO:1901363,heterocyclic compound binding
A0A060D206	6207.55	6207.55	8371.88	10469423	10482627	10804693	HSF transcription factor (Fragment)	up	0.000155074	GO:0080090,regulation of primary metabolic process|GO:0019222,regulation of metabolic process|GO:0031326,regulation of cellular biosynthetic process|GO:0031323,regulation of cellular metabolic process|GO:0090304,nucleic acid metabolic process|GO:0044249,cellular biosynthetic process|GO:0034641,cellular nitrogen compound metabolic process|GO:0006807,nitrogen compound metabolic process|GO:0034645,c…	GO:0043231,intracellular membrane-bounded organelle|GO:0005634,nucleus|GO:0044464,cell part|GO:0005623,cell|GO:0005622,intracellular|GO:0043229,intracellular organelle|GO:0044424,intracellular part|GO:0043227,membrane-bounded organelle|GO:0043226,organelle	GO:0043565,sequence-specific DNA binding|GO:0003700,transcription factor activity, sequence-specific DNA binding|GO:0097159,organic cyclic compound binding|GO:0005488,binding|GO:0003676,nucleic acid binding|GO:0003677,DNA binding|GO:1901363,heterocyclic compound binding|GO:0001071,nucleic acid binding transcription factor activity|GO:0005515,protein binding|GO:0042802,identical protein binding
A0A075T8J6				10893.4	23276.7	25710.8	2C-type protein phosphatase protein	up	0.00265243	GO:0071704,organic substance metabolic process|GO:0044267,cellular protein metabolic process|GO:0044260,cellular macromolecule metabolic process|GO:0044238,primary metabolic process|GO:0016311,dephosphorylation|GO:0006470,protein dephosphorylation|GO:0009987,cellular process|GO:0043412,macromolecule modification|GO:0006464,cellular protein modification process|GO:0043170,macromolecule metabolic p…		GO:0016787,hydrolase activity|GO:0016791,phosphatase activity|GO:0043169,cation binding|GO:0004722,protein serine/threonine phosphatase activity|GO:0004721,phosphoprotein phosphatase activity|GO:0043167,ion binding|GO:0042578,phosphoric ester hydrolase activity|GO:0003824,catalytic activity|GO:0016788,hydrolase activity, acting on ester bonds|GO:0046872,metal ion binding|GO:0005488,binding
A0A096QRZ7	4443.48	4443.48	2955.57	19272.7	11775.8	43991.9	RING-type E3 ubiquitin transferase	up	0.0334379	GO:0071704,organic substance metabolic process|GO:0044267,cellular protein metabolic process|GO:0044238,primary metabolic process|GO:0044260,cellular macromolecule metabolic process|GO:0032446,protein modification by small protein conjugation|GO:0019538,protein metabolic process|GO:0009987,cellular process|GO:0070647,protein modification by small protein conjugation or removal|GO:0006464,cellular…		GO:0019787,ubiquitin-like protein transferase activity|GO:0003824,catalytic activity|GO:0016740,transferase activity|GO:0004842,ubiquitin-protein transferase activity
A0A096R382	238500	238500	237203	797976	838612	779486	Alpha-1,4 glucan phosphorylase	up	0.000236381	GO:0042221,response to chemical|GO:0009414,response to water deprivation|GO:0044249,cellular biosynthetic process|GO:0009250,glucan biosynthetic process|GO:0042742,defense response to bacterium|GO:0034645,cellular macromolecule biosynthetic process|GO:0009415,response to water|GO:0016051,carbohydrate biosynthetic process|GO:0044699,single-organism process|GO:1901576,organic substance biosynthetic…		GO:0043168,anion binding|GO:0097159,organic cyclic compound binding|GO:0004645,phosphorylase activity|GO:0043167,ion binding|GO:0003824,catalytic activity|GO:0016740,transferase activity|GO:0048037,cofactor binding|GO:0030170,pyridoxal phosphate binding|GO:0016757,transferase activity, transferring glycosyl groups|GO:0016758,transferase activity, transferring hexosyl groups|GO:0008184,glycogen ph…
A0A096RY80	49130.6	49130.6	49267.5	138893	143200	143254	ACT domain-containing protein ACR3	up	7.65186e-05	GO:0019752,carboxylic acid metabolic process|GO:0006089,lactate metabolic process|GO:0044248,cellular catabolic process|GO:0044249,cellular biosynthetic process|GO:0006807,nitrogen compound metabolic process|GO:0044281,small molecule metabolic process|GO:0044282,small molecule catabolic process|GO:0044283,small molecule biosynthetic process|GO:0009069,serine family amino acid metabolic process|GO…	GO:0005737,cytoplasm|GO:0005829,cytosol|GO:0044464,cell part|GO:0005623,cell|GO:0005622,intracellular|GO:0044444,cytoplasmic part|GO:0044424,intracellular part	GO:0043168,anion binding|GO:0043177,organic acid binding|GO:0031406,carboxylic acid binding|GO:0043167,ion binding|GO:0036094,small molecule binding|GO:0005488,binding|GO:0016597,amino acid binding
A0A096SG60	32630.6	32630.6	35276.7	72021.2	78539.1	69680.7	Putative low-specificity L-threonine aldolase 1	up	0.000156984	GO:0044238,primary metabolic process|GO:0044710,single-organism metabolic process|GO:0009987,cellular process|GO:1901564,organonitrogen compound metabolic process|GO:0006082,organic acid metabolic process|GO:0044237,cellular metabolic process|GO:0006520,cellular amino acid metabolic process|GO:0019752,carboxylic acid metabolic process|GO:0071704,organic substance metabolic process|GO:0006807,nitr…		GO:0003824,catalytic activity|GO:0016829,lyase activity
A0A096SZF8	65357.5	65357.5	54453.1	23412.7	20976.1	24849.7	Fasciclin-like arabinogalactan protein 7	down	0.000389746
A0A0B4J329	77926.1	77926.1	70411.5				Cellulose synthase 11	down	2.89109e-05	GO:0030243,cellulose metabolic process|GO:0030244,cellulose biosynthetic process|GO:0044249,cellular biosynthetic process|GO:0009250,glucan biosynthetic process|GO:0034645,cellular macromolecule biosynthetic process|GO:0033692,cellular polysaccharide biosynthetic process|GO:0071840,cellular component organization or biogenesis|GO:1901576,organic substance biosynthetic process|GO:0044710,single-or…	GO:0044425,membrane part|GO:0016021,integral component of membrane|GO:0016020,membrane|GO:0031224,intrinsic component of membrane	GO:0035251,UDP-glucosyltransferase activity|GO:0046527,glucosyltransferase activity|GO:0003824,catalytic activity|GO:0016740,transferase activity|GO:0016760,cellulose synthase (UDP-forming) activity|GO:0016757,transferase activity, transferring glycosyl groups|GO:0016759,cellulose synthase activity|GO:0016758,transferase activity, transferring hexosyl groups|GO:0008194,UDP-glycosyltransferase act…
A0A1D6DQG3	264731	264731	261018	120906	130344	132003	Acetyl-coenzyme A synthetase	down	0.000866671	GO:0006637,acyl-CoA metabolic process|GO:0006732,coenzyme metabolic process|GO:0019752,carboxylic acid metabolic process|GO:0044249,cellular biosynthetic process|GO:0009108,coenzyme biosynthetic process|GO:0044281,small molecule metabolic process|GO:0044699,single-organism process|GO:1901576,organic substance biosynthetic process|GO:0044710,single-organism metabolic process|GO:0044711,single-orga…		GO:0035639,purine ribonucleoside triphosphate binding|GO:0005488,binding|GO:0043167,ion binding|GO:1901363,heterocyclic compound binding|GO:1901265,nucleoside phosphate binding|GO:0043168,anion binding|GO:0043169,cation binding|GO:0000166,nucleotide binding|GO:0017076,purine nucleotide binding|GO:0005524,ATP binding|GO:0016208,AMP binding|GO:0016878,acid-thiol ligase activity|GO:0003824,catalytic…
A0A1D6DQL4	6497.18	6497.18	5306.79				Uncharacterized protein	down	0.000289158
A0A1D6DT74				27970.1	40473.5	29322.3	Katanin p80 WD40 repeat-containing subunit B1 homolog	up	0.000407621	GO:0051013,microtubule severing|GO:0009987,cellular process|GO:0007017,microtubule-based process	GO:0099512,supramolecular fiber|GO:0099513,polymeric cytoskeletal fiber|GO:0043229,intracellular organelle|GO:0043228,non-membrane-bounded organelle|GO:0008352,katanin complex|GO:0005874,microtubule|GO:0043226,organelle|GO:0005856,cytoskeleton|GO:0005815,microtubule organizing center|GO:0044430,cytoskeletal part|GO:0005875,microtubule associated complex|GO:0044450,microtubule organizing center pa…	GO:0015631,tubulin binding|GO:0008092,cytoskeletal protein binding|GO:0008017,microtubule binding|GO:0005488,binding|GO:0005515,protein binding
A0A1D6DX29	37869.9	37869.9	59216.7	110832	104909	116792	Formation of crista junctions protein 1	up	0.0197867
A0A1D6DZK3	141020	141020	160102	372889	383518	385190	Uncharacterized protein	up	0.000950119		GO:0044425,membrane part|GO:0016021,integral component of membrane|GO:0016020,membrane|GO:0031224,intrinsic component of membrane
A0A1D6E319				46938.9	39770	43021.8	Naked endosperm1	up	5.78033e-05			GO:0043169,cation binding|GO:0097159,organic cyclic compound binding|GO:0043167,ion binding|GO:0005488,binding|GO:0003676,nucleic acid binding|GO:0046872,metal ion binding|GO:1901363,heterocyclic compound binding
A0A1D6E465	54667.6	54667.6	50776.1	23136.7	20649.3	23102	Blue copper protein	down	8.72682e-05			GO:0009055,electron carrier activity
A0A1D6E547	37766.9	37766.9	21768.4	9997.15	14161.1	15459.6	Protein kinase superfamily protein	down	0.0235576	GO:0016310,phosphorylation|GO:0009987,cellular process|GO:0044237,cellular metabolic process|GO:0006796,phosphate-containing compound metabolic process|GO:0008152,metabolic process|GO:0006793,phosphorus metabolic process	GO:0044425,membrane part|GO:0016021,integral component of membrane|GO:0016020,membrane|GO:0031224,intrinsic component of membrane	GO:0016772,transferase activity, transferring phosphorus-containing groups|GO:0016740,transferase activity|GO:0016301,kinase activity|GO:0003824,catalytic activity
A0A1D6E5Y9	610432	610432	623543	143336	141761	145617	Phenylalanine ammonia-lyase	down	1.75547e-08	GO:0042537,benzene-containing compound metabolic process|GO:0019752,carboxylic acid metabolic process|GO:0009063,cellular amino acid catabolic process|GO:0043436,oxoacid metabolic process|GO:0006807,nitrogen compound metabolic process|GO:0044281,small molecule metabolic process|GO:0044282,small molecule catabolic process|GO:0044283,small molecule biosynthetic process|GO:0009698,phenylpropanoid me…	GO:0005737,cytoplasm|GO:0044464,cell part|GO:0005623,cell|GO:0005622,intracellular|GO:0044424,intracellular part	GO:0016841,ammonia-lyase activity|GO:0016840,carbon-nitrogen lyase activity|GO:0016829,lyase activity|GO:0003824,catalytic activity|GO:0045548,phenylalanine ammonia-lyase activity
A0A1D6E8D6	18153.7	18153.7	43632.9	83422	90313.7	113420	Eukaryotic translation initiation factor 4B2	up	0.0317873	GO:0044249,cellular biosynthetic process|GO:0034641,cellular nitrogen compound metabolic process|GO:0006807,nitrogen compound metabolic process|GO:0034645,cellular macromolecule biosynthetic process|GO:1901576,organic substance biosynthetic process|GO:0044267,cellular protein metabolic process|GO:0044260,cellular macromolecule metabolic process|GO:0043043,peptide biosynthetic process|GO:0071704,o…		GO:0005488,binding|GO:0097159,organic cyclic compound binding|GO:0008135,translation factor activity, RNA binding|GO:0003723,RNA binding|GO:0003676,nucleic acid binding|GO:1901363,heterocyclic compound binding|GO:0003743,translation initiation factor activity
A0A1D6E8F2				16016.8	22061.2	21834.4	Transglutaminase21	up	0.000390657
A0A1D6E8G3	32662.9	32662.9	20625.6	60606.4	58530.5	62438.9	Actin-7	up	0.0348447			GO:0043168,anion binding|GO:0030554,adenyl nucleotide binding|GO:0035639,purine ribonucleoside triphosphate binding|GO:0097159,organic cyclic compound binding|GO:1901265,nucleoside phosphate binding|GO:0000166,nucleotide binding|GO:0036094,small molecule binding|GO:0097367,carbohydrate derivative binding|GO:0032559,adenyl ribonucleotide binding|GO:0032553,ribonucleotide binding|GO:0032555,purine …
A0A1D6E918	7288.25	7288.25	4646.4	15274.3	13759.5	14005.4	RING/U-box superfamily protein	up	0.026381
A0A1D6EA17	11889.6	11889.6	20434.3	4628.56	3741.11	3935.66	Regulator of nonsense transcripts UPF3	down	0.0127522			GO:0097159,organic cyclic compound binding|GO:1901363,heterocyclic compound binding|GO:0003676,nucleic acid binding|GO:0005488,binding
A0A1D6EA40				32105.1	51325.4	54068.8	Protein TIC 40 chloroplastic	up	0.00073033
A0A1D6EAS6	25110.5	25110.5	28700.1	82964.7	78849	78498.6	Transcription factor bHLH95	up	0.000304209			GO:0046983,protein dimerization activity|GO:0005488,binding|GO:0005515,protein binding
A0A1D6EAY3	15542.7	15542.7	13846.1	37949.5	36356.8	41878.4	Alba DNA/RNA-binding protein	up	7.09083e-05			GO:0097159,organic cyclic compound binding|GO:1901363,heterocyclic compound binding|GO:0003676,nucleic acid binding|GO:0005488,binding
A0A1D6EB22	112189	112189	79942.3	35536.6	35555.2	42057.3	Abscisic acid stress ripening3	down	0.00574163	GO:0006950,response to stress|GO:0050896,response to stimulus
A0A1D6EBM4	239224	239224	248970	18985.2	19622	20080	Vicilin-like seed storage protein	down	1.07164e-07			GO:0045735,nutrient reservoir activity
A0A1D6EBS7				57905.5	40369.4	43338.9	Starch branching enzyme IIa	up	0.000315902	GO:0044238,primary metabolic process|GO:0005975,carbohydrate metabolic process|GO:0008152,metabolic process|GO:0071704,organic substance metabolic process		GO:0003824,catalytic activity|GO:0043167,ion binding|GO:0005488,binding|GO:0043169,cation binding
A0A1D6EBT5	34421.7	34421.7	40987.4	111704	129684	123123	DNA-binding protein S1FA	up	9.70371e-05	GO:0080090,regulation of primary metabolic process|GO:0019222,regulation of metabolic process|GO:0031326,regulation of cellular biosynthetic process|GO:0031323,regulation of cellular metabolic process|GO:0090304,nucleic acid metabolic process|GO:0044249,cellular biosynthetic process|GO:0034641,cellular nitrogen compound metabolic process|GO:0006807,nitrogen compound metabolic process|GO:0034645,c…	GO:0043231,intracellular membrane-bounded organelle|GO:0005634,nucleus|GO:0016020,membrane|GO:0044464,cell part|GO:0005623,cell|GO:0043226,organelle|GO:0043229,intracellular organelle|GO:0044424,intracellular part|GO:0044425,membrane part|GO:0005622,intracellular|GO:0043227,membrane-bounded organelle|GO:0016021,integral component of membrane|GO:0031224,intrinsic component of membrane	GO:0097159,organic cyclic compound binding|GO:0005488,binding|GO:0003676,nucleic acid binding|GO:0003677,DNA binding|GO:1901363,heterocyclic compound binding
A0A1D6ECT3	18888.5	18888.5	20050	35379.8	40423.1	39260	Splicing factor-related	up	0.000900923	GO:0090304,nucleic acid metabolic process|GO:0034641,cellular nitrogen compound metabolic process|GO:0006807,nitrogen compound metabolic process|GO:0044237,cellular metabolic process|GO:1901360,organic cyclic compound metabolic process|GO:0006139,nucleobase-containing compound metabolic process|GO:0044260,cellular macromolecule metabolic process|GO:0071704,organic substance metabolic process|GO:0…		GO:0005488,binding|GO:0036002,pre-mRNA binding|GO:0046914,transition metal ion binding|GO:0043169,cation binding|GO:0045131,pre-mRNA branch point binding|GO:0097159,organic cyclic compound binding|GO:0043167,ion binding|GO:0008270,zinc ion binding|GO:0003676,nucleic acid binding|GO:0046872,metal ion binding|GO:1901363,heterocyclic compound binding|GO:0003723,RNA binding
A0A1D6EDB4	132384	132384	145946	504902	595883	580907	Purple acid phosphatase	up	9.75603e-05	GO:0016311,dephosphorylation|GO:0009987,cellular process|GO:0044237,cellular metabolic process|GO:0006796,phosphate-containing compound metabolic process|GO:0008152,metabolic process|GO:0006793,phosphorus metabolic process		GO:0016787,hydrolase activity|GO:0016791,phosphatase activity|GO:0043169,cation binding|GO:0016788,hydrolase activity, acting on ester bonds|GO:0043167,ion binding|GO:0042578,phosphoric ester hydrolase activity|GO:0003824,catalytic activity|GO:0005488,binding|GO:0046872,metal ion binding|GO:0003993,acid phosphatase activity
A0A1D6EEW2	58736.4	58736.4	72674.7	343961	340916	324958	Natterin-4	up	0.000852513
A0A1D6EEY0				13183	22580.3	15420.9	Protein phosphatase homolog10	up	0.000977255	GO:0071704,organic substance metabolic process|GO:0044267,cellular protein metabolic process|GO:1901564,organonitrogen compound metabolic process|GO:0044260,cellular macromolecule metabolic process|GO:0044238,primary metabolic process|GO:0016311,dephosphorylation|GO:0006470,protein dephosphorylation|GO:0009987,cellular process|GO:0043412,macromolecule modification|GO:0006464,cellular protein modi…		GO:0016787,hydrolase activity|GO:0016791,phosphatase activity|GO:0043169,cation binding|GO:0004722,protein serine/threonine phosphatase activity|GO:0004721,phosphoprotein phosphatase activity|GO:0043167,ion binding|GO:0042578,phosphoric ester hydrolase activity|GO:0003824,catalytic activity|GO:0016788,hydrolase activity, acting on ester bonds|GO:0046872,metal ion binding|GO:0005488,binding
A0A1D6EGK8	382130	382130	432216	174470	170327	170967	Putative beta-D-xylosidase 7	down	0.00169526	GO:0044238,primary metabolic process|GO:0005975,carbohydrate metabolic process|GO:0008152,metabolic process|GO:0071704,organic substance metabolic process		GO:0016787,hydrolase activity|GO:0003824,catalytic activity|GO:0016798,hydrolase activity, acting on glycosyl bonds|GO:0004553,hydrolase activity, hydrolyzing O-glycosyl compounds
A0A1D6EH02				68918.2	64255.8	69330.8	Phosphoinositide phosphatase SAC6	up	1.05979e-05	GO:0016311,dephosphorylation|GO:0009987,cellular process|GO:0044237,cellular metabolic process|GO:0006796,phosphate-containing compound metabolic process|GO:0008152,metabolic process|GO:0006793,phosphorus metabolic process	GO:0044425,membrane part|GO:0016021,integral component of membrane|GO:0016020,membrane|GO:0031224,intrinsic component of membrane	GO:0052866,phosphatidylinositol phosphate phosphatase activity|GO:0016791,phosphatase activity|GO:0016787,hydrolase activity|GO:0016788,hydrolase activity, acting on ester bonds|GO:0042578,phosphoric ester hydrolase activity|GO:0003824,catalytic activity
A0A1D6EH08	936283	936283	960654	428539	440975	470246	O-methyltransferase ZRP4	down	0.000785292	GO:0032259,methylation|GO:0008152,metabolic process		GO:0003824,catalytic activity|GO:0016741,transferase activity, transferring one-carbon groups|GO:0016740,transferase activity|GO:0008171,O-methyltransferase activity|GO:0005488,binding|GO:0005515,protein binding|GO:0008168,methyltransferase activity|GO:0046983,protein dimerization activity
A0A1D6ELX5				15452.9	13470.1	11348.4	Serine/threonine-protein kinase CTR1	up	0.000332195	GO:0044267,cellular protein metabolic process|GO:0006468,protein phosphorylation|GO:1901564,organonitrogen compound metabolic process|GO:0044260,cellular macromolecule metabolic process|GO:0044238,primary metabolic process|GO:0019538,protein metabolic process|GO:0016310,phosphorylation|GO:0009987,cellular process|GO:0043412,macromolecule modification|GO:0006464,cellular protein modification proce…		GO:0035639,purine ribonucleoside triphosphate binding|GO:0005488,binding|GO:0043167,ion binding|GO:1901363,heterocyclic compound binding|GO:1901265,nucleoside phosphate binding|GO:0043168,anion binding|GO:0000166,nucleotide binding|GO:0016740,transferase activity|GO:0004672,protein kinase activity|GO:0017076,purine nucleotide binding|GO:0005524,ATP binding|GO:0016301,kinase activity|GO:0036094,sm…
A0A1D6EN25	210270	210270	208838	68392.6	65861.1	73546.4	rRNA N-glycosidase	down	0.000661326	GO:0009892,negative regulation of metabolic process|GO:0080090,regulation of primary metabolic process|GO:0009890,negative regulation of biosynthetic process|GO:0031327,negative regulation of cellular biosynthetic process|GO:2000112,regulation of cellular macromolecule biosynthetic process|GO:0031324,negative regulation of cellular metabolic process|GO:0031323,regulation of cellular metabolic pro…		GO:0030597,RNA glycosylase activity|GO:0016787,hydrolase activity|GO:0016799,hydrolase activity, hydrolyzing N-glycosyl compounds|GO:0016798,hydrolase activity, acting on glycosyl bonds|GO:0030598,rRNA N-glycosylase activity|GO:0003824,catalytic activity
A0A1D6EN61	31767.6	31767.6	28492.5	76692.9	92228.8	74425.7	mRNA-decapping enzyme-like protein	up	0.000834235	GO:0009892,negative regulation of metabolic process|GO:0019222,regulation of metabolic process|GO:0090304,nucleic acid metabolic process|GO:0010629,negative regulation of gene expression|GO:0006807,nitrogen compound metabolic process|GO:0034655,nucleobase-containing compound catabolic process|GO:0050789,regulation of biological process|GO:0043085,positive regulation of catalytic activity|GO:19013…		GO:0030234,enzyme regulator activity|GO:0098772,molecular function regulator|GO:0008047,enzyme activator activity
A0A1D6EP50	40979.5	40979.5	38751.7	84032.9	96056.7	74792.3	Glycosyltransferase	up	0.00588404	GO:0008152,metabolic process		GO:0016758,transferase activity, transferring hexosyl groups|GO:0016740,transferase activity|GO:0016757,transferase activity, transferring glycosyl groups|GO:0003824,catalytic activity
A0A1D6ETI3				22471.2	29160	16531.9	Uncharacterized protein	up	0.000926846			GO:0097159,organic cyclic compound binding|GO:0005488,binding|GO:0003676,nucleic acid binding|GO:1901363,heterocyclic compound binding|GO:0003723,RNA binding
A0A1D6EVC5	138894	138894	148026	65329.9	66258.1	60164.8	Transmembrane 9 superfamily member	down	0.000121729		GO:0044425,membrane part|GO:0016021,integral component of membrane|GO:0016020,membrane|GO:0031224,intrinsic component of membrane
A0A1D6EX58	412639	412639	363751	197533	163695	146409	Microtubule-associated protein TORTIFOLIA1	down	0.00365994		GO:0005856,cytoskeleton|GO:0015630,microtubule cytoskeleton|GO:0099512,supramolecular fiber|GO:0099513,polymeric cytoskeletal fiber|GO:0043232,intracellular non-membrane-bounded organelle|GO:0044464,cell part|GO:0005623,cell|GO:0005622,intracellular|GO:0044446,intracellular organelle part|GO:0043229,intracellular organelle|GO:0044430,cytoskeletal part|GO:0044424,intracellular part|GO:0043228,non-…	GO:0015631,tubulin binding|GO:0008092,cytoskeletal protein binding|GO:0008017,microtubule binding|GO:0005488,binding|GO:0005515,protein binding
A0A1D6EXD1	178070	178070	176090	67799.6	90074.6	80878.4	Glucose-6-phosphate/phosphate translocator 2 chloroplastic	down	0.0108486	GO:0006810,transport|GO:0051179,localization|GO:0051234,establishment of localization	GO:0044425,membrane part|GO:0016021,integral component of membrane|GO:0016020,membrane|GO:0031224,intrinsic component of membrane	GO:0005215,transporter activity
A0A1D6EZK5	182815	182815	170423	380915	357876	381419	Uncharacterized protein	up	3.16778e-05
A0A1D6EZU1	9200.63	9200.63	13445.2	27814.4	25963.4	26375.5	SUMO-activating enzyme subunit 2	up	0.0143469	GO:0071704,organic substance metabolic process|GO:0044267,cellular protein metabolic process|GO:1901564,organonitrogen compound metabolic process|GO:0044260,cellular macromolecule metabolic process|GO:0044238,primary metabolic process|GO:0018205,peptidyl-lysine modification|GO:0044237,cellular metabolic process|GO:0009987,cellular process|GO:0070647,protein modification by small protein conjugati…		GO:0035639,purine ribonucleoside triphosphate binding|GO:0005488,binding|GO:0000166,nucleotide binding|GO:1901363,heterocyclic compound binding|GO:1901265,nucleoside phosphate binding|GO:0043168,anion binding|GO:0043169,cation binding|GO:0008641,small protein activating enzyme activity|GO:0043167,ion binding|GO:0017076,purine nucleotide binding|GO:0046872,metal ion binding|GO:0005524,ATP binding|…
A0A1D6F072	193689	193689	198826	440551	427301	444374	Indole-3-acetic acid amido synthetase	up	2.31316e-06
A0A1D6F2C6	78599	78599	85622.5	153639	168877	153545	Chaperonin	up	0.000107523	GO:0009987,cellular process|GO:0006457,protein folding	GO:0005737,cytoplasm|GO:0044464,cell part|GO:0005623,cell|GO:0005622,intracellular|GO:0044424,intracellular part
A0A1D6F2F4	56300.6	56300.6	66297.9	23421	26593.4	27406.2	Putative mediator of RNA polymerase II transcription subunit 26b	down	0.000347223		GO:0043231,intracellular membrane-bounded organelle|GO:0005634,nucleus|GO:0044464,cell part|GO:0005623,cell|GO:0005622,intracellular|GO:0043229,intracellular organelle|GO:0044424,intracellular part|GO:0043227,membrane-bounded organelle|GO:0043226,organelle
A0A1D6F5A7	21786.6	21786.6	19536.7				Putative non-specific lipid-transfer protein 2	down	5.11691e-05	GO:0033036,macromolecule localization|GO:0006869,lipid transport|GO:0006810,transport|GO:0044765,single-organism transport|GO:1902578,single-organism localization|GO:0071702,organic substance transport|GO:0051234,establishment of localization|GO:0010876,lipid localization|GO:0051179,localization|GO:0044699,single-organism process
A0A1D6F6R9	22198.9	22198.9	19217.8	41700.2	32179.8	50963.5	Lymphoid organ expressed yellow head virus receptor protein	up	0.0237352
A0A1D6F7T7	25566.2	25566.2	24800.3	44960.9	46803.4	60668.2	Putative CCR4-associated factor 1 homolog 3	up	0.0153136			GO:0097159,organic cyclic compound binding|GO:1901363,heterocyclic compound binding|GO:0003676,nucleic acid binding|GO:0005488,binding
A0A1D6F7Z3	2895.15	2895.15	2406.49	8402.45	8269.69	10188.6	Auxilin-related protein 1	up	0.000191663
A0A1D6F9X0	15882.3	15882.3	26230	45702.1	38262.8	36571.6	Gibberellin receptor GID1L2	up	0.0282389	GO:0008152,metabolic process		GO:0016787,hydrolase activity|GO:0003824,catalytic activity
A0A1D6FCS1				10517	14813.4	13106.4	Paired amphipathic helix protein Sin3-like 3	up	0.000426778	GO:0080090,regulation of primary metabolic process|GO:0019222,regulation of metabolic process|GO:0031326,regulation of cellular biosynthetic process|GO:0031323,regulation of cellular metabolic process|GO:0090304,nucleic acid metabolic process|GO:0044249,cellular biosynthetic process|GO:0034641,cellular nitrogen compound metabolic process|GO:0006807,nitrogen compound metabolic process|GO:0034645,c…	GO:0043231,intracellular membrane-bounded organelle|GO:0005634,nucleus|GO:0044464,cell part|GO:0005623,cell|GO:0005622,intracellular|GO:0043229,intracellular organelle|GO:0044424,intracellular part|GO:0043227,membrane-bounded organelle|GO:0043226,organelle
A0A1D6FF81	5140.07	5140.07	5718	12692.9	40271.4	20951.9	Uncharacterized protein	up	0.0485771
A0A1D6FKW5				22124.3	13504	22075.8	Scarecrow-like1	up	0.000957015	GO:0080090,regulation of primary metabolic process|GO:0019222,regulation of metabolic process|GO:0031326,regulation of cellular biosynthetic process|GO:0031323,regulation of cellular metabolic process|GO:0090304,nucleic acid metabolic process|GO:0044249,cellular biosynthetic process|GO:0034641,cellular nitrogen compound metabolic process|GO:0006807,nitrogen compound metabolic process|GO:0034645,c…
A0A1D6FM67	120799	120799	125641	40892.7	39048.2	38854	Nucleotide/sugar transporter family protein	down	2.6645e-06	GO:0006810,transport|GO:0008643,carbohydrate transport|GO:0044765,single-organism transport|GO:1902578,single-organism localization|GO:0071702,organic substance transport|GO:0051234,establishment of localization|GO:0051179,localization|GO:0044699,single-organism process	GO:0044425,membrane part|GO:0016021,integral component of membrane|GO:0016020,membrane|GO:0031224,intrinsic component of membrane
A0A1D6FN09	137101	137101	106387	63485.8	48603.4	59883	UDP-glucuronic acid decarboxylase 4	down	0.00291221
A0A1D6FQ91				49198.6	46538.5	43460.5	Ubiquitin-associated/translation elongation factor EF1B protein	up	3.31011e-05	GO:0044249,cellular biosynthetic process|GO:0034641,cellular nitrogen compound metabolic process|GO:0006807,nitrogen compound metabolic process|GO:0034645,cellular macromolecule biosynthetic process|GO:1901576,organic substance biosynthetic process|GO:0044267,cellular protein metabolic process|GO:0044260,cellular macromolecule metabolic process|GO:0043043,peptide biosynthetic process|GO:0071704,o…		GO:0097159,organic cyclic compound binding|GO:0008135,translation factor activity, RNA binding|GO:0003723,RNA binding|GO:0003676,nucleic acid binding|GO:0003746,translation elongation factor activity|GO:1901363,heterocyclic compound binding|GO:0005488,binding
A0A1D6FQH6	216942	216942	207460	1179379	1.19557e+06	1.18708e+06	Pyruvate orthophosphate dikinase2	up	2.88337e-05	GO:0016310,phosphorylation|GO:0009987,cellular process|GO:0044237,cellular metabolic process|GO:0006796,phosphate-containing compound metabolic process|GO:0008152,metabolic process|GO:0006793,phosphorus metabolic process		GO:0016772,transferase activity, transferring phosphorus-containing groups|GO:0016740,transferase activity|GO:0016301,kinase activity|GO:0003824,catalytic activity
A0A1D6FRF8				18928.1	19902.2	15485.9	Succinate dehydrogenase subunit 4 mitochondrial	up	0.000220658
A0A1D6FSG5	188062	188062	236346	593602	549892	513967	Cation/H(+) antiporter 15	up	0.000942969	GO:0044699,single-organism process|GO:0006818,hydrogen transport|GO:0015992,proton transport|GO:0051234,establishment of localization|GO:1902600,hydrogen ion transmembrane transport|GO:0006812,cation transport|GO:0006811,ion transport|GO:0009987,cellular process|GO:0015672,monovalent inorganic cation transport|GO:0034220,ion transmembrane transport|GO:0044765,single-organism transport|GO:0044763,…	GO:0044425,membrane part|GO:0016021,integral component of membrane|GO:0016020,membrane|GO:0031224,intrinsic component of membrane	GO:0022891,substrate-specific transmembrane transporter activity|GO:0022890,inorganic cation transmembrane transporter activity|GO:0015297,antiporter activity|GO:0022892,substrate-specific transporter activity|GO:0015291,secondary active transmembrane transporter activity|GO:0005215,transporter activity|GO:0008324,cation transmembrane transporter activity|GO:0015299,solute:proton antiporter activ…
A0A1D6FUE4	28683.5	28683.5	26913.3	93475	91183.7	84892	Translocase of chloroplast 159 chloroplastic	up	1.02348e-05			GO:0035639,purine ribonucleoside triphosphate binding|GO:0005488,binding|GO:0000166,nucleotide binding|GO:1901363,heterocyclic compound binding|GO:1901265,nucleoside phosphate binding|GO:0001882,nucleoside binding|GO:0043168,anion binding|GO:0043167,ion binding|GO:0032561,guanyl ribonucleotide binding|GO:0001883,purine nucleoside binding|GO:0032549,ribonucleoside binding|GO:0017076,purine nucleot…
A0A1D6FXD7				26440.9	30325.3	35173.6	Putative DEAD-box ATP-dependent RNA helicase family protein	up	0.000201159			GO:0035639,purine ribonucleoside triphosphate binding|GO:0005488,binding|GO:0003676,nucleic acid binding|GO:0000166,nucleotide binding|GO:1901363,heterocyclic compound binding|GO:1901265,nucleoside phosphate binding|GO:0043168,anion binding|GO:0043167,ion binding|GO:0017076,purine nucleotide binding|GO:0005524,ATP binding|GO:0016787,hydrolase activity|GO:0017111,nucleoside-triphosphatase activity…
A0A1D6FXH8	54484.6	54484.6	61881.8	224898	189713	200773	Tudor/PWWP/MBT superfamily protein	up	4.57203e-05
A0A1D6FXM9				20717	37770.1	33887.2	Uncharacterized protein	up	0.00104427
A0A1D6FXR5	4788.79	4788.79	5711.9	22278.8	23911.9	11007.8	Zinc ion binding	up	0.0300162			GO:0097159,organic cyclic compound binding|GO:1901363,heterocyclic compound binding|GO:0003676,nucleic acid binding|GO:0005488,binding
A0A1D6G6G6	33649.6	33649.6	23222.3	59326.1	93994	92550.2	Histone deacetylase HDT1	up	0.00725664
A0A1D6G7R9	8592.4	8592.4	14728.6	62193.3	65189.6	59840.5	Serine hydroxymethyltransferase 7	up	0.008226	GO:1901566,organonitrogen compound biosynthetic process|GO:0006732,coenzyme metabolic process|GO:0006730,one-carbon metabolic process|GO:0019752,carboxylic acid metabolic process|GO:0044249,cellular biosynthetic process|GO:0034641,cellular nitrogen compound metabolic process|GO:0006807,nitrogen compound metabolic process|GO:0044281,small molecule metabolic process|GO:0044283,small molecule biosyn…		GO:0004372,glycine hydroxymethyltransferase activity|GO:0016742,hydroxymethyl-, formyl- and related transferase activity|GO:0003824,catalytic activity|GO:0016740,transferase activity|GO:0016741,transferase activity, transferring one-carbon groups|GO:0008168,methyltransferase activity
A0A1D6G901	17045.1	17045.1	13363.4	7256.32	6257.95	6969.17	Laccase	down	0.00324438	GO:0044248,cellular catabolic process|GO:0009698,phenylpropanoid metabolic process|GO:1901360,organic cyclic compound metabolic process|GO:1901361,organic cyclic compound catabolic process|GO:0044712,single-organism catabolic process|GO:0044710,single-organism metabolic process|GO:0009808,lignin metabolic process|GO:0071704,organic substance metabolic process|GO:0044699,single-organism process|GO…	GO:0048046,apoplast|GO:0005576,extracellular region	GO:0043169,cation binding|GO:0052716,hydroquinone:oxygen oxidoreductase activity|GO:0046914,transition metal ion binding|GO:0046872,metal ion binding|GO:0043167,ion binding|GO:0003824,catalytic activity|GO:0005488,binding|GO:0016679,oxidoreductase activity, acting on diphenols and related substances as donors|GO:0005507,copper ion binding|GO:0016682,oxidoreductase activity, acting on diphenols an…
A0A1D6G9W0	218115	218115	210629	485051	551055	582209	Bifunctional inhibitor/lipid-transfer protein/seed storage 2S albumin superfamily protein	up	0.00199545
A0A1D6GH75	5934.43	5934.43	19084.8	54505.5	65459.1	55442.6	Protein NAR1	up	0.0357384
A0A1D6GK64	12857.3	12857.3	13960.6	53468.2	44053.1	34887.7	Heat shock 70 kDa protein 6 chloroplastic	up	0.00819014	GO:0009987,cellular process|GO:0006457,protein folding		GO:0043168,anion binding|GO:0030554,adenyl nucleotide binding|GO:0035639,purine ribonucleoside triphosphate binding|GO:0097159,organic cyclic compound binding|GO:1901265,nucleoside phosphate binding|GO:0000166,nucleotide binding|GO:0036094,small molecule binding|GO:0097367,carbohydrate derivative binding|GO:0051082,unfolded protein binding|GO:0032559,adenyl ribonucleotide binding|GO:0032553,ribon…
A0A1D6GKA8	78287.4	78287.4	102809	34843.5	28978.5	31562.7	Protein NRT1/ PTR FAMILY 2.9	down	0.00181999	GO:0006810,transport|GO:0051179,localization|GO:0051234,establishment of localization	GO:0044425,membrane part|GO:0016021,integral component of membrane|GO:0016020,membrane|GO:0031224,intrinsic component of membrane	GO:0005215,transporter activity
A0A1D6GKL8	54970.6	54970.6	61370	197974	138467	165229	Glycine-rich RNA-binding, abscisic acid-inducible protein	up	0.00470389			GO:0097159,organic cyclic compound binding|GO:0005488,binding|GO:0003676,nucleic acid binding|GO:1901363,heterocyclic compound binding|GO:0003723,RNA binding
A0A1D6GL75	398016	398016	367245	175807	147311	171144	5-methyltetrahydropteroyltriglutamate--homocysteine methyltransferase 1	down	0.00075805	GO:0019752,carboxylic acid metabolic process|GO:0044249,cellular biosynthetic process|GO:0006807,nitrogen compound metabolic process|GO:0009067,aspartate family amino acid biosynthetic process|GO:0009066,aspartate family amino acid metabolic process|GO:0044283,small molecule biosynthetic process|GO:0044699,single-organism process|GO:1901576,organic substance biosynthetic process|GO:0044710,single…		GO:0043169,cation binding|GO:0046872,metal ion binding|GO:0046914,transition metal ion binding|GO:0042085,5-methyltetrahydropteroyltri-L-glutamate-dependent methyltransferase activity|GO:0043167,ion binding|GO:0008172,S-methyltransferase activity|GO:0003824,catalytic activity|GO:0016740,transferase activity|GO:0016741,transferase activity, transferring one-carbon groups|GO:0008270,zinc ion bindin…
A0A1D6GLZ6	33636.8	33636.8	53324.1	17161.3	14635.2	15003	Guanine nucleotide-binding protein-like NSN1	down	0.0191366			GO:0043168,anion binding|GO:0005488,binding|GO:0019001,guanyl nucleotide binding|GO:0035639,purine ribonucleoside triphosphate binding|GO:0097367,carbohydrate derivative binding|GO:0043167,ion binding|GO:1901363,heterocyclic compound binding|GO:0000166,nucleotide binding|GO:0036094,small molecule binding|GO:0032561,guanyl ribonucleotide binding|GO:1901265,nucleoside phosphate binding|GO:0001883,p…
A0A1D6GPW8	9147.85	9147.85	9033.4				Glycine rich protein 3	down	6.84351e-07
A0A1D6GRB4	1.16976e+06	1.16976e+06	1.18858e+06	3.32913e+06	3301050	3.08837e+06	Alanine aminotransferase5	up	0.000474183	GO:0009058,biosynthetic process|GO:0008152,metabolic process		GO:0043168,anion binding|GO:0003824,catalytic activity|GO:0097159,organic cyclic compound binding|GO:1901363,heterocyclic compound binding|GO:0019842,vitamin binding|GO:0070279,vitamin B6 binding|GO:0036094,small molecule binding|GO:0008483,transaminase activity|GO:0016740,transferase activity|GO:0048037,cofactor binding|GO:0030170,pyridoxal phosphate binding|GO:0043167,ion binding|GO:0016769,tra…
A0A1D6GV09	49910.5	49910.5	51878.1	115081	116299	114143	Uncharacterized protein	up	2.14484e-06
A0A1D6GW54	859510	859510	843664	318081	428751	442009	Bifunctional inhibitor/lipid-transfer protein/seed storage 2S albumin superfamily protein	down	0.0183163
A0A1D6GX78	8926.5	8926.5	7785.73	33305.9	36488.6	23884.1	Snakin-2	up	0.00491431		GO:0044425,membrane part|GO:0016021,integral component of membrane|GO:0016020,membrane|GO:0031224,intrinsic component of membrane
A0A1D6H085	15131	15131	18873.5	34442.4	31031.9	33513.9	Chaperone binding	up	0.00394052	GO:0051336,regulation of hydrolase activity|GO:0043462,regulation of ATPase activity|GO:0051345,positive regulation of hydrolase activity|GO:0032781,positive regulation of ATPase activity|GO:0050790,regulation of catalytic activity|GO:0065007,biological regulation|GO:0044093,positive regulation of molecular function|GO:0065009,regulation of molecular function|GO:0043085,positive regulation of cat…		GO:0005488,binding|GO:0005515,protein binding|GO:0030234,enzyme regulator activity|GO:0051087,chaperone binding|GO:0008047,enzyme activator activity|GO:0060590,ATPase regulator activity|GO:0098772,molecular function regulator|GO:0060589,nucleoside-triphosphatase regulator activity|GO:0001671,ATPase activator activity
A0A1D6H543	51499.4	51499.4	61117.5	178215	149183	179782	Protein disulfide isomerase-like 1-2	up	0.000147417	GO:0019725,cellular homeostasis|GO:0009987,cellular process|GO:0050794,regulation of cellular process|GO:0042592,homeostatic process|GO:0065007,biological regulation|GO:0044763,single-organism cellular process|GO:0045454,cell redox homeostasis|GO:0065008,regulation of biological quality|GO:0050789,regulation of biological process|GO:0044699,single-organism process	GO:0005623,cell	GO:0003824,catalytic activity|GO:0016853,isomerase activity
A0A1D6H5J1	55823.4	55823.4	40014.1	288146	306262	316555	Uncharacterized protein	up	0.0024942
A0A1D6H5J4	157431	157431	123914	34554.5	65134.2	65690.4	GDSL esterase/lipase	down	0.0307534			GO:0016787,hydrolase activity|GO:0016788,hydrolase activity, acting on ester bonds|GO:0003824,catalytic activity
A0A1D6H5J5	36496.9	36496.9	44327.7	14900.9	15762	23378.5	GDSL esterase/lipase	down	0.0188354
A0A1D6H679	287690	287690	281024	786359	738185	785105	Aspartate aminotransferase	up	2.40778e-05	GO:0044238,primary metabolic process|GO:0044710,single-organism metabolic process|GO:0009987,cellular process|GO:1901564,organonitrogen compound metabolic process|GO:0006082,organic acid metabolic process|GO:0044237,cellular metabolic process|GO:0006520,cellular amino acid metabolic process|GO:0019752,carboxylic acid metabolic process|GO:0071704,organic substance metabolic process|GO:0009058,bios…		GO:0043168,anion binding|GO:0005488,binding|GO:0008483,transaminase activity|GO:0097159,organic cyclic compound binding|GO:0003824,catalytic activity|GO:1901363,heterocyclic compound binding|GO:0070546,L-phenylalanine aminotransferase activity|GO:0070279,vitamin B6 binding|GO:0036094,small molecule binding|GO:0004069,L-aspartate:2-oxoglutarate aminotransferase activity|GO:0016740,transferase acti…
A0A1D6H681	538572	538572	532435	1.37982e+06	1.27027e+06	1.28935e+06	Aspartate aminotransferase	up	0.000411068
A0A1D6H6W7	18478.8	18478.8	16769.7	62161.7	64281.5	64558.3	Eukaryotic initiation factor 4A-2	up	0.000202878	GO:0044249,cellular biosynthetic process|GO:0034641,cellular nitrogen compound metabolic process|GO:0006807,nitrogen compound metabolic process|GO:0034645,cellular macromolecule biosynthetic process|GO:1901576,organic substance biosynthetic process|GO:0044267,cellular protein metabolic process|GO:0044260,cellular macromolecule metabolic process|GO:0043043,peptide biosynthetic process|GO:0071704,o…		GO:0043168,anion binding|GO:0005488,binding|GO:0030554,adenyl nucleotide binding|GO:0035639,purine ribonucleoside triphosphate binding|GO:0097367,carbohydrate derivative binding|GO:0008135,translation factor activity, RNA binding|GO:1901265,nucleoside phosphate binding|GO:0000166,nucleotide binding|GO:0036094,small molecule binding|GO:0032553,ribonucleotide binding|GO:0032559,adenyl ribonucleotid…
A0A1D6H7X7	38344.1	38344.1	40072.7	111427	106161	101039	Serine carboxypeptidase-like 19	up	0.000126972	GO:0044238,primary metabolic process|GO:1901564,organonitrogen compound metabolic process|GO:0019538,protein metabolic process|GO:0043170,macromolecule metabolic process|GO:0071704,organic substance metabolic process|GO:0006807,nitrogen compound metabolic process|GO:0008152,metabolic process|GO:0006508,proteolysis		GO:0016787,hydrolase activity|GO:0017171,serine hydrolase activity|GO:0003824,catalytic activity|GO:0004180,carboxypeptidase activity|GO:0004185,serine-type carboxypeptidase activity|GO:0008238,exopeptidase activity|GO:0070011,peptidase activity, acting on L-amino acid peptides|GO:0070008,serine-type exopeptidase activity|GO:0008233,peptidase activity|GO:0008236,serine-type peptidase activity
A0A1D6H7X8	108916	108916	118033	209581	219971	269697	Serine carboxypeptidase-like 19	up	0.00591626	GO:0044238,primary metabolic process|GO:1901564,organonitrogen compound metabolic process|GO:0019538,protein metabolic process|GO:0043170,macromolecule metabolic process|GO:0071704,organic substance metabolic process|GO:0006807,nitrogen compound metabolic process|GO:0008152,metabolic process|GO:0006508,proteolysis		GO:0016787,hydrolase activity|GO:0017171,serine hydrolase activity|GO:0003824,catalytic activity|GO:0004180,carboxypeptidase activity|GO:0004185,serine-type carboxypeptidase activity|GO:0008238,exopeptidase activity|GO:0070011,peptidase activity, acting on L-amino acid peptides|GO:0070008,serine-type exopeptidase activity|GO:0008233,peptidase activity|GO:0008236,serine-type peptidase activity
A0A1D6H8W6	48193.5	48193.5	62965.4	214804	228059	250981	Ubiquitin-activating enzyme E1 domain-containing protein 1	up	0.000616129			GO:0003824,catalytic activity|GO:0016874,ligase activity|GO:0008641,small protein activating enzyme activity|GO:0016877,ligase activity, forming carbon-sulfur bonds
A0A1D6H923	3271.93	3271.93	10071.9	103777	114516	108361	Glycerophosphodiester phosphodiesterase GDPD2	up	0.0132566	GO:0044238,primary metabolic process|GO:0044710,single-organism metabolic process|GO:0006629,lipid metabolic process|GO:0071704,organic substance metabolic process|GO:0008152,metabolic process|GO:0044699,single-organism process		GO:0016787,hydrolase activity|GO:0008081,phosphoric diester hydrolase activity|GO:0016788,hydrolase activity, acting on ester bonds|GO:0042578,phosphoric ester hydrolase activity|GO:0003824,catalytic activity
A0A1D6H9T3	847814	847814	801507	3.1287e+06	3.19494e+06	3.33649e+06	1,4-alpha-glucan-branching enzyme 2, chloroplastic/amyloplastic	up	1.20337e-06	GO:0044249,cellular biosynthetic process|GO:0009250,glucan biosynthetic process|GO:0034645,cellular macromolecule biosynthetic process|GO:0006091,generation of precursor metabolites and energy|GO:0033692,cellular polysaccharide biosynthetic process|GO:0044699,single-organism process|GO:1901576,organic substance biosynthetic process|GO:0044710,single-organism metabolic process|GO:0044711,single-or…		GO:0016787,hydrolase activity|GO:0043169,cation binding|GO:0003844,1,4-alpha-glucan branching enzyme activity|GO:0016798,hydrolase activity, acting on glycosyl bonds|GO:0043167,ion binding|GO:0003824,catalytic activity|GO:0016740,transferase activity|GO:0005488,binding|GO:0016757,transferase activity, transferring glycosyl groups|GO:0004553,hydrolase activity, hydrolyzing O-glycosyl compounds|GO:…
A0A1D6HA44	7258.61	7258.61	11191.7	54428.3	59315.6	58073.9	Uncharacterized protein	up	0.00420275	GO:0050790,regulation of catalytic activity|GO:0044092,negative regulation of molecular function|GO:0065007,biological regulation|GO:0065009,regulation of molecular function|GO:0043086,negative regulation of catalytic activity		GO:0004857,enzyme inhibitor activity|GO:0098772,molecular function regulator|GO:0030234,enzyme regulator activity
A0A1D6HCF4	7688682	7688682	7363003	21106758	20482408	20455878	Glyceraldehyde-3-phosphate dehydrogenase4	up	5.54784e-06	GO:0044238,primary metabolic process|GO:0044710,single-organism metabolic process|GO:0005975,carbohydrate metabolic process|GO:0005996,monosaccharide metabolic process|GO:0019318,hexose metabolic process|GO:0044699,single-organism process|GO:0071704,organic substance metabolic process|GO:0044281,small molecule metabolic process|GO:0008152,metabolic process|GO:0044723,single-organism carbohydrate …		GO:0050662,coenzyme binding|GO:0050661,NADP binding|GO:0051287,NAD binding|GO:0016620,oxidoreductase activity, acting on the aldehyde or oxo group of donors, NAD or NADP as acceptor|GO:0000166,nucleotide binding|GO:0036094,small molecule binding|GO:0003824,catalytic activity|GO:0016903,oxidoreductase activity, acting on the aldehyde or oxo group of donors|GO:0048037,cofactor binding|GO:0005488,bi…
A0A1D6HE33	5297	5297	5800.15	13589.2	16886.6	23301.6	Surfeit locus protein 6	up	0.0145037
A0A1D6HEG4	76429.9	76429.9	84002.4	32814.8	37153.8	35434.9	Beta-expansin 3	down	0.000106225	GO:0044703,multi-organism reproductive process|GO:0000003,reproduction|GO:0019953,sexual reproduction|GO:0022414,reproductive process|GO:0051704,multi-organism process	GO:0005576,extracellular region
A0A1D6HF43	82353.5	82353.5	94550.9	170649	173429	165104	Expansin-B4	up	0.00159465	GO:0044703,multi-organism reproductive process|GO:0000003,reproduction|GO:0019953,sexual reproduction|GO:0022414,reproductive process|GO:0051704,multi-organism process	GO:0005576,extracellular region
A0A1D6HFP2	10219.9	10219.9	11149.1	18823.2	23455	21132.2	Uncharacterized protein	up	0.00315358
A0A1D6HG34				10305.9	8963	15416.4	Uncharacterized protein	up	0.00115044
A0A1D6HKX2	106031	106031	124737	27549.2	31283.1	26737.3	Cupredoxin superfamily protein	down	4.86377e-05		GO:0044425,membrane part|GO:0016021,integral component of membrane|GO:0016020,membrane|GO:0031224,intrinsic component of membrane	GO:0009055,electron carrier activity
A0A1D6HQ54	30532.6	30532.6	32699.9	80218.8	67542.2	68648.1	Replication protein A 32 kDa subunit A	up	0.00151921	GO:0090304,nucleic acid metabolic process|GO:0044249,cellular biosynthetic process|GO:0034641,cellular nitrogen compound metabolic process|GO:0006807,nitrogen compound metabolic process|GO:0034645,cellular macromolecule biosynthetic process|GO:1901576,organic substance biosynthetic process|GO:1901360,organic cyclic compound metabolic process|GO:0006139,nucleobase-containing compound metabolic pro…	GO:0043231,intracellular membrane-bounded organelle|GO:0005634,nucleus|GO:0044464,cell part|GO:0005623,cell|GO:0005622,intracellular|GO:0043229,intracellular organelle|GO:0044424,intracellular part|GO:0043227,membrane-bounded organelle|GO:0043226,organelle	GO:0097159,organic cyclic compound binding|GO:0005488,binding|GO:0003676,nucleic acid binding|GO:0003677,DNA binding|GO:1901363,heterocyclic compound binding
A0A1D6HQQ2	21317.7	21317.7	13787.6	42616.3	32237.2	46324.9	DDRGK domain-containing protein 1	up	0.0145772		GO:0044425,membrane part|GO:0016021,integral component of membrane|GO:0016020,membrane|GO:0031224,intrinsic component of membrane
A0A1D6HU99	15599.2	15599.2	19100.6	64349.9	62039.4	62130.3	Histone1a	up	0.00177553	GO:0034728,nucleosome organization|GO:0071824,protein-DNA complex subunit organization|GO:0006996,organelle organization|GO:0022607,cellular component assembly|GO:0051276,chromosome organization|GO:0006325,chromatin organization|GO:0006334,nucleosome assembly|GO:0065004,protein-DNA complex assembly|GO:0006333,chromatin assembly or disassembly|GO:0006323,DNA packaging|GO:0065003,macromolecular com…	GO:0044815,DNA packaging complex|GO:0032991,macromolecular complex|GO:0043231,intracellular membrane-bounded organelle|GO:0043232,intracellular non-membrane-bounded organelle|GO:0043227,membrane-bounded organelle|GO:0005634,nucleus|GO:0044464,cell part|GO:0005623,cell|GO:0005622,intracellular|GO:0044446,intracellular organelle part|GO:0043229,intracellular organelle|GO:0043228,non-membrane-bounde…	GO:0097159,organic cyclic compound binding|GO:0005488,binding|GO:0003676,nucleic acid binding|GO:0003677,DNA binding|GO:1901363,heterocyclic compound binding
A0A1D6HWJ1	688679	688679	652026	2.32627e+06	2206770	2.27162e+06	UDP-glucosyltransferase	up	3.14071e-06	GO:0008152,metabolic process		GO:0016758,transferase activity, transferring hexosyl groups|GO:0016740,transferase activity|GO:0016757,transferase activity, transferring glycosyl groups|GO:0003824,catalytic activity
A0A1D6HWR9	180488	180488	329412	103210	86004.8	123826	Beta glucosidase aggregating factor1	down	0.0458754			GO:0030246,carbohydrate binding|GO:0005488,binding
A0A1D6I2L1	13818.1	13818.1	12421	30207.4	46065.8	32499.2	Retinol dehydrogenase 13	up	0.0116234
A0A1D6I472	26299.2	26299.2	34345.7	13006.9	7498.36	11138	O-fucosyltransferase family protein	down	0.0116696			GO:0003824,catalytic activity|GO:0016740,transferase activity|GO:0016757,transferase activity, transferring glycosyl groups
A0A1D6I6P5	25237.3	25237.3	25311.8	48939.3	51986.4	47171.9	Subtilisin-like protease SBT5.3	up	0.00180667	GO:0044238,primary metabolic process|GO:1901564,organonitrogen compound metabolic process|GO:0019538,protein metabolic process|GO:0043170,macromolecule metabolic process|GO:0071704,organic substance metabolic process|GO:0006807,nitrogen compound metabolic process|GO:0008152,metabolic process|GO:0006508,proteolysis		GO:0004252,serine-type endopeptidase activity|GO:0004175,endopeptidase activity|GO:0017171,serine hydrolase activity|GO:0016787,hydrolase activity|GO:0003824,catalytic activity|GO:0070011,peptidase activity, acting on L-amino acid peptides|GO:0008233,peptidase activity|GO:0008236,serine-type peptidase activity
A0A1D6I7X0	138285	138285	154924	34154.6	35785.2	37283.7	Cytochrome b561 and DOMON domain-containing protein	down	1.72293e-05	GO:0008152,metabolic process|GO:0044710,single-organism metabolic process|GO:0044699,single-organism process|GO:0055114,oxidation-reduction process	GO:0044425,membrane part|GO:0016021,integral component of membrane|GO:0016020,membrane|GO:0031224,intrinsic component of membrane
A0A1D6I8V4	27853.4	27853.4	25541.8	51958.5	54824.4	54778.2	Basic-leucine zipper (BZIP) transcription factor family protein	up	0.000181566	GO:0080090,regulation of primary metabolic process|GO:0019222,regulation of metabolic process|GO:0031326,regulation of cellular biosynthetic process|GO:0031323,regulation of cellular metabolic process|GO:0090304,nucleic acid metabolic process|GO:0044249,cellular biosynthetic process|GO:0034641,cellular nitrogen compound metabolic process|GO:0006807,nitrogen compound metabolic process|GO:0034645,c…		GO:0003700,transcription factor activity, sequence-specific DNA binding|GO:0001071,nucleic acid binding transcription factor activity
A0A1D6IAL1	66983.6	66983.6	36793.4	6411.62	10281.5	8228.68	NADPH--cytochrome P450 reductase	down	0.00251344	GO:0008152,metabolic process|GO:0044710,single-organism metabolic process|GO:0044699,single-organism process|GO:0055114,oxidation-reduction process	GO:0005783,endoplasmic reticulum|GO:0005789,endoplasmic reticulum membrane|GO:0042175,nuclear outer membrane-endoplasmic reticulum membrane network|GO:0043229,intracellular organelle|GO:0043227,membrane-bounded organelle|GO:0043226,organelle|GO:0031224,intrinsic component of membrane|GO:0005737,cytoplasm|GO:0031984,organelle subcompartment|GO:0016021,integral component of membrane|GO:0016020,memb…	GO:0043168,anion binding|GO:0050662,coenzyme binding|GO:0050661,NADP binding|GO:0050660,flavin adenine dinucleotide binding|GO:0003824,catalytic activity|GO:0097367,carbohydrate derivative binding|GO:0097159,organic cyclic compound binding|GO:0010181,FMN binding|GO:1901265,nucleoside phosphate binding|GO:0000166,nucleotide binding|GO:0036094,small molecule binding|GO:0003958,NADPH-hemoprotein red…
A0A1D6IAQ7	38072.6	38072.6	45725.8	82057.3	82043.6	79314.5	F-box/kelch-repeat protein	up	0.00501606
A0A1D6ICL3	3510.5	3510.5	3415.46	21310.9	21470.9	18384	Adenosine 5'-phosphosulfate reductase-like1	up	0.000507909	GO:0019752,carboxylic acid metabolic process|GO:0042592,homeostatic process|GO:0044249,cellular biosynthetic process|GO:0006807,nitrogen compound metabolic process|GO:0044281,small molecule metabolic process|GO:0044283,small molecule biosynthetic process|GO:0009069,serine family amino acid metabolic process|GO:0050789,regulation of biological process|GO:0044699,single-organism process|GO:1901576,…	GO:0005623,cell	GO:0003824,catalytic activity|GO:0016671,oxidoreductase activity, acting on a sulfur group of donors, disulfide as acceptor|GO:0016667,oxidoreductase activity, acting on a sulfur group of donors|GO:0004604,phosphoadenylyl-sulfate reductase (thioredoxin) activity|GO:0016491,oxidoreductase activity
A0A1D6IDW4	7489.03	7489.03	4172.48	29504.6	16550.8	33948.7	Pre-rRNA-processing protein esf1	up	0.00821341		GO:0043231,intracellular membrane-bounded organelle|GO:0005634,nucleus|GO:0044464,cell part|GO:0005623,cell|GO:0005622,intracellular|GO:0043229,intracellular organelle|GO:0044424,intracellular part|GO:0043227,membrane-bounded organelle|GO:0043226,organelle
A0A1D6II90				45274.8	9771.55	31730.9	Interferon-related developmental regulator family protein / IFRD protein family	up	0.00696317
A0A1D6IIP0	80576	80576	118778	32128	32812.9	34662.5	Cysteine proteinases superfamily protein	down	0.0140054	GO:0044238,primary metabolic process|GO:1901564,organonitrogen compound metabolic process|GO:0019538,protein metabolic process|GO:0043170,macromolecule metabolic process|GO:0071704,organic substance metabolic process|GO:0006807,nitrogen compound metabolic process|GO:0008152,metabolic process|GO:0006508,proteolysis		GO:0016787,hydrolase activity|GO:0003824,catalytic activity|GO:0070011,peptidase activity, acting on L-amino acid peptides|GO:0008233,peptidase activity|GO:0008234,cysteine-type peptidase activity
A0A1D6IMX8	8656.09	8656.09	8159.86	19872.7	23823	21788.6	PAP/OAS1 substrate-binding domain superfamily	up	0.000900485
A0A1D6IMZ9	132715	132715	142505	29285	30018.5	28323.2	Peroxidase	down	9.98544e-07	GO:0044248,cellular catabolic process|GO:0044710,single-organism metabolic process|GO:0044237,cellular metabolic process|GO:0050896,response to stimulus|GO:0009987,cellular process|GO:0009636,response to toxic substance|GO:0006950,response to stress|GO:0072593,reactive oxygen species metabolic process|GO:0098869,cellular oxidant detoxification|GO:1990748,cellular detoxification|GO:0042744,hydroge…	GO:0005576,extracellular region	GO:0043169,cation binding|GO:0046872,metal ion binding|GO:0020037,heme binding|GO:0046906,tetrapyrrole binding|GO:0097159,organic cyclic compound binding|GO:0016209,antioxidant activity|GO:0043167,ion binding|GO:1901363,heterocyclic compound binding|GO:0003824,catalytic activity|GO:0005488,binding|GO:0016684,oxidoreductase activity, acting on peroxide as acceptor|GO:0004601,peroxidase activity|GO…
A0A1D6IP14	97269.8	97269.8	89953.1	37649.7	35199.8	37831.6	Nicotianamine synthase5	down	2.22743e-05	GO:0019752,carboxylic acid metabolic process|GO:0042401,cellular biogenic amine biosynthetic process|GO:0034641,cellular nitrogen compound metabolic process|GO:0006807,nitrogen compound metabolic process|GO:0044281,small molecule metabolic process|GO:0044283,small molecule biosynthetic process|GO:0072351,tricarboxylic acid biosynthetic process|GO:0072350,tricarboxylic acid metabolic process|GO:19…		GO:0016765,transferase activity, transferring alkyl or aryl (other than methyl) groups|GO:0030410,nicotianamine synthase activity|GO:0016740,transferase activity|GO:0003824,catalytic activity
A0A1D6IPS9	117451	117451	106926	232530	298473	273567	Acyl carrier protein	up	0.00233257	GO:0006633,fatty acid biosynthetic process|GO:0006631,fatty acid metabolic process|GO:0019752,carboxylic acid metabolic process|GO:0044249,cellular biosynthetic process|GO:0044281,small molecule metabolic process|GO:0044283,small molecule biosynthetic process|GO:0072330,monocarboxylic acid biosynthetic process|GO:0044699,single-organism process|GO:1901576,organic substance biosynthetic process|GO…
A0A1D6ITS1	123808	123808	147848	347998	355478	346788	Salt stress-induced protein	up	0.00263111			GO:0030246,carbohydrate binding|GO:0005488,binding
A0A1D6IUA0				42260.7	43506.3	42111.5	Putative zinc transporter	up	1.78531e-06		GO:0044425,membrane part|GO:0016021,integral component of membrane|GO:0016020,membrane|GO:0031224,intrinsic component of membrane
A0A1D6IWI7	48795.4	48795.4	43664.4	22387.7	22348	21429.7	Golgin candidate 6	down	0.000912087	GO:0008104,protein localization|GO:0006906,vesicle fusion|GO:0061025,membrane fusion|GO:0061024,membrane organization|GO:0015833,peptide transport|GO:0044699,single-organism process|GO:0042886,amide transport|GO:0051649,establishment of localization in cell|GO:0070727,cellular macromolecule localization|GO:0006886,intracellular protein transport|GO:0016043,cellular component organization|GO:00717…	GO:0043229,intracellular organelle|GO:0005622,intracellular|GO:0043227,membrane-bounded organelle|GO:0043226,organelle|GO:0005737,cytoplasm|GO:0031984,organelle subcompartment|GO:0031090,organelle membrane|GO:0016020,membrane|GO:0044431,Golgi apparatus part|GO:0005794,Golgi apparatus|GO:0098588,bounding membrane of organelle|GO:0012505,endomembrane system|GO:0043231,intracellular membrane-bounded…	GO:0008565,protein transporter activity|GO:0015197,peptide transporter activity|GO:0022892,substrate-specific transporter activity|GO:0005215,transporter activity
A0A1D6IWN4	28371.9	28371.9	48075.7	88294.9	66695	79651.2	Shikimate dehydrogenase1	up	0.0236128	GO:0044710,single-organism metabolic process|GO:0006082,organic acid metabolic process|GO:0044699,single-organism process|GO:0009987,cellular process|GO:0019752,carboxylic acid metabolic process|GO:0032787,monocarboxylic acid metabolic process|GO:0071704,organic substance metabolic process|GO:0044763,single-organism cellular process|GO:0044281,small molecule metabolic process|GO:0008152,metabolic…		GO:0050662,coenzyme binding|GO:0050661,NADP binding|GO:0016614,oxidoreductase activity, acting on CH-OH group of donors|GO:0016616,oxidoreductase activity, acting on the CH-OH group of donors, NAD or NADP as acceptor|GO:0016835,carbon-oxygen lyase activity|GO:0016836,hydro-lyase activity|GO:1901363,heterocyclic compound binding|GO:0000166,nucleotide binding|GO:0036094,small molecule binding|GO:00…
A0A1D6IX35	146559	146559	145896	38748.1	49710.3	38132.9	Tubulin gamma-2 chain	down	0.0049451	GO:0009987,cellular process|GO:0007017,microtubule-based process	GO:0005856,cytoskeleton|GO:0015630,microtubule cytoskeleton|GO:0099512,supramolecular fiber|GO:0099513,polymeric cytoskeletal fiber|GO:0043232,intracellular non-membrane-bounded organelle|GO:0044464,cell part|GO:0005623,cell|GO:0005622,intracellular|GO:0044446,intracellular organelle part|GO:0043229,intracellular organelle|GO:0044430,cytoskeletal part|GO:0044424,intracellular part|GO:0043228,non-…	GO:0016787,hydrolase activity|GO:0016818,hydrolase activity, acting on acid anhydrides, in phosphorus-containing anhydrides|GO:0003824,catalytic activity|GO:0003924,GTPase activity|GO:0017111,nucleoside-triphosphatase activity|GO:0016817,hydrolase activity, acting on acid anhydrides|GO:0016462,pyrophosphatase activity
A0A1D6IYZ9	56963.2	56963.2	58564.7	15190.3	15385.8	14929	Xyloglucan endo-transglycosylase/hydrolase1	down	2.10634e-07	GO:0044042,glucan metabolic process|GO:0044238,primary metabolic process|GO:0044264,cellular polysaccharide metabolic process|GO:0044262,cellular carbohydrate metabolic process|GO:0008152,metabolic process|GO:0044260,cellular macromolecule metabolic process|GO:0005976,polysaccharide metabolic process|GO:0009987,cellular process|GO:0044237,cellular metabolic process|GO:0043170,macromolecule metabo…	GO:0005618,cell wall|GO:0044464,cell part|GO:0005623,cell|GO:0030312,external encapsulating structure|GO:0048046,apoplast|GO:0071944,cell periphery|GO:0005576,extracellular region	GO:0016787,hydrolase activity|GO:0016762,xyloglucan:xyloglucosyl transferase activity|GO:0046527,glucosyltransferase activity|GO:0003824,catalytic activity|GO:0016740,transferase activity|GO:0016757,transferase activity, transferring glycosyl groups|GO:0016758,transferase activity, transferring hexosyl groups
A0A1D6IZ49	2618.97	2618.97	2365.55				Seed maturation protein	down	0.00012381	GO:0032502,developmental process|GO:0044767,single-organism developmental process|GO:0044702,single organism reproductive process|GO:0048608,reproductive structure development|GO:0010154,fruit development|GO:0044707,single-multicellular organism process|GO:0022414,reproductive process|GO:0061458,reproductive system development|GO:0048856,anatomical structure development|GO:0009791,post-embryonic …
A0A1D6J1Z7	8283.8	8283.8	11207.9	25723.2	25865.4	26643.3	Uncharacterized protein	up	0.007892
A0A1D6J4R5	17957.2	17957.2	21611.4	66006.6	71202.3	47171.8	Translation elongation factor EF1A/initiation factor IF2gamma family protein	up	0.00445596	GO:0044249,cellular biosynthetic process|GO:0034641,cellular nitrogen compound metabolic process|GO:0006807,nitrogen compound metabolic process|GO:0034645,cellular macromolecule biosynthetic process|GO:1901576,organic substance biosynthetic process|GO:0044267,cellular protein metabolic process|GO:0044260,cellular macromolecule metabolic process|GO:0043043,peptide biosynthetic process|GO:0071704,o…		GO:0035639,purine ribonucleoside triphosphate binding|GO:0005488,binding|GO:0003676,nucleic acid binding|GO:0043167,ion binding|GO:1901363,heterocyclic compound binding|GO:1901265,nucleoside phosphate binding|GO:0001882,nucleoside binding|GO:0043168,anion binding|GO:0019001,guanyl nucleotide binding|GO:0000166,nucleotide binding|GO:0032561,guanyl ribonucleotide binding|GO:0001883,purine nucleosid…
A0A1D6J6A8	174963	174963	137829	61428.7	81763.1	85332	Uncharacterized protein	down	0.00577697
A0A1D6J770	109207	109207	92039.1	227123	216248	216469	Protein TIC 40 chloroplastic	up	0.00353989
A0A1D6J786	118433	118433	105744	758095	911413	915324	Regulator of nonsense transcripts UPF3	up	3.97275e-05			GO:0097159,organic cyclic compound binding|GO:1901363,heterocyclic compound binding|GO:0003676,nucleic acid binding|GO:0005488,binding
A0A1D6J8M8	83560.6	83560.6	90352.8	209975	222664	223805	Eukaryotic translation initiation factor 4B	up	8.488e-06	GO:0044249,cellular biosynthetic process|GO:0034641,cellular nitrogen compound metabolic process|GO:0006807,nitrogen compound metabolic process|GO:0034645,cellular macromolecule biosynthetic process|GO:1901576,organic substance biosynthetic process|GO:0044267,cellular protein metabolic process|GO:0044260,cellular macromolecule metabolic process|GO:0043043,peptide biosynthetic process|GO:0071704,o…		GO:0005488,binding|GO:0097159,organic cyclic compound binding|GO:0008135,translation factor activity, RNA binding|GO:0003723,RNA binding|GO:0003676,nucleic acid binding|GO:1901363,heterocyclic compound binding|GO:0003743,translation initiation factor activity
A0A1D6J8X7	480864	480864	656498	1.20134e+06	1.39172e+06	1.35487e+06	Glucose-1-phosphate adenylyltransferase small subunit chloroplastic	up	0.00486337	GO:0006810,transport|GO:0044249,cellular biosynthetic process|GO:0009250,glucan biosynthetic process|GO:0034645,cellular macromolecule biosynthetic process|GO:0006091,generation of precursor metabolites and energy|GO:0033692,cellular polysaccharide biosynthetic process|GO:0044699,single-organism process|GO:1901576,organic substance biosynthetic process|GO:0044710,single-organism metabolic process…	GO:0044425,membrane part|GO:0016021,integral component of membrane|GO:0016020,membrane|GO:0031224,intrinsic component of membrane	GO:0016779,nucleotidyltransferase activity|GO:0016772,transferase activity, transferring phosphorus-containing groups|GO:0008878,glucose-1-phosphate adenylyltransferase activity|GO:0070566,adenylyltransferase activity|GO:0003824,catalytic activity|GO:0016740,transferase activity
A0A1D6JAB5				10210.4	7529.09	10396	Beta-glucosidase 47	up	0.000512194	GO:0044238,primary metabolic process|GO:0005975,carbohydrate metabolic process|GO:0008152,metabolic process|GO:0071704,organic substance metabolic process		GO:0016787,hydrolase activity|GO:0003824,catalytic activity|GO:0016798,hydrolase activity, acting on glycosyl bonds|GO:0004553,hydrolase activity, hydrolyzing O-glycosyl compounds
A0A1D6JBQ7	9909.99	9909.99	11205.8	18658.8	22342.4	23508.8	Nucleolar complex protein 4	up	0.00214924	GO:0022613,ribonucleoprotein complex biogenesis|GO:0044085,cellular component biogenesis|GO:0042254,ribosome biogenesis|GO:0071840,cellular component organization or biogenesis	GO:0044425,membrane part|GO:0016021,integral component of membrane|GO:0016020,membrane|GO:0031224,intrinsic component of membrane
A0A1D6JC04				32287	37909.4	17273	Hydroxylase3	up	0.001816		GO:0044425,membrane part|GO:0016021,integral component of membrane|GO:0016020,membrane|GO:0031224,intrinsic component of membrane
A0A1D6JCC2	557370	557370	546067	166189	169985	165150	Putative polyphenol oxidase family protein	down	1.2834e-07	GO:0044710,single-organism metabolic process|GO:0042440,pigment metabolic process|GO:0055114,oxidation-reduction process|GO:0008152,metabolic process|GO:0046148,pigment biosynthetic process|GO:0044699,single-organism process		GO:0043169,cation binding|GO:0016679,oxidoreductase activity, acting on diphenols and related substances as donors|GO:0043167,ion binding|GO:0003824,catalytic activity|GO:0005488,binding|GO:0004097,catechol oxidase activity|GO:0046872,metal ion binding|GO:0016682,oxidoreductase activity, acting on diphenols and related substances as donors, oxygen as acceptor|GO:0016491,oxidoreductase activity
A0A1D6JCZ9	57394.2	57394.2	71953.5	119125	130060	122049	SKU5 similar 5	up	0.0051471	GO:0008152,metabolic process|GO:0044710,single-organism metabolic process|GO:0044699,single-organism process|GO:0055114,oxidation-reduction process		GO:0043169,cation binding|GO:0005507,copper ion binding|GO:0046914,transition metal ion binding|GO:0043167,ion binding|GO:0003824,catalytic activity|GO:0005488,binding|GO:0046872,metal ion binding|GO:0016491,oxidoreductase activity
A0A1D6JHN0	14189.2	14189.2	13795.8	36901.6	35974.5	33613.4	Plant UBX domain-containing protein 7	up	0.000197475
A0A1D6JI62	75158.2	75158.2	76057.3	169476	166002	178059	Stem-specific protein TSJT1	up	0.000484241
A0A1D6JMR5	608539	608539	301830	162821	155661	163100	Catalase	down	0.0444955	GO:0044248,cellular catabolic process|GO:0044710,single-organism metabolic process|GO:0044237,cellular metabolic process|GO:0050896,response to stimulus|GO:0009987,cellular process|GO:0009636,response to toxic substance|GO:0006950,response to stress|GO:0072593,reactive oxygen species metabolic process|GO:0098869,cellular oxidant detoxification|GO:1990748,cellular detoxification|GO:0042744,hydroge…		GO:0043169,cation binding|GO:0046872,metal ion binding|GO:0020037,heme binding|GO:0046906,tetrapyrrole binding|GO:0097159,organic cyclic compound binding|GO:0016209,antioxidant activity|GO:0043167,ion binding|GO:1901363,heterocyclic compound binding|GO:0003824,catalytic activity|GO:0005488,binding|GO:0004096,catalase activity|GO:0016684,oxidoreductase activity, acting on peroxide as acceptor|GO:0…
A0A1D6JMZ6	12270.8	12270.8	13120.1	51839.4	98093.2	50141.7	Glutathione transferase31	up	0.0167266			GO:0003824,catalytic activity|GO:0016740,transferase activity
A0A1D6JNS7	8002.47	8002.47	9536.27				WAT1-related protein	down	0.000161118	GO:0006810,transport|GO:0009987,cellular process|GO:0051179,localization|GO:0044765,single-organism transport|GO:0044763,single-organism cellular process|GO:1902578,single-organism localization|GO:0051234,establishment of localization|GO:0055085,transmembrane transport|GO:0044699,single-organism process	GO:0044425,membrane part|GO:0016021,integral component of membrane|GO:0016020,membrane|GO:0031224,intrinsic component of membrane	GO:0005215,transporter activity|GO:0022857,transmembrane transporter activity
A0A1D6JP01				21003.8	23335.8	21706.4	La-related protein 1C	up	3.26753e-05			GO:0097159,organic cyclic compound binding|GO:0005488,binding|GO:0003676,nucleic acid binding|GO:1901363,heterocyclic compound binding|GO:0003723,RNA binding
A0A1D6JQE3	92931.3	92931.3	98799.8	46419	43261.6	42879.3	Catalytic/ hydrolase	down	3.8288e-05			GO:0016787,hydrolase activity|GO:0003824,catalytic activity
A0A1D6JQR0	48264.4	48264.4	23893.8	136888	109189	118634	15-cis-phytoene desaturase chloroplastic/chromoplastic	up	0.0306166	GO:0044249,cellular biosynthetic process|GO:0044699,single-organism process|GO:1901576,organic substance biosynthetic process|GO:0044710,single-organism metabolic process|GO:0044711,single-organism biosynthetic process|GO:0042440,pigment metabolic process|GO:0071704,organic substance metabolic process|GO:0016108,tetraterpenoid metabolic process|GO:0016109,tetraterpenoid biosynthetic process|GO:00…		GO:0003824,catalytic activity|GO:0016705,oxidoreductase activity, acting on paired donors, with incorporation or reduction of molecular oxygen|GO:0016491,oxidoreductase activity
A0A1D6JT74				14560.6	15090	18026.9	Histone-lysine N-methyltransferase	up	0.00016109	GO:0032259,methylation|GO:0008152,metabolic process		GO:0008168,methyltransferase activity|GO:0016740,transferase activity|GO:0016741,transferase activity, transferring one-carbon groups|GO:0003824,catalytic activity
A0A1D6JVK1	56198.3	56198.3	59722.2	121443	120059	121479	Translocase of chloroplast	up	0.00043489	GO:0008104,protein localization|GO:0015833,peptide transport|GO:0044699,single-organism process|GO:0042886,amide transport|GO:0071806,protein transmembrane transport|GO:0070727,cellular macromolecule localization|GO:0006886,intracellular protein transport|GO:0051179,localization|GO:0071705,nitrogen compound transport|GO:0071702,organic substance transport|GO:0033036,macromolecule localization|GO:…	GO:0019867,outer membrane|GO:0043229,intracellular organelle|GO:0042170,plastid membrane|GO:0043227,membrane-bounded organelle|GO:0043226,organelle|GO:0031224,intrinsic component of membrane|GO:0005737,cytoplasm|GO:0009941,chloroplast envelope|GO:0009536,plastid|GO:0031090,organelle membrane|GO:0016021,integral component of membrane|GO:0016020,membrane|GO:0044435,plastid part|GO:0044434,chloropla…	GO:0043168,anion binding|GO:0035639,purine ribonucleoside triphosphate binding|GO:0005488,binding|GO:0043167,ion binding|GO:1901363,heterocyclic compound binding|GO:1901265,nucleoside phosphate binding|GO:0001882,nucleoside binding|GO:0008565,protein transporter activity|GO:0043169,cation binding|GO:0042887,amide transmembrane transporter activity|GO:0022884,macromolecule transmembrane transporte…
A0A1D6JWC3				14991.9	13011.3	12554.2	Uncharacterized protein	up	0.000118709
A0A1D6JX12				11154.4	14288.1	12008.4	PYM protein	up	0.000233473
A0A1D6K089	76893.1	76893.1	75754.6	183571	184002	185098	Outer envelope pore protein 16-2 chloroplastic	up	1.93859e-05		GO:0044425,membrane part|GO:0016021,integral component of membrane|GO:0016020,membrane|GO:0031224,intrinsic component of membrane
A0A1D6K268	247469	247469	230589	88987.8	69759.1	82525.5	Vicilin-like seed storage protein	down	0.00177195		GO:0055044,symplast|GO:0030054,cell junction|GO:0005911,cell-cell junction|GO:0009506,plasmodesma	GO:0045735,nutrient reservoir activity
A0A1D6K3E3	18215.2	18215.2	27380.9	59180.3	74031.6	38257.4	Putative diphthine methyl ester synthase	up	0.0175425	GO:0080090,regulation of primary metabolic process|GO:0019222,regulation of metabolic process|GO:2000112,regulation of cellular macromolecule biosynthetic process|GO:0031323,regulation of cellular metabolic process|GO:0044249,cellular biosynthetic process|GO:0034641,cellular nitrogen compound metabolic process|GO:0006807,nitrogen compound metabolic process|GO:0034645,cellular macromolecule biosyn…		GO:0004164,diphthine synthase activity|GO:0008757,S-adenosylmethionine-dependent methyltransferase activity|GO:0003824,catalytic activity|GO:0016740,transferase activity|GO:0016741,transferase activity, transferring one-carbon groups|GO:0008168,methyltransferase activity
A0A1D6K4Q7	8800.57	8800.57	8358.38	21466.1	22257.4	23256	Uncharacterized protein	up	6.5147e-06
A0A1D6K4Y6	18423	18423	12561.3	47905.2	39809.6	41399.4	Chaperone DnaJ-domain superfamily protein	up	0.00803774
A0A1D6K700				205674	196965	40282.9	Rhomboid-like protein	up	0.00568896	GO:0044238,primary metabolic process|GO:1901564,organonitrogen compound metabolic process|GO:0019538,protein metabolic process|GO:0043170,macromolecule metabolic process|GO:0071704,organic substance metabolic process|GO:0006807,nitrogen compound metabolic process|GO:0008152,metabolic process|GO:0006508,proteolysis	GO:0044425,membrane part|GO:0016021,integral component of membrane|GO:0016020,membrane|GO:0031224,intrinsic component of membrane	GO:0004252,serine-type endopeptidase activity|GO:0004175,endopeptidase activity|GO:0017171,serine hydrolase activity|GO:0016787,hydrolase activity|GO:0003824,catalytic activity|GO:0070011,peptidase activity, acting on L-amino acid peptides|GO:0008233,peptidase activity|GO:0008236,serine-type peptidase activity
A0A1D6K9I0	30946.6	30946.6	36903.9	9192.66	13822.5	12372.1	Putative WEB family protein chloroplastic	down	0.0060303
A0A1D6KAX0	58792.3	58792.3	57935.2	126004	132617	114312	(Z)-3-hexen-1-ol acetyltransferase	up	0.00275502			GO:0003824,catalytic activity|GO:0016740,transferase activity|GO:0016746,transferase activity, transferring acyl groups|GO:0016747,transferase activity, transferring acyl groups other than amino-acyl groups
A0A1D6KCZ2	849759	849759	740621	2259864	2.31325e+06	2.25304e+06	Alanine aminotransferase 2 mitochondrial	up	0.00145417	GO:0009058,biosynthetic process|GO:0008152,metabolic process		GO:0043168,anion binding|GO:0003824,catalytic activity|GO:0097159,organic cyclic compound binding|GO:1901363,heterocyclic compound binding|GO:0019842,vitamin binding|GO:0070279,vitamin B6 binding|GO:0036094,small molecule binding|GO:0008483,transaminase activity|GO:0016740,transferase activity|GO:0048037,cofactor binding|GO:0030170,pyridoxal phosphate binding|GO:0043167,ion binding|GO:0016769,tra…
A0A1D6KEN4	248870	248870	249600	47575.9	47179.6	44369.1	Zinc finger protein 7	down	0.00018648			GO:0097159,organic cyclic compound binding|GO:1901363,heterocyclic compound binding|GO:0003676,nucleic acid binding|GO:0005488,binding
A0A1D6KGN2	149263	149263	95335.1	327064	305924	297953	Copper transport protein ATX1	up	0.0238112	GO:0006812,cation transport|GO:0006811,ion transport|GO:0006810,transport|GO:0030001,metal ion transport|GO:0051234,establishment of localization|GO:0051179,localization		GO:0043169,cation binding|GO:0046872,metal ion binding|GO:0005488,binding|GO:0043167,ion binding
A0A1D6KHX4	245243	245243	143474	60065.7	74971.1	85148.3	Serine/arginine-rich splicing factor SC35	down	0.0146315			GO:0097159,organic cyclic compound binding|GO:0005488,binding|GO:0003676,nucleic acid binding|GO:1901363,heterocyclic compound binding|GO:0003723,RNA binding
A0A1D6KID1	21091.2	21091.2	26674.1	64015.7	40961.7	35371.5	Heat shock protein 90-2	up	0.0419468	GO:0006950,response to stress|GO:0009987,cellular process|GO:0006457,protein folding|GO:0050896,response to stimulus		GO:0043168,anion binding|GO:0030554,adenyl nucleotide binding|GO:0035639,purine ribonucleoside triphosphate binding|GO:0097159,organic cyclic compound binding|GO:1901265,nucleoside phosphate binding|GO:0000166,nucleotide binding|GO:0036094,small molecule binding|GO:0097367,carbohydrate derivative binding|GO:0051082,unfolded protein binding|GO:0032559,adenyl ribonucleotide binding|GO:0032553,ribon…
A0A1D6KJI9	374080	374080	526328	2.1261e+06	2.8722e+06	2.05172e+06	Calcium-transporting ATPase	up	0.000367082	GO:0044699,single-organism process|GO:0006810,transport|GO:0070838,divalent metal ion transport|GO:0051234,establishment of localization|GO:0006812,cation transport|GO:0006811,ion transport|GO:0009987,cellular process|GO:0070588,calcium ion transmembrane transport|GO:0006816,calcium ion transport|GO:0051179,localization|GO:0034220,ion transmembrane transport|GO:0044765,single-organism transport|G…	GO:0044425,membrane part|GO:0016021,integral component of membrane|GO:0016020,membrane|GO:0031224,intrinsic component of membrane	GO:0035639,purine ribonucleoside triphosphate binding|GO:0005488,binding|GO:0016887,ATPase activity|GO:0000166,nucleotide binding|GO:1901363,heterocyclic compound binding|GO:1901265,nucleoside phosphate binding|GO:0043168,anion binding|GO:0042625,ATPase coupled ion transmembrane transporter activity|GO:0042626,ATPase activity, coupled to transmembrane movement of substances|GO:0016820,hydrolase a…
A0A1D6KJM6	318750	318750	330153	146608	153546	154835	Cytochrome b561 and DOMON domain-containing protein	down	2.77872e-05	GO:0008152,metabolic process|GO:0044710,single-organism metabolic process|GO:0044699,single-organism process|GO:0055114,oxidation-reduction process	GO:0044425,membrane part|GO:0016021,integral component of membrane|GO:0016020,membrane|GO:0031224,intrinsic component of membrane
A0A1D6KJP5	81729.2	81729.2	99975.7	176525	175436	190162	FK506-binding protein 2-1	up	0.00332033
A0A1D6KJU1				13854	9721.19	13162.3	Uridine kinase	up	0.000512038	GO:0009218,pyrimidine ribonucleotide metabolic process|GO:0009165,nucleotide biosynthetic process|GO:0009163,nucleoside biosynthetic process|GO:0009161,ribonucleoside monophosphate metabolic process|GO:0046134,pyrimidine nucleoside biosynthetic process|GO:1901362,organic cyclic compound biosynthetic process|GO:0046131,pyrimidine ribonucleoside metabolic process|GO:1901360,organic cyclic compound …		GO:0019206,nucleoside kinase activity|GO:0019205,nucleobase-containing compound kinase activity|GO:0035639,purine ribonucleoside triphosphate binding|GO:0005488,binding|GO:0043167,ion binding|GO:1901363,heterocyclic compound binding|GO:1901265,nucleoside phosphate binding|GO:0043168,anion binding|GO:0000166,nucleotide binding|GO:0016740,transferase activity|GO:0017076,purine nucleotide binding|GO…
A0A1D6KL30	5.7431e+06	5.7431e+06	5616549	19670168	23612696	22960168	Sorbitol dehydrogenase	up	0.00133939	GO:0008152,metabolic process|GO:0044710,single-organism metabolic process|GO:0044699,single-organism process|GO:0055114,oxidation-reduction process	GO:0005737,cytoplasm|GO:0005829,cytosol|GO:0044464,cell part|GO:0005623,cell|GO:0005622,intracellular|GO:0055044,symplast|GO:0044444,cytoplasmic part|GO:0009506,plasmodesma|GO:0005911,cell-cell junction|GO:0044424,intracellular part|GO:0030054,cell junction	GO:0005488,binding|GO:0043169,cation binding|GO:0016614,oxidoreductase activity, acting on CH-OH group of donors|GO:0003939,L-iditol 2-dehydrogenase activity|GO:0016616,oxidoreductase activity, acting on the CH-OH group of donors, NAD or NADP as acceptor|GO:0043167,ion binding|GO:0046914,transition metal ion binding|GO:0003824,catalytic activity|GO:0008270,zinc ion binding|GO:0046872,metal ion bi…
A0A1D6KMU0				31455.8	21535.3	25801.7	Evolutionarily conserved C-terminal region 5	up	0.000376515		GO:0005737,cytoplasm|GO:0005829,cytosol|GO:0044464,cell part|GO:0005623,cell|GO:0005622,intracellular|GO:0044444,cytoplasmic part|GO:0044424,intracellular part	GO:0097159,organic cyclic compound binding|GO:0005488,binding|GO:0003676,nucleic acid binding|GO:0003729,mRNA binding|GO:1901363,heterocyclic compound binding|GO:0003723,RNA binding
A0A1D6KN97	293223	293223	299130	94366.2	102739	103385	Germin-like protein subfamily 3 member 1	down	0.000609653		GO:0005576,extracellular region	GO:0043169,cation binding|GO:0046914,transition metal ion binding|GO:0030145,manganese ion binding|GO:0043167,ion binding|GO:0005488,binding|GO:0045735,nutrient reservoir activity|GO:0046872,metal ion binding
A0A1D6KNK5	7031.98	7031.98	6966.38	17800.9	23816.2	21987	DUF761 domain protein	up	0.00584962
A0A1D6KQ53	1.17223e+06	1.17223e+06	2256495	4370431	3.96258e+06	3.96441e+06	Polynucleotidyl transferase ribonuclease H-like superfamily protein	up	0.0368378			GO:0097159,organic cyclic compound binding|GO:0003824,catalytic activity|GO:0016740,transferase activity|GO:0005488,binding|GO:0003676,nucleic acid binding|GO:1901363,heterocyclic compound binding
A0A1D6KR63	115840	115840	117141	59138.1	55364.3	54225.8	Monocopper oxidase-like protein SKU5	down	0.00135467	GO:0008152,metabolic process|GO:0044710,single-organism metabolic process|GO:0044699,single-organism process|GO:0055114,oxidation-reduction process		GO:0043169,cation binding|GO:0005507,copper ion binding|GO:0046914,transition metal ion binding|GO:0043167,ion binding|GO:0003824,catalytic activity|GO:0005488,binding|GO:0046872,metal ion binding|GO:0016491,oxidoreductase activity
A0A1D6KRC1	46068.9	46068.9	31212.6	19373.7	20006	13388.7	DEAD-box ATP-dependent RNA helicase 8	down	0.0112327			GO:0035639,purine ribonucleoside triphosphate binding|GO:0005488,binding|GO:0003676,nucleic acid binding|GO:0000166,nucleotide binding|GO:1901363,heterocyclic compound binding|GO:1901265,nucleoside phosphate binding|GO:0043168,anion binding|GO:0043167,ion binding|GO:0017076,purine nucleotide binding|GO:0005524,ATP binding|GO:0016787,hydrolase activity|GO:0017111,nucleoside-triphosphatase activity…
A0A1D6KRW7	514402	514402	431419	1.22049e+06	864159	1.10423e+06	Actin-11	up	0.00502411
A0A1D6KT77	1286323	1286323	1207171	597625	585205	638696	Exportin-4	down	3.41259e-05
A0A1D6L374	9337.46	9337.46	24186.6				Uncharacterized protein	down	0.00422923
A0A1D6L3C7	24978.1	24978.1	18397.3	37636.4	49156	50974.2	PfkB-like carbohydrate kinase family protein	up	0.00693344	GO:0016310,phosphorylation|GO:0046173,polyol biosynthetic process|GO:0019751,polyol metabolic process|GO:0044281,small molecule metabolic process|GO:0044283,small molecule biosynthetic process|GO:0044699,single-organism process|GO:1901576,organic substance biosynthetic process|GO:0044710,single-organism metabolic process|GO:0044711,single-organism biosynthetic process|GO:0071704,organic substance…		GO:0035639,purine ribonucleoside triphosphate binding|GO:0005488,binding|GO:0043167,ion binding|GO:1901363,heterocyclic compound binding|GO:1901265,nucleoside phosphate binding|GO:0043168,anion binding|GO:0000166,nucleotide binding|GO:0016740,transferase activity|GO:0017076,purine nucleotide binding|GO:0005524,ATP binding|GO:0019140,inositol 3-kinase activity|GO:0016301,kinase activity|GO:0036094…
A0A1D6L4S2	184354	184354	160020	81552.7	78123.5	74977.3	Glutathione transporter1	down	0.000815822	GO:0006810,transport|GO:0009987,cellular process|GO:0051179,localization|GO:0044765,single-organism transport|GO:0044763,single-organism cellular process|GO:1902578,single-organism localization|GO:0051234,establishment of localization|GO:0055085,transmembrane transport|GO:0044699,single-organism process	GO:0044425,membrane part|GO:0016021,integral component of membrane|GO:0016020,membrane|GO:0031224,intrinsic component of membrane
A0A1D6L558	109400	109400	104347	211024	215850	235471	PLASMODESMATA CALLOSE-BINDING PROTEIN 2	up	0.000217222
A0A1D6L6V6				20813.2	25129.6	28186.5	Cullin-4	up	0.000251773	GO:0044248,cellular catabolic process|GO:0006807,nitrogen compound metabolic process|GO:0043632,modification-dependent macromolecule catabolic process|GO:0044267,cellular protein metabolic process|GO:1901575,organic substance catabolic process|GO:0044265,cellular macromolecule catabolic process|GO:0044260,cellular macromolecule metabolic process|GO:0071704,organic substance metabolic process|GO:0…	GO:0043234,protein complex|GO:0032991,macromolecular complex|GO:1902494,catalytic complex|GO:0044464,cell part|GO:0000151,ubiquitin ligase complex|GO:0005623,cell|GO:0005622,intracellular|GO:1990234,transferase complex|GO:0044424,intracellular part|GO:0031461,cullin-RING ubiquitin ligase complex	GO:0031625,ubiquitin protein ligase binding|GO:0044389,ubiquitin-like protein ligase binding|GO:0019899,enzyme binding|GO:0005488,binding|GO:0005515,protein binding
A0A1D6L6Z4	12104.1	12104.1	12145.5	27151.5	28880.7	29580.5	Nuclear pore complex protein NUP1	up	0.000814403
A0A1D6L7F9	23215.3	23215.3	19834.8				Globulin-2	down	0.000102379
A0A1D6L8D4	18135.4	18135.4	17893.6	34867.7	38687.1	38557.8	Elongation factor P	up	0.00151573	GO:0044249,cellular biosynthetic process|GO:0034641,cellular nitrogen compound metabolic process|GO:0006807,nitrogen compound metabolic process|GO:0034645,cellular macromolecule biosynthetic process|GO:1901576,organic substance biosynthetic process|GO:0044267,cellular protein metabolic process|GO:0044260,cellular macromolecule metabolic process|GO:0043043,peptide biosynthetic process|GO:0071704,o…	GO:0005737,cytoplasm|GO:0044464,cell part|GO:0005623,cell|GO:0005622,intracellular|GO:0044424,intracellular part	GO:0097159,organic cyclic compound binding|GO:0008135,translation factor activity, RNA binding|GO:0003723,RNA binding|GO:0003676,nucleic acid binding|GO:0003746,translation elongation factor activity|GO:1901363,heterocyclic compound binding|GO:0005488,binding
A0A1D6L9C7	450781	450781	417531	181659	169860	181778	Protein trichome birefringence-like 32	down	2.52511e-05
A0A1D6L9Y9	15399.2	15399.2	16265.9	38948.8	39285.4	43813	NAD-dependent epimerase/dehydratase	up	0.000280714
A0A1D6LA97	99337.6	99337.6	172338	273446	285580	293419	Anthranilate synthase alpha subunit 2 chloroplastic	up	0.0376322	GO:0000162,tryptophan biosynthetic process|GO:0019752,carboxylic acid metabolic process|GO:0042401,cellular biogenic amine biosynthetic process|GO:0034641,cellular nitrogen compound metabolic process|GO:0006807,nitrogen compound metabolic process|GO:0044281,small molecule metabolic process|GO:0044283,small molecule biosynthetic process|GO:1901362,organic cyclic compound biosynthetic process|GO:19…		GO:0016829,lyase activity|GO:0016830,carbon-carbon lyase activity|GO:0016833,oxo-acid-lyase activity|GO:0003824,catalytic activity|GO:0004049,anthranilate synthase activity
A0A1D6LFE1	85666.8	85666.8	89150.7	250723	236953	268614	Protein DOWNY MILDEW RESISTANCE 6	up	0.00038314	GO:0008152,metabolic process|GO:0044710,single-organism metabolic process|GO:0044699,single-organism process|GO:0055114,oxidation-reduction process		GO:0043169,cation binding|GO:0043167,ion binding|GO:0003824,catalytic activity|GO:0005488,binding|GO:0046872,metal ion binding|GO:0016491,oxidoreductase activity
A0A1D6LHK0	124753	124753	106732	286483	222838	444238	Protein transport protein Sec61 subunit beta	up	0.0327635	GO:0045184,establishment of protein localization|GO:0042886,amide transport|GO:0034613,cellular protein localization|GO:0046907,intracellular transport|GO:0070727,cellular macromolecule localization|GO:0006886,intracellular protein transport|GO:0006810,transport|GO:0071705,nitrogen compound transport|GO:0033036,macromolecule localization|GO:0015833,peptide transport|GO:0008104,protein localizatio…	GO:0005784,Sec61 translocon complex|GO:0005783,endoplasmic reticulum|GO:0044464,cell part|GO:0005789,endoplasmic reticulum membrane|GO:0042175,nuclear outer membrane-endoplasmic reticulum membrane network|GO:0043229,intracellular organelle|GO:0043227,membrane-bounded organelle|GO:0043226,organelle|GO:0031224,intrinsic component of membrane|GO:0005737,cytoplasm|GO:0031984,organelle subcompartment|…
A0A1D6LHV3	12575.2	12575.2	13513.6	43079.4	47538.7	56504.7	Subtilisin-chymotrypsin inhibitor CI-1B	up	0.00187923	GO:0009892,negative regulation of metabolic process|GO:0080090,regulation of primary metabolic process|GO:0019222,regulation of metabolic process|GO:0031324,negative regulation of cellular metabolic process|GO:0031323,regulation of cellular metabolic process|GO:0006807,nitrogen compound metabolic process|GO:0050789,regulation of biological process|GO:0044267,cellular protein metabolic process|GO:…		GO:0004866,endopeptidase inhibitor activity|GO:0061135,endopeptidase regulator activity|GO:0061134,peptidase regulator activity|GO:0030414,peptidase inhibitor activity|GO:0004867,serine-type endopeptidase inhibitor activity|GO:0004857,enzyme inhibitor activity|GO:0098772,molecular function regulator|GO:0030234,enzyme regulator activity
A0A1D6LHZ8	86119.3	86119.3	66036.9	348045	342088	302097	Legumin1	up	0.00079857
A0A1D6LIW3	10356.2	10356.2	12157	36726	31903.4	40367	Translocase of chloroplast 159 chloroplastic	up	0.000200095			GO:0035639,purine ribonucleoside triphosphate binding|GO:0005488,binding|GO:0000166,nucleotide binding|GO:1901363,heterocyclic compound binding|GO:1901265,nucleoside phosphate binding|GO:0001882,nucleoside binding|GO:0043168,anion binding|GO:0043167,ion binding|GO:0032561,guanyl ribonucleotide binding|GO:0001883,purine nucleoside binding|GO:0032549,ribonucleoside binding|GO:0017076,purine nucleot…
A0A1D6LKN6	14746.2	14746.2	31100.6	64439.7	60092	59755.1	Enolase	up	0.0384857	GO:0009185,ribonucleoside diphosphate metabolic process|GO:0006732,coenzyme metabolic process|GO:0009141,nucleoside triphosphate metabolic process|GO:0009144,purine nucleoside triphosphate metabolic process|GO:0019752,carboxylic acid metabolic process|GO:0009167,purine ribonucleoside monophosphate metabolic process|GO:0034641,cellular nitrogen compound metabolic process|GO:0006807,nitrogen compou…	GO:0000015,phosphopyruvate hydratase complex|GO:0043234,protein complex|GO:0032991,macromolecular complex|GO:1902494,catalytic complex|GO:0005829,cytosol|GO:0044464,cell part|GO:0005623,cell|GO:0005737,cytoplasm|GO:0044444,cytoplasmic part|GO:0044445,cytosolic part|GO:0044424,intracellular part|GO:0005622,intracellular	GO:0043169,cation binding|GO:0043167,ion binding|GO:0016835,carbon-oxygen lyase activity|GO:0016836,hydro-lyase activity|GO:0000287,magnesium ion binding|GO:0004634,phosphopyruvate hydratase activity|GO:0003824,catalytic activity|GO:0005488,binding|GO:0046872,metal ion binding|GO:0016829,lyase activity
A0A1D6LPQ2	109872	109872	116148	225199	231932	229741	Glycosyl hydrolase family 31 protein	up	2.21785e-05	GO:0044238,primary metabolic process|GO:0005975,carbohydrate metabolic process|GO:0008152,metabolic process|GO:0071704,organic substance metabolic process	GO:0005737,cytoplasm|GO:0005622,intracellular|GO:0043231,intracellular membrane-bounded organelle|GO:0005773,vacuole|GO:0044464,cell part|GO:0043229,intracellular organelle|GO:0005623,cell|GO:0009505,plant-type cell wall|GO:0048046,apoplast|GO:0005618,cell wall|GO:0044444,cytoplasmic part|GO:0071944,cell periphery|GO:0044424,intracellular part|GO:0030312,external encapsulating structure|GO:004322…	GO:0016787,hydrolase activity|GO:0030246,carbohydrate binding|GO:0016798,hydrolase activity, acting on glycosyl bonds|GO:0003824,catalytic activity|GO:0005488,binding|GO:0004553,hydrolase activity, hydrolyzing O-glycosyl compounds
A0A1D6LR46	8110.11	8110.11	8392.97	18782.9	22696.4	17251.3	Potassium transporter	up	0.00790882	GO:0051234,establishment of localization|GO:0044699,single-organism process|GO:0006810,transport|GO:0071804,cellular potassium ion transport|GO:0071805,potassium ion transmembrane transport|GO:0006813,potassium ion transport|GO:0006812,cation transport|GO:0006811,ion transport|GO:0009987,cellular process|GO:0015672,monovalent inorganic cation transport|GO:0034220,ion transmembrane transport|GO:00…	GO:0044425,membrane part|GO:0016021,integral component of membrane|GO:0016020,membrane|GO:0031224,intrinsic component of membrane	GO:0022891,substrate-specific transmembrane transporter activity|GO:0022890,inorganic cation transmembrane transporter activity|GO:0022892,substrate-specific transporter activity|GO:0005215,transporter activity|GO:0008324,cation transmembrane transporter activity|GO:0022857,transmembrane transporter activity|GO:0015075,ion transmembrane transporter activity|GO:0015077,monovalent inorganic cation …
A0A1D6LS13	4788.64	4788.64	4689.85				E3 ubiquitin-protein ligase RGLG1	down	3.48931e-06			GO:0003824,catalytic activity|GO:0016874,ligase activity
A0A1D6LVE5	1.57448e+06	1.57448e+06	1526091	777858	694250	799202	Gibberellin receptor GID1L2	down	0.00184009	GO:0008152,metabolic process		GO:0016787,hydrolase activity|GO:0003824,catalytic activity
A0A1D6LVG0	399014	399014	403078	164316	163675	154974	Blue copper protein	down	0.000484825			GO:0009055,electron carrier activity
A0A1D6LVI3	27929.4	27929.4	38245.9	105146	105795	105580	Putative RNA-binding protein ARP1	up	0.00666031			GO:0097159,organic cyclic compound binding|GO:0005488,binding|GO:0003676,nucleic acid binding|GO:1901363,heterocyclic compound binding|GO:0003723,RNA binding
A0A1D6LVT4	119526	119526	110659	398980	413592	379650	Starch synthase, chloroplastic/amyloplastic	up	5.39101e-06	GO:0044249,cellular biosynthetic process|GO:0009250,glucan biosynthetic process|GO:0034645,cellular macromolecule biosynthetic process|GO:0016051,carbohydrate biosynthetic process|GO:0044699,single-organism process|GO:1901576,organic substance biosynthetic process|GO:0044710,single-organism metabolic process|GO:0044711,single-organism biosynthetic process|GO:0044262,cellular carbohydrate metaboli…	GO:0005737,cytoplasm|GO:0009536,plastid|GO:0043231,intracellular membrane-bounded organelle|GO:0044464,cell part|GO:0044444,cytoplasmic part|GO:0005623,cell|GO:0005622,intracellular|GO:0043229,intracellular organelle|GO:0044424,intracellular part|GO:0009501,amyloplast|GO:0043227,membrane-bounded organelle|GO:0043226,organelle|GO:0009507,chloroplast	GO:0004373,glycogen (starch) synthase activity|GO:0035251,UDP-glucosyltransferase activity|GO:0046527,glucosyltransferase activity|GO:0003824,catalytic activity|GO:0016740,transferase activity|GO:0016757,transferase activity, transferring glycosyl groups|GO:0016758,transferase activity, transferring hexosyl groups|GO:0008194,UDP-glycosyltransferase activity
A0A1D6LVY1	43599.1	43599.1	40363.7	98202.8	86229.2	98137.2	Protease Do-like 9	up	0.000211061	GO:0044238,primary metabolic process|GO:1901564,organonitrogen compound metabolic process|GO:0019538,protein metabolic process|GO:0043170,macromolecule metabolic process|GO:0071704,organic substance metabolic process|GO:0006807,nitrogen compound metabolic process|GO:0008152,metabolic process|GO:0006508,proteolysis		GO:0004252,serine-type endopeptidase activity|GO:0004175,endopeptidase activity|GO:0017171,serine hydrolase activity|GO:0016787,hydrolase activity|GO:0003824,catalytic activity|GO:0070011,peptidase activity, acting on L-amino acid peptides|GO:0008233,peptidase activity|GO:0008236,serine-type peptidase activity
A0A1D6LWY7	18469.8	18469.8	19851	34872.9	45259.4	52509.7	Peroxidase	up	0.0162112	GO:0044248,cellular catabolic process|GO:0044710,single-organism metabolic process|GO:0044237,cellular metabolic process|GO:0050896,response to stimulus|GO:0009987,cellular process|GO:0009636,response to toxic substance|GO:0006950,response to stress|GO:0072593,reactive oxygen species metabolic process|GO:0098869,cellular oxidant detoxification|GO:1990748,cellular detoxification|GO:0042744,hydroge…	GO:0005576,extracellular region	GO:0043169,cation binding|GO:0046872,metal ion binding|GO:0020037,heme binding|GO:0046906,tetrapyrrole binding|GO:0097159,organic cyclic compound binding|GO:0016209,antioxidant activity|GO:0043167,ion binding|GO:1901363,heterocyclic compound binding|GO:0003824,catalytic activity|GO:0005488,binding|GO:0016684,oxidoreductase activity, acting on peroxide as acceptor|GO:0004601,peroxidase activity|GO…
A0A1D6LZ61	244721	244721	198944	464553	455057	464278	Pyrophosphate-energized vacuolar membrane proton pump	up	0.00912231	GO:0006818,hydrogen transport|GO:0015992,proton transport|GO:0006812,cation transport|GO:0006811,ion transport|GO:0009987,cellular process|GO:0015672,monovalent inorganic cation transport|GO:0044765,single-organism transport|GO:0044763,single-organism cellular process|GO:0044699,single-organism process|GO:0006810,transport|GO:0051179,localization|GO:0051234,establishment of localization|GO:005508…	GO:0044425,membrane part|GO:0016021,integral component of membrane|GO:0016020,membrane|GO:0031224,intrinsic component of membrane	GO:0016787,hydrolase activity|GO:0016818,hydrolase activity, acting on acid anhydrides, in phosphorus-containing anhydrides|GO:0004427,inorganic diphosphatase activity|GO:0015399,primary active transmembrane transporter activity|GO:0003824,catalytic activity|GO:0016817,hydrolase activity, acting on acid anhydrides|GO:0009678,hydrogen-translocating pyrophosphatase activity|GO:0016462,pyrophosphata…
A0A1D6LZA4				15911.5	15297.1	10627.7	Serine/threonine-protein phosphatase	up	0.000682783	GO:0071704,organic substance metabolic process|GO:0044267,cellular protein metabolic process|GO:1901564,organonitrogen compound metabolic process|GO:0044260,cellular macromolecule metabolic process|GO:0044238,primary metabolic process|GO:0016311,dephosphorylation|GO:0006470,protein dephosphorylation|GO:0009987,cellular process|GO:0043412,macromolecule modification|GO:0006464,cellular protein modi…		GO:0016787,hydrolase activity|GO:0016791,phosphatase activity|GO:0043169,cation binding|GO:0016788,hydrolase activity, acting on ester bonds|GO:0043167,ion binding|GO:0042578,phosphoric ester hydrolase activity|GO:0003824,catalytic activity|GO:0004721,phosphoprotein phosphatase activity|GO:0046872,metal ion binding|GO:0005488,binding
A0A1D6LZP3	142541	142541	110269	606382	591768	594525	Alliin lyase	up	0.00305059			GO:0003824,catalytic activity|GO:0016829,lyase activity|GO:0016846,carbon-sulfur lyase activity
A0A1D6M369	53207	53207	61043.6	22512.8	22045.9	28988.7	Uncharacterized protein	down	0.00392639
A0A1D6M414	924825	924825	1318670	5544706	4916418	5.37728e+06	Pyruvate, phosphate dikinase	up	0.00270336	GO:0044710,single-organism metabolic process|GO:0006082,organic acid metabolic process|GO:0016310,phosphorylation|GO:0009987,cellular process|GO:0019752,carboxylic acid metabolic process|GO:0032787,monocarboxylic acid metabolic process|GO:0071704,organic substance metabolic process|GO:0006796,phosphate-containing compound metabolic process|GO:0044763,single-organism cellular process|GO:0044281,sm…		GO:0035639,purine ribonucleoside triphosphate binding|GO:0005488,binding|GO:0000166,nucleotide binding|GO:1901363,heterocyclic compound binding|GO:1901265,nucleoside phosphate binding|GO:0043168,anion binding|GO:0043169,cation binding|GO:0043167,ion binding|GO:0016740,transferase activity|GO:0017076,purine nucleotide binding|GO:0046872,metal ion binding|GO:0005524,ATP binding|GO:0016781,phosphotr…
A0A1D6M427	11657	11657	13129.5	103386	126411	118617	Pyruvate orthophosphate dikinase1	up	2.64499e-05
A0A1D6M428				25707.6	44851.3	50270.8	Pyruvate orthophosphate dikinase1	up	0.00119504
A0A1D6M430				7584.17	7762.55	6210.42	Pyruvate orthophosphate dikinase1	up	0.000277829
A0A1D6M445	108598	108598	234855	729366	739378	772886	Pyruvate orthophosphate dikinase1	up	0.0214924
A0A1D6MAN9	22968.7	22968.7	17698.3				Putative transcriptional regulatory protein	down	0.000278524		GO:0005737,cytoplasm|GO:0009536,plastid|GO:0043231,intracellular membrane-bounded organelle|GO:0044464,cell part|GO:0044444,cytoplasmic part|GO:0005623,cell|GO:0005622,intracellular|GO:0043229,intracellular organelle|GO:0044424,intracellular part|GO:0043227,membrane-bounded organelle|GO:0043226,organelle|GO:0009507,chloroplast
A0A1D6MFS9	31832.9	31832.9	31726.6	71825.2	70360.4	73845.4	Indole-3-acetic acid-amido synthetase GH3.6	up	9.60832e-05
A0A1D6MFW6	43378.9	43378.9	57031.9	25561.3	23006.5	20321.4	Uncharacterized protein	down	0.00404215
A0A1D6MHM9				11465.5	16699.5	23271.8	RNA methyltransferase family protein	up	0.00157729	GO:0009451,RNA modification|GO:0090304,nucleic acid metabolic process|GO:0034641,cellular nitrogen compound metabolic process|GO:0006807,nitrogen compound metabolic process|GO:1901360,organic cyclic compound metabolic process|GO:0006139,nucleobase-containing compound metabolic process|GO:0044260,cellular macromolecule metabolic process|GO:0071704,organic substance metabolic process|GO:0010467,gen…		GO:0003824,catalytic activity|GO:0008173,RNA methyltransferase activity|GO:0016740,transferase activity|GO:0016741,transferase activity, transferring one-carbon groups|GO:0008168,methyltransferase activity
A0A1D6MJP2	406720	406720	403650	68671.1	65314.8	45254	Uncharacterized protein	down	0.00474545
A0A1D6MJV0	60223.8	60223.8	52235.8	29732.6	27854.2	21699.3	Glossy13	down	0.0061448	GO:0032502,developmental process|GO:0042335,cuticle development|GO:0044707,single-multicellular organism process|GO:0048856,anatomical structure development|GO:0051179,localization|GO:0044767,single-organism developmental process|GO:0032501,multicellular organismal process|GO:0006810,transport|GO:0051234,establishment of localization|GO:0007275,multicellular organism development|GO:0044699,single…	GO:0016021,integral component of membrane|GO:0016020,membrane|GO:0044464,cell part|GO:0005623,cell|GO:0071944,cell periphery|GO:0005886,plasma membrane|GO:0044425,membrane part|GO:0031224,intrinsic component of membrane	GO:0035639,purine ribonucleoside triphosphate binding|GO:0005488,binding|GO:0016887,ATPase activity|GO:0000166,nucleotide binding|GO:1901363,heterocyclic compound binding|GO:1901265,nucleoside phosphate binding|GO:0043168,anion binding|GO:0043167,ion binding|GO:0017076,purine nucleotide binding|GO:0005524,ATP binding|GO:0016787,hydrolase activity|GO:0017111,nucleoside-triphosphatase activity|GO:0…
A0A1D6MK18	25169.6	25169.6	27456.7	50966.6	52699.4	50433.3	Transcription factor HY5-like	up	0.000143855	GO:0080090,regulation of primary metabolic process|GO:0019222,regulation of metabolic process|GO:0031326,regulation of cellular biosynthetic process|GO:0031323,regulation of cellular metabolic process|GO:0090304,nucleic acid metabolic process|GO:0044249,cellular biosynthetic process|GO:0034641,cellular nitrogen compound metabolic process|GO:0006807,nitrogen compound metabolic process|GO:0034645,c…		GO:0003700,transcription factor activity, sequence-specific DNA binding|GO:0001071,nucleic acid binding transcription factor activity
A0A1D6ML01	1.72132e+06	1.72132e+06	1.59043e+06	12467116	12587518	12108595	ARM repeat superfamily protein	up	1.61583e-05
A0A1D6ML27	364822	364822	354415	53997.7	59459.4	55306.5	Fasciclin-like arabinogalactan protein 11	down	4.26158e-05
A0A1D6MQF7	7132.07	7132.07	7281.2	14587.8	15180.9	16305.1	UDP-Glycosyltransferase superfamily protein	up	0.00134434		GO:0044425,membrane part|GO:0016021,integral component of membrane|GO:0016020,membrane|GO:0031224,intrinsic component of membrane	GO:0003824,catalytic activity|GO:0016740,transferase activity
A0A1D6MRR5	52140.5	52140.5	50651.8	105929	96701.2	109101	Stress-inducible membrane pore protein	up	0.000939467		GO:0044425,membrane part|GO:0016021,integral component of membrane|GO:0016020,membrane|GO:0031224,intrinsic component of membrane
A0A1D6MT62				109133	72666.4	65595.1	Transposon protein	up	0.000535279	GO:0044267,cellular protein metabolic process|GO:0006468,protein phosphorylation|GO:1901564,organonitrogen compound metabolic process|GO:0044260,cellular macromolecule metabolic process|GO:0044238,primary metabolic process|GO:0019538,protein metabolic process|GO:0016310,phosphorylation|GO:0009987,cellular process|GO:0043412,macromolecule modification|GO:0006464,cellular protein modification proce…		GO:0035639,purine ribonucleoside triphosphate binding|GO:0005488,binding|GO:0043167,ion binding|GO:1901363,heterocyclic compound binding|GO:1901265,nucleoside phosphate binding|GO:0043168,anion binding|GO:0000166,nucleotide binding|GO:0004674,protein serine/threonine kinase activity|GO:0016740,transferase activity|GO:0004672,protein kinase activity|GO:0017076,purine nucleotide binding|GO:0005524,…
A0A1D6MU25	47040.1	47040.1	50118.6	104703	94328.9	101987	WEB family protein	up	0.000104976
A0A1D6MUF2	108327	108327	111850	199638	229929	248343	Heat shock 70 kDa protein 6 chloroplastic	up	0.00645422	GO:0009987,cellular process|GO:0006457,protein folding		GO:0043168,anion binding|GO:0030554,adenyl nucleotide binding|GO:0035639,purine ribonucleoside triphosphate binding|GO:0097159,organic cyclic compound binding|GO:1901265,nucleoside phosphate binding|GO:0000166,nucleotide binding|GO:0036094,small molecule binding|GO:0097367,carbohydrate derivative binding|GO:0051082,unfolded protein binding|GO:0032559,adenyl ribonucleotide binding|GO:0032553,ribon…
A0A1D6MVL1				35897.5	36278.7	39452.4	Kinesin-like protein KIN-12D	up	2.13933e-05
A0A1D6MXW7	119561	119561	108676	331284	290043	328660	Protein DOWNY MILDEW RESISTANCE 6	up	6.01709e-05	GO:0008152,metabolic process|GO:0044710,single-organism metabolic process|GO:0044699,single-organism process|GO:0055114,oxidation-reduction process		GO:0043169,cation binding|GO:0043167,ion binding|GO:0003824,catalytic activity|GO:0005488,binding|GO:0046872,metal ion binding|GO:0016491,oxidoreductase activity
A0A1D6MYM9	30961.4	30961.4	29339.7	72569.5	70247	78760.4	Dihydrolipoamide acetyltransferase component of pyruvate dehydrogenase complex	up	8.08519e-05	GO:0008152,metabolic process		GO:0003824,catalytic activity|GO:0016740,transferase activity|GO:0016746,transferase activity, transferring acyl groups
A0A1D6MYR1				14014.9	16267.7	56694.1	Switch/sucrose nonfermenting 3C	up	0.00643816		GO:0043231,intracellular membrane-bounded organelle|GO:0005634,nucleus|GO:0044464,cell part|GO:0005623,cell|GO:0005622,intracellular|GO:0043229,intracellular organelle|GO:0044424,intracellular part|GO:0043227,membrane-bounded organelle|GO:0043226,organelle	GO:0097159,organic cyclic compound binding|GO:0005488,binding|GO:0003676,nucleic acid binding|GO:0003677,DNA binding|GO:1901363,heterocyclic compound binding
A0A1D6N294	63298.6	63298.6	47408.7	153002	138531	139193	Uncharacterized protein	up	0.0063362	GO:0006952,defense response|GO:0006950,response to stress|GO:0050896,response to stimulus
A0A1D6N2E7	19604.7	19604.7	16968.7	58626.8	56262.2	48884.4	Inducer of CBF expression 2	up	0.00013985			GO:0046983,protein dimerization activity|GO:0005488,binding|GO:0005515,protein binding
A0A1D6N2G4	5183.85	5183.85	4243.22	11535.5	13905.6	13368.1	tRNA (adenine(58)-N(1))-methyltransferase non-catalytic subunit TRM6	up	0.000433523	GO:0044238,primary metabolic process|GO:0009451,RNA modification|GO:0090304,nucleic acid metabolic process|GO:0044249,cellular biosynthetic process|GO:0034641,cellular nitrogen compound metabolic process|GO:0006807,nitrogen compound metabolic process|GO:0034645,cellular macromolecule biosynthetic process|GO:0034660,ncRNA metabolic process|GO:1901360,organic cyclic compound metabolic process|GO:00…	GO:0043234,protein complex|GO:0005737,cytoplasm|GO:0032991,macromolecular complex|GO:1902494,catalytic complex|GO:0031515,tRNA (m1A) methyltransferase complex|GO:0044464,cell part|GO:0005623,cell|GO:0005622,intracellular|GO:0044444,cytoplasmic part|GO:1990234,transferase complex|GO:0043527,tRNA methyltransferase complex|GO:0044424,intracellular part|GO:0034708,methyltransferase complex	GO:0005488,binding|GO:0097159,organic cyclic compound binding|GO:0008135,translation factor activity, RNA binding|GO:0003723,RNA binding|GO:0003676,nucleic acid binding|GO:1901363,heterocyclic compound binding|GO:0003743,translation initiation factor activity
A0A1D6N2M9	8337.35	8337.35	13640.1	20236.8	22830.8	21678.7	ENTH/VHS family protein	up	0.0326825
A0A1D6N2N9	45249.4	45249.4	36994.1	96086.5	102704	63657.5	DEK domain-containing chromatin associated protein	up	0.0249987		GO:0044425,membrane part|GO:0016021,integral component of membrane|GO:0016020,membrane|GO:0031224,intrinsic component of membrane
A0A1D6N5D9	2592.17	2592.17	3072.44	13284.1	11457.6	11000.5	RING-type E3 ubiquitin transferase	up	4.8039e-05	GO:0071704,organic substance metabolic process|GO:0044267,cellular protein metabolic process|GO:0044238,primary metabolic process|GO:1901564,organonitrogen compound metabolic process|GO:0044260,cellular macromolecule metabolic process|GO:0032446,protein modification by small protein conjugation|GO:0019538,protein metabolic process|GO:0009987,cellular process|GO:0070647,protein modification by sma…		GO:0019787,ubiquitin-like protein transferase activity|GO:0003824,catalytic activity|GO:0016740,transferase activity|GO:0004842,ubiquitin-protein transferase activity
A0A1D6N620	10007.7	10007.7	8599.96	28225.7	29654.4	20149.6	Phosphoinositide dependent protein kinase3	up	0.00661997	GO:0044267,cellular protein metabolic process|GO:0006468,protein phosphorylation|GO:1901564,organonitrogen compound metabolic process|GO:0044260,cellular macromolecule metabolic process|GO:0044238,primary metabolic process|GO:0019538,protein metabolic process|GO:0016310,phosphorylation|GO:0009987,cellular process|GO:0043412,macromolecule modification|GO:0006464,cellular protein modification proce…		GO:0035639,purine ribonucleoside triphosphate binding|GO:0005488,binding|GO:0043167,ion binding|GO:1901363,heterocyclic compound binding|GO:1901265,nucleoside phosphate binding|GO:0043168,anion binding|GO:0000166,nucleotide binding|GO:0016740,transferase activity|GO:0004672,protein kinase activity|GO:0017076,purine nucleotide binding|GO:0005524,ATP binding|GO:0016301,kinase activity|GO:0036094,sm…
A0A1D6N6M1	72984.3	72984.3	66242.6	35300.5	29452.8	35064	Acidic endochitinase	down	0.00115102	GO:0044238,primary metabolic process|GO:0005975,carbohydrate metabolic process|GO:0008152,metabolic process|GO:0071704,organic substance metabolic process		GO:0016787,hydrolase activity|GO:0003824,catalytic activity|GO:0016798,hydrolase activity, acting on glycosyl bonds|GO:0004553,hydrolase activity, hydrolyzing O-glycosyl compounds
A0A1D6N8Z5				12486	13529.2	11708.3	Putative ADP-ribosylation factor GTPase-activating protein AGD14	up	7.61798e-05	GO:0051336,regulation of hydrolase activity|GO:0043547,positive regulation of GTPase activity|GO:0051345,positive regulation of hydrolase activity|GO:0050790,regulation of catalytic activity|GO:0065007,biological regulation|GO:0044093,positive regulation of molecular function|GO:0065009,regulation of molecular function|GO:0043087,regulation of GTPase activity|GO:0043085,positive regulation of cat…		GO:0043169,cation binding|GO:0046872,metal ion binding|GO:0030234,enzyme regulator activity|GO:0005096,GTPase activator activity|GO:0043167,ion binding|GO:0030695,GTPase regulator activity|GO:0008047,enzyme activator activity|GO:0098772,molecular function regulator|GO:0060589,nucleoside-triphosphatase regulator activity|GO:0005488,binding
A0A1D6NEN1	11179.9	11179.9	9923.02	33415	20378	23555.3	Uncharacterized protein	up	0.0200922
A0A1D6NFU1	37541.7	37541.7	44209.7	24562.5	12539	15233.9	THAP domain-containing protein 4	down	0.0444459
A0A1D6NGL1	171290	171290	220801				Uncharacterized protein	down	0.000120245
A0A1D6NHS9				27186.7	26149.5	24613.3	Glycosyltransferase	up	2.57706e-05	GO:0008152,metabolic process	GO:0044425,membrane part|GO:0016021,integral component of membrane|GO:0016020,membrane|GO:0031224,intrinsic component of membrane	GO:0016758,transferase activity, transferring hexosyl groups|GO:0016740,transferase activity|GO:0016757,transferase activity, transferring glycosyl groups|GO:0003824,catalytic activity
A0A1D6NHY1	279350	279350	249024	2.02201e+06	1.97176e+06	2401094	Glucose-1-phosphate adenylyltransferase large subunit 1, chloroplastic/amyloplastic	up	2.91575e-05
A0A1D6NHZ0				8201.9	7073.38	6730.29	Glucose-1-phosphate adenylyltransferase large subunit 1, chloroplastic/amyloplastic	up	0.000187213	GO:0044249,cellular biosynthetic process|GO:0009250,glucan biosynthetic process|GO:0034645,cellular macromolecule biosynthetic process|GO:0006091,generation of precursor metabolites and energy|GO:0033692,cellular polysaccharide biosynthetic process|GO:0044699,single-organism process|GO:1901576,organic substance biosynthetic process|GO:0044710,single-organism metabolic process|GO:0044711,single-or…		GO:0016779,nucleotidyltransferase activity|GO:0016772,transferase activity, transferring phosphorus-containing groups|GO:0008878,glucose-1-phosphate adenylyltransferase activity|GO:0070566,adenylyltransferase activity|GO:0003824,catalytic activity|GO:0016740,transferase activity
A0A1D6NKH3				6272.41	7227.14	7912.91	Actin binding protein family	up	0.000242566
A0A1D6NLA7				11146.3	2394.1	7585.57	CASC3/Barentsz eIF4AIII binding	up	0.0124249
A0A1D6NMZ2	35013.1	35013.1	28475.5	82770.7	79261.8	74813.1	Aquaporin SIP1-1	up	0.00218444	GO:0022607,cellular component assembly|GO:0043933,macromolecular complex subunit organization|GO:0090304,nucleic acid metabolic process|GO:0034641,cellular nitrogen compound metabolic process|GO:0006807,nitrogen compound metabolic process|GO:0044237,cellular metabolic process|GO:0034622,cellular macromolecular complex assembly|GO:0071840,cellular component organization or biogenesis|GO:0006139,nu…	GO:0044425,membrane part|GO:0016021,integral component of membrane|GO:0016020,membrane|GO:0031224,intrinsic component of membrane	GO:0005215,transporter activity
A0A1D6NQP7	181430	181430	181782	57676.1	60104.9	60328.6	Chalcone-flavonone isomerase family protein	down	0.000152649	GO:1901576,organic substance biosynthetic process|GO:0080167,response to karrikin|GO:0009628,response to abiotic stimulus|GO:0050896,response to stimulus|GO:0009812,flavonoid metabolic process|GO:0009813,flavonoid biosynthetic process|GO:0071704,organic substance metabolic process|GO:0009058,biosynthetic process|GO:0008152,metabolic process		GO:0003824,catalytic activity|GO:0016872,intramolecular lyase activity|GO:0045430,chalcone isomerase activity|GO:0016853,isomerase activity
A0A1D6NQQ1	271687	271687	410380	129066	146091	118290	Non-specific lipid-transfer protein	down	0.0128366	GO:0033036,macromolecule localization|GO:0006869,lipid transport|GO:0006810,transport|GO:0044765,single-organism transport|GO:1902578,single-organism localization|GO:0071702,organic substance transport|GO:0051234,establishment of localization|GO:0010876,lipid localization|GO:0051179,localization|GO:0044699,single-organism process		GO:0008289,lipid binding|GO:0005488,binding
A0A1D6NRY3	35239.8	35239.8	37927.5	12057.3	11967.4	19360.7	Serine/threonine-protein phosphatase 2A activator	down	0.0264412	GO:0006807,nitrogen compound metabolic process|GO:0043085,positive regulation of catalytic activity|GO:0044267,cellular protein metabolic process|GO:0000413,protein peptidyl-prolyl isomerization|GO:0044260,cellular macromolecule metabolic process|GO:0018193,peptidyl-amino acid modification|GO:0071704,organic substance metabolic process|GO:0065007,biological regulation|GO:0044093,positive regulati…	GO:0005737,cytoplasm|GO:0044464,cell part|GO:0005623,cell|GO:0005622,intracellular|GO:0044424,intracellular part	GO:0019211,phosphatase activator activity|GO:0016853,isomerase activity|GO:0019208,phosphatase regulator activity|GO:0016859,cis-trans isomerase activity|GO:0003824,catalytic activity|GO:0008047,enzyme activator activity|GO:0003755,peptidyl-prolyl cis-trans isomerase activity|GO:0098772,molecular function regulator|GO:0030234,enzyme regulator activity
A0A1D6NSA5	169332	169332	149763	67743.8	68186.7	66254.5	NAD(P)H dehydrogenase C1	down	0.00163021	GO:0008152,metabolic process		GO:0016787,hydrolase activity|GO:0003824,catalytic activity
A0A1D6NT44	1.18032e+06	1.18032e+06	1.1405e+06	5543119	5.42543e+06	5.44721e+06	Sucrose synthase	up	3.65217e-06	GO:0044238,primary metabolic process|GO:0044710,single-organism metabolic process|GO:0044262,cellular carbohydrate metabolic process|GO:0005984,disaccharide metabolic process|GO:0009987,cellular process|GO:0009311,oligosaccharide metabolic process|GO:0005985,sucrose metabolic process|GO:0044237,cellular metabolic process|GO:0071704,organic substance metabolic process|GO:0044763,single-organism ce…		GO:0016157,sucrose synthase activity|GO:0035251,UDP-glucosyltransferase activity|GO:0046527,glucosyltransferase activity|GO:0003824,catalytic activity|GO:0016740,transferase activity|GO:0016757,transferase activity, transferring glycosyl groups|GO:0016758,transferase activity, transferring hexosyl groups|GO:0008194,UDP-glycosyltransferase activity
A0A1D6NUP6	290764	290764	294023	59016.1	44566.5	52983	Thiol protease SEN102	down	0.0022359
A0A1D6NUQ6	235212	235212	399563	68314.3	77209.8	56110.4	Cysteine proteinases superfamily protein	down	0.00522603	GO:0044238,primary metabolic process|GO:1901564,organonitrogen compound metabolic process|GO:0019538,protein metabolic process|GO:0043170,macromolecule metabolic process|GO:0071704,organic substance metabolic process|GO:0006807,nitrogen compound metabolic process|GO:0008152,metabolic process|GO:0006508,proteolysis		GO:0016787,hydrolase activity|GO:0003824,catalytic activity|GO:0070011,peptidase activity, acting on L-amino acid peptides|GO:0008233,peptidase activity|GO:0008234,cysteine-type peptidase activity
A0A1D6NUU8	262641	262641	280751	599976	647251	607361	Starch synthase, chloroplastic/amyloplastic	up	1.6121e-05	GO:0044249,cellular biosynthetic process|GO:0009250,glucan biosynthetic process|GO:0034645,cellular macromolecule biosynthetic process|GO:0016051,carbohydrate biosynthetic process|GO:0010021,amylopectin biosynthetic process|GO:0044699,single-organism process|GO:1901576,organic substance biosynthetic process|GO:0044710,single-organism metabolic process|GO:0044711,single-organism biosynthetic proce…	GO:0005737,cytoplasm|GO:0009536,plastid|GO:0043231,intracellular membrane-bounded organelle|GO:0009532,plastid stroma|GO:0009570,chloroplast stroma|GO:0044464,cell part|GO:0044444,cytoplasmic part|GO:0005623,cell|GO:0005622,intracellular|GO:0044446,intracellular organelle part|GO:0043229,intracellular organelle|GO:0044435,plastid part|GO:0044434,chloroplast part|GO:0044424,intracellular part|GO:0…	GO:0004373,glycogen (starch) synthase activity|GO:0035251,UDP-glucosyltransferase activity|GO:0046527,glucosyltransferase activity|GO:0003824,catalytic activity|GO:0016740,transferase activity|GO:0016757,transferase activity, transferring glycosyl groups|GO:0009011,starch synthase activity|GO:0016758,transferase activity, transferring hexosyl groups|GO:0008194,UDP-glycosyltransferase activity
A0A1D6NYD7	12469.4	12469.4	12844.2	30674.3	28041.2	28586.5	Aluminum-activated malate transporter 9	up	0.000430187	GO:0051234,establishment of localization|GO:0006820,anion transport|GO:0015849,organic acid transport|GO:0006811,ion transport|GO:0006810,transport|GO:0015711,organic anion transport|GO:0044765,single-organism transport|GO:0006835,dicarboxylic acid transport|GO:0044699,single-organism process|GO:0071702,organic substance transport|GO:0015740,C4-dicarboxylate transport|GO:0015743,malate transport|…	GO:0044425,membrane part|GO:0016021,integral component of membrane|GO:0016020,membrane|GO:0031224,intrinsic component of membrane
A0A1D6P290	17391	17391	23491.8	79269.1	79166.8	35107.7	Transcriptional elongation regulator MINIYO	up	0.0379204	GO:0032502,developmental process|GO:0009987,cellular process|GO:0048869,cellular developmental process|GO:0030154,cell differentiation|GO:0044767,single-organism developmental process|GO:0044763,single-organism cellular process|GO:0044699,single-organism process	GO:0043231,intracellular membrane-bounded organelle|GO:0005634,nucleus|GO:0044464,cell part|GO:0005623,cell|GO:0005622,intracellular|GO:0043229,intracellular organelle|GO:0044424,intracellular part|GO:0043227,membrane-bounded organelle|GO:0043226,organelle
A0A1D6P5U2	271706	271706	259719	88261.6	88165.7	89512.3	Patellin-5	down	0.000135975		GO:0005737,cytoplasm|GO:0005829,cytosol|GO:0043231,intracellular membrane-bounded organelle|GO:0005634,nucleus|GO:0016020,membrane|GO:0044464,cell part|GO:0044444,cytoplasmic part|GO:0005623,cell|GO:0005622,intracellular|GO:0043229,intracellular organelle|GO:0071944,cell periphery|GO:0005886,plasma membrane|GO:0044424,intracellular part|GO:0043227,membrane-bounded organelle|GO:0043226,organelle
A0A1D6P793	67173.6	67173.6	95446.2	173513	180688	164999	Plasma membrane	up	0.0137819
A0A1D6P9C1	72632.9	72632.9	65843.8	26296	26065.4	26170.9	Flavonoid 3'-monooxygenase	down	0.00126059	GO:0008152,metabolic process|GO:0044710,single-organism metabolic process|GO:0044699,single-organism process|GO:0055114,oxidation-reduction process		GO:0043169,cation binding|GO:0004497,monooxygenase activity|GO:0046914,transition metal ion binding|GO:0020037,heme binding|GO:0046906,tetrapyrrole binding|GO:0097159,organic cyclic compound binding|GO:0016705,oxidoreductase activity, acting on paired donors, with incorporation or reduction of molecular oxygen|GO:0043167,ion binding|GO:0003824,catalytic activity|GO:0005488,binding|GO:0005506,iron…
A0A1D6PAE1				16368.9	18300.9	15771.5	Uncharacterized protein	up	7.74725e-05			GO:0097159,organic cyclic compound binding|GO:0005488,binding|GO:0003676,nucleic acid binding|GO:0003677,DNA binding|GO:1901363,heterocyclic compound binding
A0A1D6PCX7				18501.3	11782.8	15612.7	Uncharacterized protein	up	0.000669422		GO:0044425,membrane part|GO:0016021,integral component of membrane|GO:0016020,membrane|GO:0031224,intrinsic component of membrane
A0A1D6PCY7	74076.3	74076.3	45388.3	29009.1	37935.6	27110.8	Glycosyltransferases	down	0.0329811	GO:0009987,cellular process|GO:0016043,cellular component organization|GO:0071554,cell wall organization or biogenesis|GO:0071555,cell wall organization|GO:0045229,external encapsulating structure organization|GO:0071840,cellular component organization or biogenesis	GO:0043229,intracellular organelle|GO:0005622,intracellular|GO:0043227,membrane-bounded organelle|GO:0043226,organelle|GO:0005737,cytoplasm|GO:0031984,organelle subcompartment|GO:0031090,organelle membrane|GO:0016020,membrane|GO:0044431,Golgi apparatus part|GO:0005794,Golgi apparatus|GO:0098588,bounding membrane of organelle|GO:0012505,endomembrane system|GO:0043231,intracellular membrane-bounded…	GO:0003824,catalytic activity|GO:0016740,transferase activity|GO:0016757,transferase activity, transferring glycosyl groups|GO:0016758,transferase activity, transferring hexosyl groups|GO:0015020,glucuronosyltransferase activity|GO:0015018,galactosylgalactosylxylosylprotein 3-beta-glucuronosyltransferase activity|GO:0008194,UDP-glycosyltransferase activity
A0A1D6PK48	6992.49	6992.49	11516.1	26491.5	23233.8	26483.4	La-related protein 1C	up	0.0151845			GO:0097159,organic cyclic compound binding|GO:0005488,binding|GO:0003676,nucleic acid binding|GO:1901363,heterocyclic compound binding|GO:0003723,RNA binding
A0A1D6PK68	4315.18	4315.18	3539.61	82318.2	287579	58527.2	Uncharacterized protein	up	0.0188188		GO:0044425,membrane part|GO:0016021,integral component of membrane|GO:0016020,membrane|GO:0031224,intrinsic component of membrane
A0A1D6PKZ8	937400	937400	1.21236e+06	454620	491718	477461	Histone H2B	down	0.008426		GO:0044815,DNA packaging complex|GO:0032991,macromolecular complex|GO:0043231,intracellular membrane-bounded organelle|GO:0043232,intracellular non-membrane-bounded organelle|GO:0043227,membrane-bounded organelle|GO:0005634,nucleus|GO:0044464,cell part|GO:0005623,cell|GO:0005622,intracellular|GO:0044446,intracellular organelle part|GO:0043229,intracellular organelle|GO:0043228,non-membrane-bounde…	GO:0005515,protein binding|GO:0097159,organic cyclic compound binding|GO:0005488,binding|GO:0003676,nucleic acid binding|GO:0003677,DNA binding|GO:0046983,protein dimerization activity|GO:0046982,protein heterodimerization activity|GO:1901363,heterocyclic compound binding
A0A1D6PLJ3	372175	372175	355494	2.87165e+06	2.94549e+06	2971345	Aquaporin TIP3.1	up	8.73987e-07	GO:0006810,transport|GO:0051179,localization|GO:0051234,establishment of localization	GO:0044425,membrane part|GO:0016021,integral component of membrane|GO:0016020,membrane|GO:0031224,intrinsic component of membrane	GO:0005215,transporter activity
A0A1D6PQB0				17361.1	16421.9	15673.4	DNA binding	up	3.15423e-05	GO:0032774,RNA biosynthetic process|GO:0090304,nucleic acid metabolic process|GO:0044249,cellular biosynthetic process|GO:0034641,cellular nitrogen compound metabolic process|GO:0006807,nitrogen compound metabolic process|GO:0034645,cellular macromolecule biosynthetic process|GO:1901362,organic cyclic compound biosynthetic process|GO:1901360,organic cyclic compound metabolic process|GO:0006139,nu…	GO:0043231,intracellular membrane-bounded organelle|GO:0005634,nucleus|GO:0044464,cell part|GO:0005623,cell|GO:0005622,intracellular|GO:0043229,intracellular organelle|GO:0044424,intracellular part|GO:0043227,membrane-bounded organelle|GO:0043226,organelle	GO:0097159,organic cyclic compound binding|GO:0005488,binding|GO:0003676,nucleic acid binding|GO:0003677,DNA binding|GO:1901363,heterocyclic compound binding
A0A1D6PSX8	109854	109854	114726	40619.1	37998.5	42443.8	O-methyltransferase ZRP4	down	0.000211488	GO:0032259,methylation|GO:0008152,metabolic process		GO:0003824,catalytic activity|GO:0016741,transferase activity, transferring one-carbon groups|GO:0016740,transferase activity|GO:0008171,O-methyltransferase activity|GO:0005488,binding|GO:0005515,protein binding|GO:0008168,methyltransferase activity|GO:0046983,protein dimerization activity
A0A1D6PWB6	28515	28515	28470.9	114490	104327	109030	Uncharacterized protein	up	0.000320033
A0A1D6PXQ9	222795	222795	198807	538617	534536	533163	Sugary1	up	0.0016992	GO:0044238,primary metabolic process|GO:0005975,carbohydrate metabolic process|GO:0008152,metabolic process|GO:0071704,organic substance metabolic process		GO:0016787,hydrolase activity|GO:0003824,catalytic activity|GO:0016798,hydrolase activity, acting on glycosyl bonds|GO:0004553,hydrolase activity, hydrolyzing O-glycosyl compounds
A0A1D6PZG8	219520	219520	338640	1.13751e+06	1.19619e+06	1214722	Glucose-1-phosphate adenylyltransferase	up	0.00730167	GO:0044249,cellular biosynthetic process|GO:0009250,glucan biosynthetic process|GO:0034645,cellular macromolecule biosynthetic process|GO:0006091,generation of precursor metabolites and energy|GO:0016051,carbohydrate biosynthetic process|GO:0044699,single-organism process|GO:1901576,organic substance biosynthetic process|GO:0044710,single-organism metabolic process|GO:0044711,single-organism bios…	GO:0005737,cytoplasm|GO:0009536,plastid|GO:0043231,intracellular membrane-bounded organelle|GO:0044464,cell part|GO:0044444,cytoplasmic part|GO:0005623,cell|GO:0005622,intracellular|GO:0043229,intracellular organelle|GO:0044424,intracellular part|GO:0043227,membrane-bounded organelle|GO:0043226,organelle|GO:0009507,chloroplast	GO:0035639,purine ribonucleoside triphosphate binding|GO:0005488,binding|GO:0043167,ion binding|GO:1901363,heterocyclic compound binding|GO:1901265,nucleoside phosphate binding|GO:0043168,anion binding|GO:0000166,nucleotide binding|GO:0016740,transferase activity|GO:0017076,purine nucleotide binding|GO:0005524,ATP binding|GO:0008878,glucose-1-phosphate adenylyltransferase activity|GO:0036094,smal…
A0A1D6Q1L8	993500	993500	943327	423378	426682	432834	Glyceraldehyde-3-phosphate deHaseN1	down	0.000221079	GO:0008152,metabolic process|GO:0044710,single-organism metabolic process|GO:0044699,single-organism process|GO:0055114,oxidation-reduction process		GO:0003824,catalytic activity|GO:0016491,oxidoreductase activity
A0A1D6Q5B0	334151	334151	350060	73357.7	76486.1	74848	Phenylalanine ammonia lyase3	down	1.48831e-07	GO:0019752,carboxylic acid metabolic process|GO:0009063,cellular amino acid catabolic process|GO:0009074,aromatic amino acid family catabolic process|GO:0006807,nitrogen compound metabolic process|GO:0044281,small molecule metabolic process|GO:0044282,small molecule catabolic process|GO:0044699,single-organism process|GO:1901361,organic cyclic compound catabolic process|GO:0044712,single-organism…	GO:0005737,cytoplasm|GO:0044464,cell part|GO:0005623,cell|GO:0005622,intracellular|GO:0044424,intracellular part	GO:0003824,catalytic activity|GO:0016829,lyase activity|GO:0016841,ammonia-lyase activity|GO:0016840,carbon-nitrogen lyase activity
A0A1D6Q5U4				13840.5	38352.2	95652.2	Putative nuclear RNA export factor SDE5	up	0.00870722
A0A1D6Q673				7615.84	9562.17	6203.25	Putative homeodomain-like transcription factor superfamily protein isoform 1	up	0.000834602			GO:0097159,organic cyclic compound binding|GO:0005488,binding|GO:0003676,nucleic acid binding|GO:0003677,DNA binding|GO:1901363,heterocyclic compound binding
A0A1D6Q6G4	7.06905e+06	7.06905e+06	7423087	2.40924e+06	2.11066e+06	2.47357e+06	Expansin-B4	down	0.000880855	GO:0044703,multi-organism reproductive process|GO:0000003,reproduction|GO:0019953,sexual reproduction|GO:0022414,reproductive process|GO:0051704,multi-organism process	GO:0005576,extracellular region
A0A1D6Q9N3	145620	145620	155793	278301	323772	274033	Potassium transporter 8	up	0.00265366	GO:0051234,establishment of localization|GO:0044699,single-organism process|GO:0006810,transport|GO:0071804,cellular potassium ion transport|GO:0071805,potassium ion transmembrane transport|GO:0006813,potassium ion transport|GO:0006812,cation transport|GO:0006811,ion transport|GO:0009987,cellular process|GO:0015672,monovalent inorganic cation transport|GO:0034220,ion transmembrane transport|GO:00…	GO:0044425,membrane part|GO:0016021,integral component of membrane|GO:0016020,membrane|GO:0031224,intrinsic component of membrane	GO:0022891,substrate-specific transmembrane transporter activity|GO:0022890,inorganic cation transmembrane transporter activity|GO:0022892,substrate-specific transporter activity|GO:0005215,transporter activity|GO:0008324,cation transmembrane transporter activity|GO:0022857,transmembrane transporter activity|GO:0015075,ion transmembrane transporter activity|GO:0015077,monovalent inorganic cation …
A0A1D6Q9W2	862777	862777	928039	442376	390783	426850	Glutamine synthetase	down	0.000227881	GO:0044283,small molecule biosynthetic process|GO:0019752,carboxylic acid metabolic process|GO:0044249,cellular biosynthetic process|GO:0006807,nitrogen compound metabolic process|GO:0044281,small molecule metabolic process|GO:0009064,glutamine family amino acid metabolic process|GO:0044699,single-organism process|GO:1901576,organic substance biosynthetic process|GO:0044710,single-organism metabo…		GO:0035639,purine ribonucleoside triphosphate binding|GO:0016211,ammonia ligase activity|GO:0016880,acid-ammonia (or amide) ligase activity|GO:0005488,binding|GO:0043167,ion binding|GO:1901363,heterocyclic compound binding|GO:1901265,nucleoside phosphate binding|GO:0043168,anion binding|GO:0000166,nucleotide binding|GO:0016879,ligase activity, forming carbon-nitrogen bonds|GO:0017076,purine nucle…
A0A1D6QCI5	33521.4	33521.4	27825.6	64890	65692.9	60229	Trehalose-6-phosphate synthase10	up	0.00278541	GO:0009311,oligosaccharide metabolic process|GO:0009312,oligosaccharide biosynthetic process|GO:0044249,cellular biosynthetic process|GO:0044237,cellular metabolic process|GO:0044699,single-organism process|GO:1901576,organic substance biosynthetic process|GO:0044710,single-organism metabolic process|GO:0044711,single-organism biosynthetic process|GO:0044262,cellular carbohydrate metabolic proces…		GO:0003824,catalytic activity
A0A1D6QGK4				19790.1	27586.6	28311.5	Bromo-adjacent homology (BAH) domain-containing protein	up	0.000431238			GO:0003682,chromatin binding|GO:0005488,binding
A0A1D6QS23	29260.2	29260.2	39683.2	124331	67732.3	89428.4	Putative STRUBBELIG family receptor protein kinase	up	0.0116427	GO:0044267,cellular protein metabolic process|GO:0006468,protein phosphorylation|GO:1901564,organonitrogen compound metabolic process|GO:0044260,cellular macromolecule metabolic process|GO:0044238,primary metabolic process|GO:0019538,protein metabolic process|GO:0016310,phosphorylation|GO:0009987,cellular process|GO:0043412,macromolecule modification|GO:0006464,cellular protein modification proce…	GO:0044425,membrane part|GO:0016021,integral component of membrane|GO:0016020,membrane|GO:0031224,intrinsic component of membrane	GO:0035639,purine ribonucleoside triphosphate binding|GO:0005488,binding|GO:0043167,ion binding|GO:1901363,heterocyclic compound binding|GO:1901265,nucleoside phosphate binding|GO:0043168,anion binding|GO:0000166,nucleotide binding|GO:0016740,transferase activity|GO:0004672,protein kinase activity|GO:0017076,purine nucleotide binding|GO:0005524,ATP binding|GO:0016301,kinase activity|GO:0036094,sm…
A0A1D6QUW4	629441	629441	563917	249555	250061	231665	Glycosyltransferase family 61 protein	down	0.000114448			GO:0003824,catalytic activity|GO:0016740,transferase activity|GO:0016757,transferase activity, transferring glycosyl groups
A0A1Q0XS76	53413.5	53413.5	90446.5	33038.4	11670.4	11272.2	Glycosyltransferase	down	0.0443085			GO:0016758,transferase activity, transferring hexosyl groups|GO:0016740,transferase activity|GO:0016757,transferase activity, transferring glycosyl groups|GO:0003824,catalytic activity
A0A1R3MHC7	153861	153861	192045	943287	855217	953433	Glycosyltransferase	up	0.000306777	GO:0008152,metabolic process		GO:0016758,transferase activity, transferring hexosyl groups|GO:0016740,transferase activity|GO:0016757,transferase activity, transferring glycosyl groups|GO:0003824,catalytic activity
A0A1R3N7W5				15706.2	4907.59	7477.77	Floury endosperm1	up	0.00577627
A0A1X7YDK3	144245	144245	139224	405693	386721	418865	Uncharacterized protein	up	1.03829e-05			GO:0004373,glycogen (starch) synthase activity|GO:2001070,starch binding|GO:0035251,UDP-glucosyltransferase activity|GO:0030247,polysaccharide binding|GO:0030246,carbohydrate binding|GO:0046527,glucosyltransferase activity|GO:0003824,catalytic activity|GO:0016740,transferase activity|GO:0005488,binding|GO:0016757,transferase activity, transferring glycosyl groups|GO:0016758,transferase activity, …
A0A1X7YF66	8519.76	8519.76	10876.8	30668.9	29827.8	35671.8	Uncharacterized protein	up	0.000392306
A0A1X7YIK0	8021.94	8021.94	9558.92	33745	34146.8	34658.6	Uncharacterized protein	up	0.00135645
A3KLI1	30128.9	30128.9	28151.9	84019.2	85947.7	110583	Dehydrin DHN1	up	0.00323496	GO:1901700,response to oxygen-containing compound|GO:0009628,response to abiotic stimulus|GO:0050896,response to stimulus|GO:0006950,response to stress|GO:0001101,response to acid chemical|GO:0009415,response to water|GO:0042221,response to chemical|GO:0010035,response to inorganic substance
A5H453	365403	365403	363821	96756.3	91632.2	91173.9	Peroxidase 42	down	0.000125342	GO:0044712,single-organism catabolic process|GO:0044710,single-organism metabolic process|GO:0044237,cellular metabolic process|GO:0050896,response to stimulus|GO:0009987,cellular process|GO:0072593,reactive oxygen species metabolic process|GO:0044248,cellular catabolic process|GO:0006950,response to stress|GO:0042744,hydrogen peroxide catabolic process|GO:0044763,single-organism cellular process…	GO:0005576,extracellular region	GO:0043169,cation binding|GO:0046872,metal ion binding|GO:0020037,heme binding|GO:0046906,tetrapyrrole binding|GO:0097159,organic cyclic compound binding|GO:0016209,antioxidant activity|GO:0043167,ion binding|GO:1901363,heterocyclic compound binding|GO:0003824,catalytic activity|GO:0005488,binding|GO:0016684,oxidoreductase activity, acting on peroxide as acceptor|GO:0004601,peroxidase activity|GO…
A6XER2	125733	125733	117523	35813	28224.3	31040.1	Defensin-like protein 2	down	0.000971033	GO:0006952,defense response|GO:0009607,response to biotic stimulus|GO:0009605,response to external stimulus|GO:0043207,response to external biotic stimulus|GO:0044364,disruption of cells of other organism|GO:0009620,response to fungus|GO:0050896,response to stimulus|GO:0031640,killing of cells of other organism|GO:0050832,defense response to fungus|GO:0006950,response to stress|GO:0065007,biologi…
B2LWG6	41103.4	41103.4	44705.1	106862	94226	101168	Adenine nucleotide transporter BT1 chloroplastic/mitochondrial	up	6.8732e-05	GO:0006810,transport|GO:0009987,cellular process|GO:0051179,localization|GO:0044765,single-organism transport|GO:0044763,single-organism cellular process|GO:1902578,single-organism localization|GO:0051234,establishment of localization|GO:0055085,transmembrane transport|GO:0044699,single-organism process	GO:0044425,membrane part|GO:0016021,integral component of membrane|GO:0016020,membrane|GO:0031224,intrinsic component of membrane
B4F7V6				27542.5	27013.4	31822.8	Ras-related protein RABF2a	up	7.67572e-05	GO:0008104,protein localization|GO:0023052,signaling|GO:0007165,signal transduction|GO:0035556,intracellular signal transduction|GO:0050789,regulation of biological process|GO:0044699,single-organism process|GO:0051716,cellular response to stimulus|GO:0007264,small GTPase mediated signal transduction|GO:0065007,biological regulation|GO:0071702,organic substance transport|GO:0033036,macromolecule …	GO:0044464,cell part|GO:0005623,cell|GO:0005622,intracellular	GO:0043168,anion binding|GO:0005488,binding|GO:0019001,guanyl nucleotide binding|GO:0035639,purine ribonucleoside triphosphate binding|GO:0097367,carbohydrate derivative binding|GO:0043167,ion binding|GO:1901363,heterocyclic compound binding|GO:1901265,nucleoside phosphate binding|GO:0000166,nucleotide binding|GO:0036094,small molecule binding|GO:0032561,guanyl ribonucleotide binding|GO:0032553,r…
B4F832	264344	264344	300778	1.38917e+06	1.52699e+06	1.49228e+06	Adenine nucleotide transporter BT1 chloroplastic/mitochondrial	up	1.2092e-05	GO:0006810,transport|GO:0009987,cellular process|GO:0051179,localization|GO:0044765,single-organism transport|GO:0044763,single-organism cellular process|GO:1902578,single-organism localization|GO:0051234,establishment of localization|GO:0055085,transmembrane transport|GO:0044699,single-organism process	GO:0044425,membrane part|GO:0016021,integral component of membrane|GO:0016020,membrane|GO:0031224,intrinsic component of membrane
B4F886	70759.9	70759.9	78657.2	226160	225448	209939	Cupin, RmlC-type	up	1.97944e-05	GO:0008152,metabolic process|GO:0044710,single-organism metabolic process|GO:0044699,single-organism process|GO:0055114,oxidation-reduction process		GO:0051213,dioxygenase activity|GO:0016702,oxidoreductase activity, acting on single donors with incorporation of molecular oxygen, incorporation of two atoms of oxygen|GO:0016701,oxidoreductase activity, acting on single donors with incorporation of molecular oxygen|GO:0003824,catalytic activity|GO:0016491,oxidoreductase activity
B4F893				85254.4	4669.85	26262.8	NAD(P)-binding Rossmann-fold superfamily protein	up	0.0233886	GO:0008152,metabolic process|GO:0044710,single-organism metabolic process|GO:0044699,single-organism process|GO:0055114,oxidation-reduction process		GO:0003824,catalytic activity|GO:0016491,oxidoreductase activity
B4F8F5	59132.3	59132.3	48297.4	96560.2	117421	131071	Delta(12)-fatty-acid desaturase	up	0.00327374	GO:0044238,primary metabolic process|GO:0044710,single-organism metabolic process|GO:0006629,lipid metabolic process|GO:0071704,organic substance metabolic process|GO:0055114,oxidation-reduction process|GO:0008152,metabolic process|GO:0044699,single-organism process	GO:0044425,membrane part|GO:0016021,integral component of membrane|GO:0016020,membrane|GO:0031224,intrinsic component of membrane	GO:0003824,catalytic activity|GO:0016717,oxidoreductase activity, acting on paired donors, with oxidation of a pair of donors resulting in the reduction of molecular oxygen to two molecules of water|GO:0016705,oxidoreductase activity, acting on paired donors, with incorporation or reduction of molecular oxygen|GO:0016491,oxidoreductase activity
B4F8P0	1.60937e+06	1.60937e+06	1.53723e+06	754592	745802	731992	Eukaryotic aspartyl protease family protein	down	3.22678e-05	GO:0044238,primary metabolic process|GO:0019538,protein metabolic process|GO:0043170,macromolecule metabolic process|GO:0071704,organic substance metabolic process|GO:0008152,metabolic process|GO:0006508,proteolysis|GO:1901564,organonitrogen compound metabolic process|GO:0006807,nitrogen compound metabolic process		GO:0016787,hydrolase activity|GO:0004175,endopeptidase activity|GO:0070001,aspartic-type peptidase activity|GO:0003824,catalytic activity|GO:0070011,peptidase activity, acting on L-amino acid peptides|GO:0004190,aspartic-type endopeptidase activity|GO:0008233,peptidase activity
B4F8Y4	372144	372144	386725	164451	184622	161003	Transmembrane 9 superfamily member	down	0.00203951		GO:0044425,membrane part|GO:0016021,integral component of membrane|GO:0016020,membrane|GO:0031224,intrinsic component of membrane
B4F987	398827	398827	432454	1.39198e+06	1.32736e+06	1.24339e+06	Putative sarcosine oxidase	up	1.78141e-05	GO:0008152,metabolic process|GO:0044710,single-organism metabolic process|GO:0044699,single-organism process|GO:0055114,oxidation-reduction process		GO:0003824,catalytic activity|GO:0016491,oxidoreductase activity
B4F9F6	8397.77	8397.77	12395.2	29281.5	34101.4	33540.9	Lysine-specific histone demethylase 1	up	0.0051125	GO:0044710,single-organism metabolic process|GO:0055114,oxidation-reduction process|GO:0008152,metabolic process|GO:0032259,methylation|GO:0044699,single-organism process		GO:0003824,catalytic activity|GO:0016740,transferase activity|GO:0016741,transferase activity, transferring one-carbon groups|GO:0008168,methyltransferase activity|GO:0016491,oxidoreductase activity
B4F9I5	24913.3	24913.3	26103.5	71071.2	56682	68713.9	ATP synthase delta chain	up	0.00391779	GO:0009167,purine ribonucleoside monophosphate metabolic process|GO:0009165,nucleotide biosynthetic process|GO:0009163,nucleoside biosynthetic process|GO:0009161,ribonucleoside monophosphate metabolic process|GO:1901362,organic cyclic compound biosynthetic process|GO:0042451,purine nucleoside biosynthetic process|GO:0009168,purine ribonucleoside monophosphate biosynthetic process|GO:0044710,singl…	GO:0045261,proton-transporting ATP synthase complex, catalytic core F(1)|GO:0043234,protein complex|GO:0032991,macromolecular complex|GO:0016020,membrane|GO:0044464,cell part|GO:0045259,proton-transporting ATP synthase complex|GO:0005623,cell|GO:0005622,intracellular|GO:0033178,proton-transporting two-sector ATPase complex, catalytic domain|GO:0098796,membrane protein complex|GO:0044424,intracell…	GO:0036442,hydrogen-exporting ATPase activity|GO:0016887,ATPase activity|GO:0042625,ATPase coupled ion transmembrane transporter activity|GO:0042626,ATPase activity, coupled to transmembrane movement of substances|GO:0016820,hydrolase activity, acting on acid anhydrides, catalyzing transmembrane movement of substances|GO:0046933,proton-transporting ATP synthase activity, rotational mechanism|GO:0…
B4F9K4	38348.6	38348.6	46190.8	89616.7	87874.2	86352.9	17.5 kDa class II heat shock protein	up	0.00447675
B4FAF5	5899.98	5899.98	7770.69	18405.7	26905.1	25374.5	Outer envelope protein 80 chloroplastic	up	0.00127209		GO:0016020,membrane|GO:0019867,outer membrane|GO:0036338,viral membrane|GO:0019012,virion|GO:0019031,viral envelope|GO:0044423,virion part
B4FAG0	416244	416244	472156	192883	202348	200437	dTDP-glucose dehydratase homolog csu219	down	0.000937589	GO:0008152,metabolic process		GO:0003824,catalytic activity|GO:0048037,cofactor binding|GO:0005488,binding|GO:0050662,coenzyme binding
B4FAX1	132524	132524	110702	63436.4	54462.5	59092.6	Glycosyltransferase family 61 protein	down	0.00112479	GO:0008152,metabolic process	GO:0044425,membrane part|GO:0016021,integral component of membrane|GO:0016020,membrane|GO:0031224,intrinsic component of membrane	GO:0003824,catalytic activity|GO:0016740,transferase activity|GO:0016757,transferase activity, transferring glycosyl groups
B4FB62	110435	110435	131828	272675	269904	274356	E3 ubiquitin-protein ligase RING1-like	up	0.00415987			GO:0043169,cation binding|GO:0046914,transition metal ion binding|GO:0043167,ion binding|GO:0005488,binding|GO:0046872,metal ion binding|GO:0008270,zinc ion binding|GO:0003824,catalytic activity|GO:0016874,ligase activity
B4FBA4	521882	521882	500430	216403	214325	223034	9,10-9,10 carotenoid cleavage dioxygenase 1	down	7.13805e-06	GO:0006778,porphyrin-containing compound metabolic process|GO:0006779,porphyrin-containing compound biosynthetic process|GO:0044281,small molecule metabolic process|GO:0044283,small molecule biosynthetic process|GO:1901576,organic substance biosynthetic process|GO:1901362,organic cyclic compound biosynthetic process|GO:1901360,organic cyclic compound metabolic process|GO:0044712,single-organism c…	GO:0043229,intracellular organelle|GO:0071944,cell periphery|GO:0043227,membrane-bounded organelle|GO:0043226,organelle|GO:0030054,cell junction|GO:0005737,cytoplasm|GO:0031090,organelle membrane|GO:0005773,vacuole|GO:0098805,whole membrane|GO:0016020,membrane|GO:0005774,vacuolar membrane|GO:0044437,vacuolar part|GO:0005794,Golgi apparatus|GO:0098588,bounding membrane of organelle|GO:0055044,symp…	GO:0051213,dioxygenase activity|GO:0016702,oxidoreductase activity, acting on single donors with incorporation of molecular oxygen, incorporation of two atoms of oxygen|GO:0016701,oxidoreductase activity, acting on single donors with incorporation of molecular oxygen|GO:0003824,catalytic activity|GO:0045549,9-cis-epoxycarotenoid dioxygenase activity|GO:0010436,carotenoid dioxygenase activity|GO:0…
B4FBC8	285040	285040	273721	110637	125278	110806	Peroxidase	down	0.00082654	GO:0044248,cellular catabolic process|GO:0044710,single-organism metabolic process|GO:0044237,cellular metabolic process|GO:0050896,response to stimulus|GO:0009987,cellular process|GO:0009636,response to toxic substance|GO:0006950,response to stress|GO:0072593,reactive oxygen species metabolic process|GO:0098869,cellular oxidant detoxification|GO:1990748,cellular detoxification|GO:0042744,hydroge…	GO:0005576,extracellular region	GO:0043169,cation binding|GO:0046872,metal ion binding|GO:0020037,heme binding|GO:0046906,tetrapyrrole binding|GO:0097159,organic cyclic compound binding|GO:0016209,antioxidant activity|GO:0043167,ion binding|GO:1901363,heterocyclic compound binding|GO:0003824,catalytic activity|GO:0005488,binding|GO:0016684,oxidoreductase activity, acting on peroxide as acceptor|GO:0004601,peroxidase activity|GO…
B4FCC2				18381.6	15501.3	10353.5	Zinc knuckle (CCHC-type) family protein	up	0.00117091			GO:0043169,cation binding|GO:0046914,transition metal ion binding|GO:0097159,organic cyclic compound binding|GO:0043167,ion binding|GO:0008270,zinc ion binding|GO:0003676,nucleic acid binding|GO:0046872,metal ion binding|GO:1901363,heterocyclic compound binding|GO:0005488,binding
B4FD74	447643	447643	402604	164334	159465	160895	Isoflavone reductase-like1	down	0.000956365
B4FDW7				42158.6	28122.5	30016.2	C2C2-DOF transcription factor	up	0.000460502	GO:0080090,regulation of primary metabolic process|GO:0019222,regulation of metabolic process|GO:0031326,regulation of cellular biosynthetic process|GO:0031323,regulation of cellular metabolic process|GO:0090304,nucleic acid metabolic process|GO:0044249,cellular biosynthetic process|GO:0034641,cellular nitrogen compound metabolic process|GO:0006807,nitrogen compound metabolic process|GO:0034645,c…	GO:0043231,intracellular membrane-bounded organelle|GO:0005634,nucleus|GO:0044464,cell part|GO:0005623,cell|GO:0005622,intracellular|GO:0043229,intracellular organelle|GO:0044424,intracellular part|GO:0043227,membrane-bounded organelle|GO:0043226,organelle	GO:0097159,organic cyclic compound binding|GO:0005488,binding|GO:0003676,nucleic acid binding|GO:0003677,DNA binding|GO:1901363,heterocyclic compound binding
B4FEC9	354381	354381	365990	170695	154471	168013	Protein ESKIMO 1	down	0.000739237
B4FER3	40764.3	40764.3	49691.2	113018	80732.5	66165.1	Replication factor C subunit 3	up	0.0339244	GO:0090304,nucleic acid metabolic process|GO:0044249,cellular biosynthetic process|GO:0034641,cellular nitrogen compound metabolic process|GO:0006807,nitrogen compound metabolic process|GO:0034645,cellular macromolecule biosynthetic process|GO:1901360,organic cyclic compound metabolic process|GO:0006139,nucleobase-containing compound metabolic process|GO:0044260,cellular macromolecule metabolic p…		GO:0097159,organic cyclic compound binding|GO:0005488,binding|GO:0003676,nucleic acid binding|GO:0003677,DNA binding|GO:1901363,heterocyclic compound binding
B4FF24	1.39564e+06	1.39564e+06	1.42092e+06	571546	566334	558609	UDP-glucuronic acid decarboxylase 5	down	1.92057e-06	GO:0008152,metabolic process		GO:0003824,catalytic activity|GO:0048037,cofactor binding|GO:0005488,binding|GO:0050662,coenzyme binding
B4FF52	202228	202228	190828	83361.4	106551	87841.8	Cytochrome P450 family 87 subfamily A polypeptide 6	down	0.00670102	GO:0008152,metabolic process|GO:0044710,single-organism metabolic process|GO:0044699,single-organism process|GO:0055114,oxidation-reduction process	GO:0044425,membrane part|GO:0016021,integral component of membrane|GO:0016020,membrane|GO:0031224,intrinsic component of membrane	GO:0043169,cation binding|GO:0004497,monooxygenase activity|GO:0046914,transition metal ion binding|GO:0020037,heme binding|GO:0046906,tetrapyrrole binding|GO:0097159,organic cyclic compound binding|GO:0016705,oxidoreductase activity, acting on paired donors, with incorporation or reduction of molecular oxygen|GO:0043167,ion binding|GO:0003824,catalytic activity|GO:0005488,binding|GO:0005506,iron…
B4FFY2				9820.26	8764.1	10203.5	Zinc finger CCCH domain-containing protein 54	up	9.00703e-05	GO:0048856,anatomical structure development|GO:0080090,regulation of primary metabolic process|GO:0019222,regulation of metabolic process|GO:0061458,reproductive system development|GO:0031326,regulation of cellular biosynthetic process|GO:0031323,regulation of cellular metabolic process|GO:0009791,post-embryonic development|GO:0009790,embryo development|GO:0009793,embryo development ending in see…		GO:0003700,transcription factor activity, sequence-specific DNA binding|GO:0001071,nucleic acid binding transcription factor activity|GO:0043169,cation binding|GO:0046872,metal ion binding|GO:0005488,binding|GO:0043167,ion binding
B4FGF8	6386.36	6386.36	10346.9	34406.2	34041.8	29595.7	VASCULAR-RELATED NAC-DOMAIN 6	up	0.00679293	GO:0048856,anatomical structure development|GO:0030154,cell differentiation|GO:0019953,sexual reproduction|GO:0007292,female gamete generation|GO:0007275,multicellular organism development|GO:0044699,single-organism process|GO:0048229,gametophyte development|GO:0009553,embryo sac development|GO:0000003,reproduction|GO:0048869,cellular developmental process|GO:0007276,gamete generation|GO:0032502,…		GO:0043169,cation binding|GO:0046914,transition metal ion binding|GO:0097159,organic cyclic compound binding|GO:0043167,ion binding|GO:0008270,zinc ion binding|GO:0003676,nucleic acid binding|GO:0046872,metal ion binding|GO:1901363,heterocyclic compound binding|GO:0005488,binding
B4FGM4	24705.2	24705.2	15553	38523.2	42716.4	49136	Endothelial differentiation-related factor 1	up	0.0270396			GO:0043565,sequence-specific DNA binding|GO:0097159,organic cyclic compound binding|GO:0005488,binding|GO:0003676,nucleic acid binding|GO:0003677,DNA binding|GO:1901363,heterocyclic compound binding
B4FHI8	7082.88	7082.88	4561.56	17335.2	18082.3	16162	Hypoxia-responsive family protein	up	0.0154761		GO:0044425,membrane part|GO:0016021,integral component of membrane|GO:0016020,membrane|GO:0031224,intrinsic component of membrane
B4FHK4	47053.3	47053.3	46335.4	200355	192626	196648	Natterin-4	up	1.88406e-07
B4FIR5	9812.68	9812.68	14147.4	32066.6	28012.5	29990.5	Peptidase C15 pyroglutamyl peptidase I-like	up	0.00845572
B4FJ34	32535.8	32535.8	42111	16600	15510.7	12775.8	DUF538 family protein	down	0.00187786
B4FKN3	25443.3	25443.3	34377.7	99387.5	76900.4	93566.1	DNA-binding protein HEXBP	up	0.000908183			GO:0043169,cation binding|GO:0046914,transition metal ion binding|GO:0097159,organic cyclic compound binding|GO:0043167,ion binding|GO:0008270,zinc ion binding|GO:0003676,nucleic acid binding|GO:0003677,DNA binding|GO:0046872,metal ion binding|GO:1901363,heterocyclic compound binding|GO:0005488,binding
B4FMM1	328961	328961	386205	159059	162697	163407	Putative carboxylesterase 2	down	0.00396401	GO:0008152,metabolic process		GO:0016787,hydrolase activity|GO:0003824,catalytic activity
B4FMR9	206653	206653	218495	44191.7	53482.8	49908	Protein SRG1	down	0.000725761	GO:0008152,metabolic process|GO:0044710,single-organism metabolic process|GO:0044699,single-organism process|GO:0055114,oxidation-reduction process		GO:0043169,cation binding|GO:0043167,ion binding|GO:0003824,catalytic activity|GO:0005488,binding|GO:0046872,metal ion binding|GO:0016491,oxidoreductase activity
B4FMV1				7311.08	10049.2	9449.31	Uncharacterized protein	up	0.000468004		GO:0044425,membrane part|GO:0016021,integral component of membrane|GO:0016020,membrane|GO:0031224,intrinsic component of membrane
B4FN02				21145.7	41441.5	21375.3	Iron-sulfur cluster assembly protein	up	0.00158809	GO:0022607,cellular component assembly|GO:0009987,cellular process|GO:0009058,biosynthetic process|GO:0016043,cellular component organization|GO:0016226,iron-sulfur cluster assembly|GO:0031163,metallo-sulfur cluster assembly|GO:0044085,cellular component biogenesis|GO:0008152,metabolic process|GO:0071840,cellular component organization or biogenesis|GO:0044237,cellular metabolic process|GO:005118…	GO:0005737,cytoplasm|GO:0043231,intracellular membrane-bounded organelle|GO:0043233,organelle lumen|GO:0044464,cell part|GO:0044444,cytoplasmic part|GO:0031974,membrane-enclosed lumen|GO:0005622,intracellular|GO:0044446,intracellular organelle part|GO:0070013,intracellular organelle lumen|GO:0043229,intracellular organelle|GO:0005739,mitochondrion|GO:0044429,mitochondrial part|GO:0005759,mitochon…	GO:0043169,cation binding|GO:0051540,metal cluster binding|GO:0046914,transition metal ion binding|GO:0051536,iron-sulfur cluster binding|GO:0051537,2 iron, 2 sulfur cluster binding|GO:0043167,ion binding|GO:0005488,binding|GO:0005506,iron ion binding|GO:0046872,metal ion binding
B4FNB6	15426	15426	16365.8	35720.5	38693.6	36272.6	Mediator-associated protein 2	up	2.73684e-05	GO:0008104,protein localization|GO:0072655,establishment of protein localization to mitochondrion|GO:0009451,RNA modification|GO:0007292,female gamete generation|GO:1901360,organic cyclic compound metabolic process|GO:0000003,reproduction|GO:0070727,cellular macromolecule localization|GO:0048869,cellular developmental process|GO:0071840,cellular component organization or biogenesis|GO:0070647,pro…	GO:0031974,membrane-enclosed lumen|GO:0043229,intracellular organelle|GO:0043228,non-membrane-bounded organelle|GO:0016592,mediator complex|GO:0043227,membrane-bounded organelle|GO:0043226,organelle|GO:0031981,nuclear lumen|GO:0005730,nucleolus|GO:0005634,nucleus|GO:0005654,nucleoplasm|GO:0044451,nucleoplasm part|GO:0043234,protein complex|GO:0032991,macromolecular complex|GO:0043231,intracellula…
B4FPE0				14089.9	13780.1	15732.5	Cytidine/deoxycytidylate deaminase family protein	up	6.03103e-05	GO:0008152,metabolic process		GO:0043169,cation binding|GO:0046914,transition metal ion binding|GO:0016787,hydrolase activity|GO:0043167,ion binding|GO:0003824,catalytic activity|GO:0008270,zinc ion binding|GO:0046872,metal ion binding|GO:0005488,binding
B4FPT7	109245	109245	92044	219064	194131	211332	Polyubiquitin 2	up	0.00130098
B4FQ44	104081	104081	100037	296693	271173	271671	L-tryptophan--pyruvate aminotransferase 1	up	7.34985e-05	GO:0008152,metabolic process	GO:0044425,membrane part|GO:0016021,integral component of membrane|GO:0016020,membrane|GO:0031224,intrinsic component of membrane	GO:0003824,catalytic activity|GO:0016829,lyase activity|GO:0016846,carbon-sulfur lyase activity|GO:0008483,transaminase activity|GO:0016740,transferase activity|GO:0016769,transferase activity, transferring nitrogenous groups
B4FRL7	96547.1	96547.1	87938.9	37523	36294	38534.9	Glycosyltransferases	down	0.000207957	GO:0008152,metabolic process|GO:0009987,cellular process|GO:0016043,cellular component organization|GO:0071554,cell wall organization or biogenesis|GO:0071555,cell wall organization|GO:0045229,external encapsulating structure organization|GO:0071840,cellular component organization or biogenesis	GO:0016020,membrane|GO:0043229,intracellular organelle|GO:0005622,intracellular|GO:0043227,membrane-bounded organelle|GO:0043226,organelle|GO:0005737,cytoplasm|GO:0031984,organelle subcompartment|GO:0031090,organelle membrane|GO:0044431,Golgi apparatus part|GO:0005794,Golgi apparatus|GO:0098588,bounding membrane of organelle|GO:0012505,endomembrane system|GO:0043231,intracellular membrane-bounded…	GO:0003824,catalytic activity|GO:0016740,transferase activity|GO:0016757,transferase activity, transferring glycosyl groups|GO:0016758,transferase activity, transferring hexosyl groups|GO:0015020,glucuronosyltransferase activity|GO:0015018,galactosylgalactosylxylosylprotein 3-beta-glucuronosyltransferase activity|GO:0008194,UDP-glycosyltransferase activity
B4FSK3	289022	289022	265684	96568.9	110599	99533.8	Esterase	down	9.22134e-05	GO:0008152,metabolic process		GO:0016787,hydrolase activity|GO:0016788,hydrolase activity, acting on ester bonds|GO:0003824,catalytic activity
B4FTK0	58293.1	58293.1	62315.5	133153	125472	147652	Early nodulin-like protein 9	up	0.000787777		GO:0044425,membrane part|GO:0016021,integral component of membrane|GO:0016020,membrane|GO:0031224,intrinsic component of membrane	GO:0009055,electron carrier activity
B4FTP0	15699.5	15699.5	18394.5	35564.8	35141.4	34452.2	Actin-depolymerizing factor 6	up	0.00320473	GO:0006996,organelle organization|GO:0007015,actin filament organization|GO:0032984,macromolecular complex disassembly|GO:0043624,cellular protein complex disassembly|GO:0007010,cytoskeleton organization|GO:0071822,protein complex subunit organization|GO:0030029,actin filament-based process|GO:0043933,macromolecular complex subunit organization|GO:0071840,cellular component organization or biogen…	GO:0005856,cytoskeleton|GO:0015629,actin cytoskeleton|GO:0043232,intracellular non-membrane-bounded organelle|GO:0044464,cell part|GO:0005623,cell|GO:0005622,intracellular|GO:0043229,intracellular organelle|GO:0043228,non-membrane-bounded organelle|GO:0044424,intracellular part|GO:0043226,organelle	GO:0003779,actin binding|GO:0005488,binding|GO:0005515,protein binding|GO:0008092,cytoskeletal protein binding
B4FU07	722712	722712	863430	264544	412401	448596	Glycoprotein membrane GPI-anchored	down	0.0369008		GO:0044425,membrane part|GO:0016021,integral component of membrane|GO:0016020,membrane|GO:0031224,intrinsic component of membrane
B4FU15	65886	65886	46613.8	29810.1	27166.8	29673.8	Extensin-like protein	down	0.0228008
B4FUH2	3.62016e+06	3.62016e+06	3.45822e+06	6.95834e+06	6974037	6.98469e+06	Aspartate aminotransferase	up	0.000577071	GO:0022622,root system development|GO:0034440,lipid oxidation|GO:0048589,developmental growth|GO:0048588,developmental cell growth|GO:0048468,cell development|GO:0048469,cell maturation|GO:0043449,cellular alkene metabolic process|GO:0044281,small molecule metabolic process|GO:0044282,small molecule catabolic process|GO:0009693,ethylene biosynthetic process|GO:0071840,cellular component organizat…	GO:0005737,cytoplasm|GO:0043231,intracellular membrane-bounded organelle|GO:0044464,cell part|GO:0016020,membrane|GO:0005777,peroxisome|GO:0044444,cytoplasmic part|GO:0005623,cell|GO:0005622,intracellular|GO:0042579,microbody|GO:0043229,intracellular organelle|GO:0044424,intracellular part|GO:0043227,membrane-bounded organelle|GO:0043226,organelle	GO:0043168,anion binding|GO:0008483,transaminase activity|GO:0097159,organic cyclic compound binding|GO:0003824,catalytic activity|GO:0070546,L-phenylalanine aminotransferase activity|GO:1901363,heterocyclic compound binding|GO:0004069,L-aspartate:2-oxoglutarate aminotransferase activity|GO:0016740,transferase activity|GO:0048037,cofactor binding|GO:0080130,L-phenylalanine:2-oxoglutarate aminotra…
B4FV70	130359	130359	134597	362037	360886	388841	Gibberellin 20-oxidase4	up	0.000110455	GO:0008152,metabolic process|GO:0044710,single-organism metabolic process|GO:0044699,single-organism process|GO:0055114,oxidation-reduction process		GO:0043169,cation binding|GO:0046914,transition metal ion binding|GO:0043167,ion binding|GO:0003824,catalytic activity|GO:0005488,binding|GO:0005506,iron ion binding|GO:0046872,metal ion binding|GO:0016491,oxidoreductase activity
B4FW41	49136.2	49136.2	46451.2	169155	194839	141683	Peroxisomal (S)-2-hydroxy-acid oxidase GLO1	up	0.00388013	GO:0008152,metabolic process|GO:0044710,single-organism metabolic process|GO:0044699,single-organism process|GO:0055114,oxidation-reduction process		GO:0043168,anion binding|GO:0050662,coenzyme binding|GO:0097367,carbohydrate derivative binding|GO:0097159,organic cyclic compound binding|GO:0000166,nucleotide binding|GO:0036094,small molecule binding|GO:0003824,catalytic activity|GO:0048037,cofactor binding|GO:0032553,ribonucleotide binding|GO:0010181,FMN binding|GO:0005488,binding|GO:0043167,ion binding|GO:1901363,heterocyclic compound bindin…
B4FWN0	116715	116715	82123.3	274736	267041	257251	Nuclear transport factor 2 (NTF2) family protein with RNA binding (RRM-RBD-RNP motifs) domain	up	0.0130933	GO:0006810,transport|GO:0051179,localization|GO:0051234,establishment of localization	GO:0044464,cell part|GO:0005623,cell|GO:0005622,intracellular	GO:0097159,organic cyclic compound binding|GO:0000166,nucleotide binding|GO:0036094,small molecule binding|GO:0005488,binding|GO:0003676,nucleic acid binding|GO:1901363,heterocyclic compound binding|GO:1901265,nucleoside phosphate binding|GO:0003723,RNA binding
B4FWS6	46682.9	46682.9	50337.6	120730	110793	118438	Putative carboxylesterase 8	up	1.18962e-05	GO:0008152,metabolic process		GO:0016787,hydrolase activity|GO:0003824,catalytic activity
B4FX35	25940.4	25940.4	24076.5	161042	148153	161411	ELF4-like protein	up	1.08415e-06	GO:0007623,circadian rhythm|GO:0048511,rhythmic process|GO:0042752,regulation of circadian rhythm|GO:0042753,positive regulation of circadian rhythm|GO:0065007,biological regulation|GO:0048518,positive regulation of biological process|GO:0050789,regulation of biological process
B4FY98	127562	127562	117628	60895.7	62708.5	57028.7	Arogenate dehydrogenase 1 chloroplastic	down	7.16694e-05	GO:0044238,primary metabolic process|GO:0019752,carboxylic acid metabolic process|GO:0044249,cellular biosynthetic process|GO:0006807,nitrogen compound metabolic process|GO:0044281,small molecule metabolic process|GO:0044283,small molecule biosynthetic process|GO:1901362,organic cyclic compound biosynthetic process|GO:0044699,single-organism process|GO:1901576,organic substance biosynthetic proce…	GO:0005737,cytoplasm|GO:0009536,plastid|GO:0043231,intracellular membrane-bounded organelle|GO:0044464,cell part|GO:0044444,cytoplasmic part|GO:0005623,cell|GO:0005622,intracellular|GO:0043229,intracellular organelle|GO:0044424,intracellular part|GO:0043227,membrane-bounded organelle|GO:0043226,organelle|GO:0009507,chloroplast	GO:0016628,oxidoreductase activity, acting on the CH-CH group of donors, NAD or NADP as acceptor|GO:0016627,oxidoreductase activity, acting on the CH-CH group of donors|GO:0008977,prephenate dehydrogenase (NAD+) activity|GO:0003824,catalytic activity|GO:0004665,prephenate dehydrogenase (NADP+) activity|GO:0016491,oxidoreductase activity
B4FZD5				9407.07	3866.74	9544.13	Protein kinase superfamily protein	up	0.00480255	GO:0044267,cellular protein metabolic process|GO:0006468,protein phosphorylation|GO:0044260,cellular macromolecule metabolic process|GO:0044238,primary metabolic process|GO:0019538,protein metabolic process|GO:0016310,phosphorylation|GO:0009987,cellular process|GO:0043412,macromolecule modification|GO:0006464,cellular protein modification process|GO:0043170,macromolecule metabolic process|GO:0071…	GO:0044425,membrane part|GO:0016021,integral component of membrane|GO:0016020,membrane|GO:0031224,intrinsic component of membrane	GO:0016773,phosphotransferase activity, alcohol group as acceptor|GO:0016772,transferase activity, transferring phosphorus-containing groups|GO:0016301,kinase activity|GO:0003824,catalytic activity|GO:0016740,transferase activity|GO:0004672,protein kinase activity
B4G015	305804	305804	330392	99832.4	113417	123472	Thiamine thiazole synthase, chloroplastic	down	0.00132704	GO:0006772,thiamine metabolic process|GO:0006950,response to stress|GO:0072528,pyrimidine-containing compound biosynthetic process|GO:0044249,cellular biosynthetic process|GO:0034641,cellular nitrogen compound metabolic process|GO:0006807,nitrogen compound metabolic process|GO:0044281,small molecule metabolic process|GO:0044283,small molecule biosynthetic process|GO:1901362,organic cyclic compoun…	GO:0005737,cytoplasm|GO:0009536,plastid|GO:0043231,intracellular membrane-bounded organelle|GO:0044464,cell part|GO:0044444,cytoplasmic part|GO:0005623,cell|GO:0005622,intracellular|GO:0043229,intracellular organelle|GO:0044424,intracellular part|GO:0043227,membrane-bounded organelle|GO:0043226,organelle|GO:0009507,chloroplast|GO:0009532,plastid stroma|GO:0009570,chloroplast stroma|GO:0005829,cyt…	GO:0003824,catalytic activity|GO:0016491,oxidoreductase activity|GO:0043169,cation binding|GO:0043167,ion binding|GO:0005488,binding|GO:0046872,metal ion binding
B4G029	300508	300508	269264	51723.2	50943.5	54755.4	HXXXD-type acyl-transferase family protein	down	3.33549e-05	GO:0008152,metabolic process		GO:0003824,catalytic activity|GO:0016740,transferase activity|GO:0016746,transferase activity, transferring acyl groups|GO:0016747,transferase activity, transferring acyl groups other than amino-acyl groups
B4G1F8	26584.7	26584.7	39072.8	80407.7	70703.2	70113.8	Uncharacterized protein	up	0.0114012
B4G1P1	2.19569e+06	2.19569e+06	1.96519e+06	989981	918301	932190	Glutamine synthetase	down	0.000287124	GO:0044283,small molecule biosynthetic process|GO:0019752,carboxylic acid metabolic process|GO:0044249,cellular biosynthetic process|GO:0006807,nitrogen compound metabolic process|GO:0044281,small molecule metabolic process|GO:0009064,glutamine family amino acid metabolic process|GO:0044699,single-organism process|GO:1901576,organic substance biosynthetic process|GO:0044710,single-organism metabo…		GO:0035639,purine ribonucleoside triphosphate binding|GO:0016211,ammonia ligase activity|GO:0016880,acid-ammonia (or amide) ligase activity|GO:0005488,binding|GO:0043167,ion binding|GO:1901363,heterocyclic compound binding|GO:1901265,nucleoside phosphate binding|GO:0001882,nucleoside binding|GO:0043168,anion binding|GO:0000166,nucleotide binding|GO:0016879,ligase activity, forming carbon-nitrogen…
B4G1R5	170949	170949	160789	23887.5	27227.7	24803.2	O-methyltransferase ZRP4	down	2.11199e-05	GO:0032259,methylation|GO:0008152,metabolic process		GO:0003824,catalytic activity|GO:0016741,transferase activity, transferring one-carbon groups|GO:0016740,transferase activity|GO:0008171,O-methyltransferase activity|GO:0005488,binding|GO:0005515,protein binding|GO:0008168,methyltransferase activity|GO:0046983,protein dimerization activity
B6SGF4	62552.5	62552.5	62385	156858	137864	148978	Nonspecific lipid-transfer protein	up	0.00160212	GO:0033036,macromolecule localization|GO:0006869,lipid transport|GO:0006810,transport|GO:0044765,single-organism transport|GO:1902578,single-organism localization|GO:0071702,organic substance transport|GO:0051234,establishment of localization|GO:0010876,lipid localization|GO:0051179,localization|GO:0044699,single-organism process
B6SGT9	29638.3	29638.3	24322.5	69314.1	64476.4	78065.4	Uncharacterized protein	up	0.000504461
B6SHX0	46778.8	46778.8	48869.6	252823	235083	233652	5a2 protein	up	1.46172e-05
B6SI37	263559	263559	302201	71057.5	66934.9	66172.8	Embryo specific protein1	down	0.000104027
B6SJ49	95101.9	95101.9	127300	248011	247518	209842	Flower-specific gamma-thionin	up	0.00368199	GO:0006952,defense response|GO:0009607,response to biotic stimulus|GO:0009605,response to external stimulus|GO:0043207,response to external biotic stimulus|GO:0044364,disruption of cells of other organism|GO:0009620,response to fungus|GO:0050896,response to stimulus|GO:0031640,killing of cells of other organism|GO:0050832,defense response to fungus|GO:0006950,response to stress|GO:0065007,biologi…
B6SJS8	121258	121258	141754	483007	439826	524357	Defensin-like protein 6	up	4.3127e-05	GO:0006952,defense response|GO:0009607,response to biotic stimulus|GO:0009605,response to external stimulus|GO:0043207,response to external biotic stimulus|GO:0044364,disruption of cells of other organism|GO:0009620,response to fungus|GO:0050896,response to stimulus|GO:0031640,killing of cells of other organism|GO:0050832,defense response to fungus|GO:0006950,response to stress|GO:0065007,biologi…
B6SL97	2494.21	2494.21	4072.14				Defensin-like protein 1	down	0.0022996	GO:0006952,defense response|GO:0009607,response to biotic stimulus|GO:0009605,response to external stimulus|GO:0043207,response to external biotic stimulus|GO:0044364,disruption of cells of other organism|GO:0009620,response to fungus|GO:0050896,response to stimulus|GO:0031640,killing of cells of other organism|GO:0050832,defense response to fungus|GO:0006950,response to stress|GO:0065007,biologi…
B6SLJ0				20789.3	24280	25836.7	Ninja-family protein 3	up	0.000135744	GO:0044700,single organism signaling|GO:0051716,cellular response to stimulus|GO:0050896,response to stimulus|GO:0009987,cellular process|GO:0044763,single-organism cellular process|GO:0050794,regulation of cellular process|GO:0065007,biological regulation|GO:0023052,signaling|GO:0007165,signal transduction|GO:0007154,cell communication|GO:0050789,regulation of biological process|GO:0044699,singl…	GO:0043231,intracellular membrane-bounded organelle|GO:0005634,nucleus|GO:0044464,cell part|GO:0005623,cell|GO:0005622,intracellular|GO:0043229,intracellular organelle|GO:0044424,intracellular part|GO:0043227,membrane-bounded organelle|GO:0043226,organelle
B6SLM7	22539.5	22539.5	20387.4	41542.3	51679.8	45398	Uncharacterized protein	up	0.0015554
B6SMD9	32945.6	32945.6	52194.7	89586.5	98741.3	93388.2	Abscisic acid receptor PYL9	up	0.0227894
B6SMX5				2807.63	3586.49	3340.95	Low-molecular-weight cysteine-rich protein LCR70	up	0.000434025	GO:0006952,defense response|GO:0006950,response to stress|GO:0050896,response to stimulus
B6SNV1	96734.2	96734.2	83807.9	252611	297462	321078	Uncharacterized protein	up	0.000323587
B6SPH4	194502	194502	282408	417481	480195	469423	60S ribosomal protein L29	up	0.0166404	GO:0044249,cellular biosynthetic process|GO:0034641,cellular nitrogen compound metabolic process|GO:0006807,nitrogen compound metabolic process|GO:0034645,cellular macromolecule biosynthetic process|GO:1901576,organic substance biosynthetic process|GO:0044267,cellular protein metabolic process|GO:0044260,cellular macromolecule metabolic process|GO:0043043,peptide biosynthetic process|GO:0071704,o…	GO:0005737,cytoplasm|GO:0032991,macromolecular complex|GO:0005840,ribosome|GO:0043232,intracellular non-membrane-bounded organelle|GO:0044464,cell part|GO:0044444,cytoplasmic part|GO:0005623,cell|GO:0030529,intracellular ribonucleoprotein complex|GO:0043229,intracellular organelle|GO:0043228,non-membrane-bounded organelle|GO:0044424,intracellular part|GO:0005622,intracellular|GO:0043226,organelle…	GO:0003735,structural constituent of ribosome|GO:0005198,structural molecule activity
B6STA5	253637	253637	382550	588892	768980	751952	Glycine-rich RNA-binding protein 2	up	0.00790783	GO:0006950,response to stress|GO:0050896,response to stimulus		GO:0097159,organic cyclic compound binding|GO:0000166,nucleotide binding|GO:0036094,small molecule binding|GO:0005488,binding|GO:0003676,nucleic acid binding|GO:1901363,heterocyclic compound binding|GO:1901265,nucleoside phosphate binding|GO:0003723,RNA binding
B6STT0	164701	164701	163505	65746.7	85238.6	86626.5	Thaumatin-like protein	down	0.0151812
B6SXA8	243339	243339	254046	724718	701984	683483	Ubiquitin-fold modifier 1	up	3.15142e-06	GO:0006650,glycerophospholipid metabolic process|GO:0044249,cellular biosynthetic process|GO:0044255,cellular lipid metabolic process|GO:0044699,single-organism process|GO:0045017,glycerolipid biosynthetic process|GO:0044710,single-organism metabolic process|GO:0044711,single-organism biosynthetic process|GO:0071704,organic substance metabolic process|GO:0006661,phosphatidylinositol biosynthetic …
B6SYL3	44888.1	44888.1	42507	16304.3	17911.4	17421.5	Endoglucanase	down	2.93559e-05	GO:0030243,cellulose metabolic process|GO:0044042,glucan metabolic process|GO:0030245,cellulose catabolic process|GO:0044248,cellular catabolic process|GO:0009251,glucan catabolic process|GO:0044247,cellular polysaccharide catabolic process|GO:0044264,cellular polysaccharide metabolic process|GO:0044262,cellular carbohydrate metabolic process|GO:0044260,cellular macromolecule metabolic process|GO…	GO:0044425,membrane part|GO:0016021,integral component of membrane|GO:0016020,membrane|GO:0031224,intrinsic component of membrane	GO:0016787,hydrolase activity|GO:0008810,cellulase activity|GO:0016798,hydrolase activity, acting on glycosyl bonds|GO:0003824,catalytic activity|GO:0004553,hydrolase activity, hydrolyzing O-glycosyl compounds|GO:0016740,transferase activity
B6SZA0	87181.1	87181.1	78046.1	24372	26972.3	29206.1	Fasciclin-like arabinogalactan protein 2	down	0.000111278
B6T191				6175.02	6964.47	8307.93	Translation machinery associated TMA7	up	0.000394472
B6T2W7	55247.8	55247.8	55285.3	20472.4	21267.1	18278.2	Xyloglucan endotransglucosylase/hydrolase	down	0.00217521	GO:0044036,cell wall macromolecule metabolic process|GO:0045229,external encapsulating structure organization|GO:0071840,cellular component organization or biogenesis|GO:0044264,cellular polysaccharide metabolic process|GO:0044262,cellular carbohydrate metabolic process|GO:0044260,cellular macromolecule metabolic process|GO:0071704,organic substance metabolic process|GO:0016043,cellular component…	GO:0005618,cell wall|GO:0044464,cell part|GO:0005623,cell|GO:0030312,external encapsulating structure|GO:0048046,apoplast|GO:0071944,cell periphery|GO:0005576,extracellular region	GO:0016787,hydrolase activity|GO:0016762,xyloglucan:xyloglucosyl transferase activity|GO:0016798,hydrolase activity, acting on glycosyl bonds|GO:0046527,glucosyltransferase activity|GO:0003824,catalytic activity|GO:0016740,transferase activity|GO:0016757,transferase activity, transferring glycosyl groups|GO:0004553,hydrolase activity, hydrolyzing O-glycosyl compounds|GO:0016758,transferase activi…
B6T391	17014.9	17014.9	16000.2	50443.2	52404.8	51639.5	Lichenase-2	up	2.27779e-05	GO:0044238,primary metabolic process|GO:0005975,carbohydrate metabolic process|GO:0008152,metabolic process|GO:0071704,organic substance metabolic process		GO:0016787,hydrolase activity|GO:0003824,catalytic activity|GO:0016798,hydrolase activity, acting on glycosyl bonds|GO:0004553,hydrolase activity, hydrolyzing O-glycosyl compounds
B6T3V1	243291	243291	204580	86287.2	91983	90522.8	Peroxidase	down	0.00201877	GO:0044712,single-organism catabolic process|GO:0044710,single-organism metabolic process|GO:0044237,cellular metabolic process|GO:0050896,response to stimulus|GO:0009987,cellular process|GO:0072593,reactive oxygen species metabolic process|GO:0044248,cellular catabolic process|GO:0006950,response to stress|GO:0042744,hydrogen peroxide catabolic process|GO:0044763,single-organism cellular process…	GO:0005576,extracellular region	GO:0043169,cation binding|GO:0046872,metal ion binding|GO:0020037,heme binding|GO:0046906,tetrapyrrole binding|GO:0097159,organic cyclic compound binding|GO:0016209,antioxidant activity|GO:0043167,ion binding|GO:1901363,heterocyclic compound binding|GO:0003824,catalytic activity|GO:0005488,binding|GO:0016684,oxidoreductase activity, acting on peroxide as acceptor|GO:0004601,peroxidase activity|GO…
B6T9S4	45267.7	45267.7	40007.6				Chalcone synthase WHP1	down	5.04318e-05	GO:0009314,response to radiation|GO:0009411,response to UV|GO:0009416,response to light stimulus|GO:0044699,single-organism process|GO:0009718,anthocyanin-containing compound biosynthetic process|GO:0044710,single-organism metabolic process|GO:0044711,single-organism biosynthetic process|GO:0042440,pigment metabolic process|GO:0046283,anthocyanin-containing compound metabolic process|GO:0060918,a…	GO:0000325,plant-type vacuole|GO:0005783,endoplasmic reticulum|GO:0043229,intracellular organelle|GO:0009705,plant-type vacuole membrane|GO:0043227,membrane-bounded organelle|GO:0043226,organelle|GO:0005737,cytoplasm|GO:0031090,organelle membrane|GO:0005773,vacuole|GO:0005634,nucleus|GO:0016020,membrane|GO:0005774,vacuolar membrane|GO:0044437,vacuolar part|GO:0098588,bounding membrane of organell…	GO:0003824,catalytic activity|GO:0016740,transferase activity|GO:0016746,transferase activity, transferring acyl groups|GO:0016747,transferase activity, transferring acyl groups other than amino-acyl groups
B6TDB2				5866.71	3212.18	6490.78	Ser/Thr-rich protein T10 in DGCR region	up	0.00306878
B6TDW7	628162	628162	598062	125766	127584	139207	Secretory protein	down	1.28581e-05
B6TF90	18402.4	18402.4	16035.3	28636.8	38097.2	39299.3	SNF1 protein kinase regulatory subunit beta-1	up	0.00892368	GO:0016310,phosphorylation|GO:0009987,cellular process|GO:0044237,cellular metabolic process|GO:0006796,phosphate-containing compound metabolic process|GO:0008152,metabolic process|GO:0006793,phosphorus metabolic process|GO:0009991,response to extracellular stimulus|GO:0007154,cell communication|GO:0051716,cellular response to stimulus|GO:0043562,cellular response to nitrogen levels|GO:0071496,ce…		GO:0016772,transferase activity, transferring phosphorus-containing groups|GO:0016740,transferase activity|GO:0016301,kinase activity|GO:0003824,catalytic activity
B6THM4	114164	114164	109995	54134.4	46683.9	50477.1	Anthocyanidin 3-O-glucosyltransferase	down	0.00115252	GO:0008152,metabolic process		GO:0016758,transferase activity, transferring hexosyl groups|GO:0016740,transferase activity|GO:0016757,transferase activity, transferring glycosyl groups|GO:0003824,catalytic activity
B6TI69	35108.8	35108.8	36827.7	100470	107474	101180	Indole-3-glycerol phosphate lyase	up	1.3698e-05	GO:0006520,cellular amino acid metabolic process|GO:0019752,carboxylic acid metabolic process|GO:0042401,cellular biogenic amine biosynthetic process|GO:0034641,cellular nitrogen compound metabolic process|GO:0006807,nitrogen compound metabolic process|GO:0044281,small molecule metabolic process|GO:0044283,small molecule biosynthetic process|GO:1901362,organic cyclic compound biosynthetic process…		GO:0016835,carbon-oxygen lyase activity|GO:0016836,hydro-lyase activity|GO:0003824,catalytic activity|GO:0016829,lyase activity|GO:0004834,tryptophan synthase activity
B6TJA9	136677	136677	151312	54844.6	52148.6	50121.3	Chalcone-flavonone isomerase family protein	down	2.54015e-05	GO:1901576,organic substance biosynthetic process|GO:0009812,flavonoid metabolic process|GO:0009813,flavonoid biosynthetic process|GO:0071704,organic substance metabolic process|GO:0009058,biosynthetic process|GO:0008152,metabolic process		GO:0003824,catalytic activity|GO:0016872,intramolecular lyase activity|GO:0045430,chalcone isomerase activity|GO:0016853,isomerase activity
B6TKC8	54987.1	54987.1	62571	161220	159110	165966	Gibberellin receptor GID1L2	up	0.000753993	GO:0008152,metabolic process		GO:0016787,hydrolase activity|GO:0003824,catalytic activity
B6TNT9				29873.5	51275.4	72116.2	Ubiquilin-1	up	0.00170328
B6TPG2	330463	330463	315801	160432	139750	137600	60S ribosomal protein L26-1	down	0.00163075	GO:0044249,cellular biosynthetic process|GO:0034641,cellular nitrogen compound metabolic process|GO:0006807,nitrogen compound metabolic process|GO:0034645,cellular macromolecule biosynthetic process|GO:1901576,organic substance biosynthetic process|GO:0044267,cellular protein metabolic process|GO:0044260,cellular macromolecule metabolic process|GO:0043043,peptide biosynthetic process|GO:0071704,o…	GO:0005737,cytoplasm|GO:0005622,intracellular|GO:0015934,large ribosomal subunit|GO:0005840,ribosome|GO:0043232,intracellular non-membrane-bounded organelle|GO:0044464,cell part|GO:0044444,cytoplasmic part|GO:0005623,cell|GO:0044391,ribosomal subunit|GO:0044446,intracellular organelle part|GO:0043229,intracellular organelle|GO:0043228,non-membrane-bounded organelle|GO:0044424,intracellular part|G…	GO:0003735,structural constituent of ribosome|GO:0005198,structural molecule activity
B6TQ14	252443	252443	253572	74541.4	64199	66313	Alpha-L-fucosidase 2	down	0.0012167	GO:0008152,metabolic process	GO:0044425,membrane part|GO:0016021,integral component of membrane|GO:0016020,membrane|GO:0031224,intrinsic component of membrane	GO:0016787,hydrolase activity|GO:0016788,hydrolase activity, acting on ester bonds|GO:0003824,catalytic activity
B6TR38	107191	107191	114105	42689.3	41782.6	45651.2	Basic endochitinase A	down	1.87718e-05	GO:0046348,amino sugar catabolic process|GO:0044248,cellular catabolic process|GO:0044036,cell wall macromolecule metabolic process|GO:0006807,nitrogen compound metabolic process|GO:1901575,organic substance catabolic process|GO:0044260,cellular macromolecule metabolic process|GO:0016998,cell wall macromolecule catabolic process|GO:0071554,cell wall organization or biogenesis|GO:0071704,organic s…		GO:0016787,hydrolase activity|GO:0097367,carbohydrate derivative binding|GO:0016798,hydrolase activity, acting on glycosyl bonds|GO:0003824,catalytic activity|GO:0008061,chitin binding|GO:0004553,hydrolase activity, hydrolyzing O-glycosyl compounds|GO:0004568,chitinase activity|GO:0005488,binding
B6TRN9	245320	245320	283618	84359.7	84756.7	79171.1	Sulfotransferase	down	0.000248094	GO:0008152,metabolic process		GO:0003824,catalytic activity|GO:0016740,transferase activity|GO:0016782,transferase activity, transferring sulfur-containing groups|GO:0008146,sulfotransferase activity
B6TRW7	36167.5	36167.5	52808.4	128506	122960	125909	Sigma factor sigB regulation protein rsbQ	up	0.0109879	GO:0008152,metabolic process|GO:0006714,sesquiterpenoid metabolic process|GO:0044249,cellular biosynthetic process|GO:0001763,morphogenesis of a branching structure|GO:0009653,anatomical structure morphogenesis|GO:1901362,organic cyclic compound biosynthetic process|GO:0007275,multicellular organism development|GO:0044699,single-organism process|GO:1901576,organic substance biosynthetic process|G…		GO:0016787,hydrolase activity|GO:0003824,catalytic activity
B6TS22	1.52313e+06	1.52313e+06	1.53033e+06	634081	596497	620870	O-methyltransferase ZRP4	down	0.000364069	GO:0032259,methylation|GO:0008152,metabolic process		GO:0003824,catalytic activity|GO:0016741,transferase activity, transferring one-carbon groups|GO:0016740,transferase activity|GO:0008171,O-methyltransferase activity|GO:0005488,binding|GO:0005515,protein binding|GO:0008168,methyltransferase activity|GO:0046983,protein dimerization activity
B6U7D8	388996	388996	413232	190419	191137	196965	Cinnamyl alcohol dehydrogenase 2	down	4.55943e-05	GO:0008152,metabolic process|GO:0044710,single-organism metabolic process|GO:0044699,single-organism process|GO:0055114,oxidation-reduction process|GO:0044249,cellular biosynthetic process|GO:1901362,organic cyclic compound biosynthetic process|GO:0009699,phenylpropanoid biosynthetic process|GO:1901360,organic cyclic compound metabolic process|GO:1901576,organic substance biosynthetic process|GO:…		GO:0005488,binding|GO:0043169,cation binding|GO:0046914,transition metal ion binding|GO:0043167,ion binding|GO:0003824,catalytic activity|GO:0008270,zinc ion binding|GO:0046872,metal ion binding|GO:0016491,oxidoreductase activity|GO:0016614,oxidoreductase activity, acting on CH-OH group of donors|GO:0016616,oxidoreductase activity, acting on the CH-OH group of donors, NAD or NADP as acceptor|GO:0…
B6UBM9	190112	190112	164460	100749	61538.2	99651.1	Uncharacterized protein	down	0.0357656		GO:0044425,membrane part|GO:0016021,integral component of membrane|GO:0016020,membrane|GO:0031224,intrinsic component of membrane
B6UCY8	16474.4	16474.4	30400	40459.8	45833.8	47715.7	Pre-mRNA-splicing factor prp45	up	0.0493059	GO:0080090,regulation of primary metabolic process|GO:0019222,regulation of metabolic process|GO:1901576,organic substance biosynthetic process|GO:1901362,organic cyclic compound biosynthetic process|GO:1901360,organic cyclic compound metabolic process|GO:1901361,organic cyclic compound catabolic process|GO:0010604,positive regulation of macromolecule metabolic process|GO:0048511,rhythmic process…	GO:0031974,membrane-enclosed lumen|GO:0043229,intracellular organelle|GO:0043228,non-membrane-bounded organelle|GO:0043227,membrane-bounded organelle|GO:0043226,organelle|GO:0031981,nuclear lumen|GO:0005730,nucleolus|GO:0005634,nucleus|GO:0030529,intracellular ribonucleoprotein complex|GO:0032991,macromolecular complex|GO:0043231,intracellular membrane-bounded organelle|GO:0043232,intracellular n…
B6UHB4	499860	499860	586771	1.7407e+06	1.72332e+06	1.79364e+06	Corn-activated Hageman factor inhibitor1	up	0.00118242	GO:0009892,negative regulation of metabolic process|GO:0080090,regulation of primary metabolic process|GO:0019222,regulation of metabolic process|GO:0031324,negative regulation of cellular metabolic process|GO:0031323,regulation of cellular metabolic process|GO:0006807,nitrogen compound metabolic process|GO:0050789,regulation of biological process|GO:0044267,cellular protein metabolic process|GO:…		GO:0004866,endopeptidase inhibitor activity|GO:0061135,endopeptidase regulator activity|GO:0061134,peptidase regulator activity|GO:0030414,peptidase inhibitor activity|GO:0004867,serine-type endopeptidase inhibitor activity|GO:0004857,enzyme inhibitor activity|GO:0098772,molecular function regulator|GO:0030234,enzyme regulator activity
B6UHE2	98285.4	98285.4	136863	275429	283597	244437	Defensin-like protein 6	up	0.00625232	GO:0006952,defense response|GO:0006950,response to stress|GO:0050896,response to stimulus
B7ZX74	99199.9	99199.9	95580.4	37800.8	37354.4	39554.1	Endoglucanase 2	down	2.13868e-06	GO:0044238,primary metabolic process|GO:0005975,carbohydrate metabolic process|GO:0008152,metabolic process|GO:0071704,organic substance metabolic process	GO:0044425,membrane part|GO:0016021,integral component of membrane|GO:0016020,membrane|GO:0031224,intrinsic component of membrane	GO:0016787,hydrolase activity|GO:0003824,catalytic activity|GO:0016798,hydrolase activity, acting on glycosyl bonds|GO:0004553,hydrolase activity, hydrolyzing O-glycosyl compounds
B7ZXR4	7251.57	7251.57	7831.58	23746.7	22205.3	21131.4	Heat shock 70 kDa protein 8	up	3.13653e-05	GO:0044267,cellular protein metabolic process|GO:0010286,heat acclimation|GO:0006457,protein folding|GO:0044260,cellular macromolecule metabolic process|GO:0044238,primary metabolic process|GO:0019538,protein metabolic process|GO:0050896,response to stimulus|GO:0009987,cellular process|GO:0044237,cellular metabolic process|GO:0043170,macromolecule metabolic process|GO:0071704,organic substance me…		GO:0043168,anion binding|GO:0005488,binding|GO:0030554,adenyl nucleotide binding|GO:0035639,purine ribonucleoside triphosphate binding|GO:0097367,carbohydrate derivative binding|GO:1901363,heterocyclic compound binding|GO:1901265,nucleoside phosphate binding|GO:0000166,nucleotide binding|GO:0036094,small molecule binding|GO:0032553,ribonucleotide binding|GO:0032559,adenyl ribonucleotide binding|G…
B7ZYX8	1.03057e+06	1.03057e+06	977943	475915	502684	491548	UDP-glucose 6-dehydrogenase	down	1.35405e-05	GO:0008152,metabolic process|GO:0044710,single-organism metabolic process|GO:0044699,single-organism process|GO:0055114,oxidation-reduction process		GO:0050662,coenzyme binding|GO:0016614,oxidoreductase activity, acting on CH-OH group of donors|GO:0016616,oxidoreductase activity, acting on the CH-OH group of donors, NAD or NADP as acceptor|GO:0051287,NAD binding|GO:0000166,nucleotide binding|GO:0036094,small molecule binding|GO:0003824,catalytic activity|GO:0048037,cofactor binding|GO:0005488,binding|GO:0097159,organic cyclic compound binding…
B8A046	3.12748e+06	3.12748e+06	2.48331e+06	806348	807463	769170	Phenylalanine ammonia-lyase	down	0.00273143	GO:0042537,benzene-containing compound metabolic process|GO:0019752,carboxylic acid metabolic process|GO:0009063,cellular amino acid catabolic process|GO:0043436,oxoacid metabolic process|GO:0006807,nitrogen compound metabolic process|GO:0044281,small molecule metabolic process|GO:0044282,small molecule catabolic process|GO:0044283,small molecule biosynthetic process|GO:0009698,phenylpropanoid me…	GO:0005737,cytoplasm|GO:0044464,cell part|GO:0005623,cell|GO:0005622,intracellular|GO:0044424,intracellular part	GO:0016841,ammonia-lyase activity|GO:0016840,carbon-nitrogen lyase activity|GO:0016829,lyase activity|GO:0003824,catalytic activity|GO:0045548,phenylalanine ammonia-lyase activity
B8A0U6				29748.8	24202.5	10485.3	Calcium ion binding	up	0.00361482		GO:0044425,membrane part|GO:0016021,integral component of membrane|GO:0016020,membrane|GO:0031224,intrinsic component of membrane
B8A2N0	4456.56	4456.56	2869.66	10464.2	6475.79	10053.4	COV1	up	0.016227		GO:0044425,membrane part|GO:0016021,integral component of membrane|GO:0016020,membrane|GO:0031224,intrinsic component of membrane
C0HDT7	30651.9	30651.9	36966.3	149882	140833	161447	Abscisic acid receptor PYL5	up	9.43285e-05
C0HF31	175406	175406	236707	816927	856544	801631	Adenine nucleotide transporter BT1 chloroplastic/mitochondrial	up	0.00315242	GO:0006810,transport|GO:0009987,cellular process|GO:0051179,localization|GO:0044765,single-organism transport|GO:0044763,single-organism cellular process|GO:1902578,single-organism localization|GO:0051234,establishment of localization|GO:0055085,transmembrane transport|GO:0044699,single-organism process	GO:0044425,membrane part|GO:0016021,integral component of membrane|GO:0016020,membrane|GO:0031224,intrinsic component of membrane
C0P3N8	26904.1	26904.1	27138	54842.5	54526.6	53673.9	Putative indole-3-acetic acid-amido synthetase GH3.1	up	8.95355e-05
C0P4Y2	330151	330151	371015	148154	107708	134172	Pathogenesis-related family protein	down	0.00425651
C0P4Z5	80103.5	80103.5	82155.6	163005	159390	160210	Phosphoenolpyruvate carboxylase family protein	up	1.54523e-07	GO:0008152,metabolic process		GO:0003824,catalytic activity
C0P732	78688.7	78688.7	85288.1	19245.3	24658.7	26037.2	Hsp70-Hsp90 organizing protein 3	down	0.00360719
C0P9F2	18355.4	18355.4	18742.7	39183.1	35331.1	36938.1	Pleckstrin homology (PH) domain-containing protein	up	0.00128254
C0P9T6	92502.5	92502.5	95374.3	41439.8	47397.8	39874.6	Sterol 14-demethylase	down	0.00428585	GO:0008152,metabolic process|GO:0044710,single-organism metabolic process|GO:0044699,single-organism process|GO:0055114,oxidation-reduction process|GO:0032259,methylation	GO:0044425,membrane part|GO:0016021,integral component of membrane|GO:0016020,membrane|GO:0031224,intrinsic component of membrane	GO:0043169,cation binding|GO:0004497,monooxygenase activity|GO:0046914,transition metal ion binding|GO:0020037,heme binding|GO:0046906,tetrapyrrole binding|GO:0097159,organic cyclic compound binding|GO:0016705,oxidoreductase activity, acting on paired donors, with incorporation or reduction of molecular oxygen|GO:0043167,ion binding|GO:0003824,catalytic activity|GO:0005488,binding|GO:0005506,iron…
C0P9V2	15819.2	15819.2	16438.2	29264.8	35351.6	31474.9	Dehydroascorbate reductase	up	0.00482754	GO:0008152,metabolic process|GO:0044710,single-organism metabolic process|GO:0044699,single-organism process|GO:0055114,oxidation-reduction process|GO:0050896,response to stimulus|GO:0009987,cellular process|GO:0009636,response to toxic substance|GO:0098869,cellular oxidant detoxification|GO:1990748,cellular detoxification|GO:0098754,detoxification|GO:0042221,response to chemical		GO:0045174,glutathione dehydrogenase (ascorbate) activity|GO:0003824,catalytic activity|GO:0016209,antioxidant activity|GO:0016672,oxidoreductase activity, acting on a sulfur group of donors, quinone or similar compound as acceptor|GO:0015038,glutathione disulfide oxidoreductase activity|GO:0016667,oxidoreductase activity, acting on a sulfur group of donors|GO:0016491,oxidoreductase activity|GO:0…
C0P9Y6	15582.4	15582.4	10180.9	37333.6	34478.8	40372	Chromophore lyase CRL chloroplastic	up	0.0127374	GO:0042221,response to chemical|GO:0009607,response to biotic stimulus|GO:0017009,protein-phycocyanobilin linkage|GO:0006950,response to stress|GO:0017006,protein-tetrapyrrole linkage|GO:0017007,protein-bilin linkage|GO:0052192,movement in environment of other organism involved in symbiotic interaction|GO:0009658,chloroplast organization|GO:0006807,nitrogen compound metabolic process|GO:0006979,r…	GO:0019867,outer membrane|GO:0043229,intracellular organelle|GO:0042170,plastid membrane|GO:0043227,membrane-bounded organelle|GO:0043226,organelle|GO:0031224,intrinsic component of membrane|GO:0005737,cytoplasm|GO:0009941,chloroplast envelope|GO:0009536,plastid|GO:0031090,organelle membrane|GO:0016021,integral component of membrane|GO:0016020,membrane|GO:0044435,plastid part|GO:0044434,chloropla…	GO:0003824,catalytic activity|GO:0016829,lyase activity
C0PD00	117425	117425	131645	51166.5	25432.9	17830.5	Uclacyanin-3	down	0.0423436		GO:0044425,membrane part|GO:0016021,integral component of membrane|GO:0016020,membrane|GO:0031224,intrinsic component of membrane	GO:0009055,electron carrier activity
C0PDS6	72237.9	72237.9	70914.1	24062.4	25199.5	25724.7	14-dihydroxy-2-naphthoyl-CoA thioesterase 1	down	4.71439e-05
C0PDX9	204085	204085	192408	87123	73852.2	60230.4	Dirigent protein	down	0.0094274		GO:0048046,apoplast|GO:0005576,extracellular region	GO:0005488,binding|GO:0003824,catalytic activity|GO:0016853,isomerase activity|GO:0030246,carbohydrate binding
C0PDY5	302419	302419	293695	81375.3	86280.9	83073.1	GDSL esterase/lipase LIP-4	down	2.84634e-06	GO:0008152,metabolic process	GO:0044425,membrane part|GO:0016021,integral component of membrane|GO:0016020,membrane|GO:0031224,intrinsic component of membrane	GO:0016787,hydrolase activity|GO:0016788,hydrolase activity, acting on ester bonds|GO:0003824,catalytic activity
C0PGB3	10482.3	10482.3	14083.6	63678.1	49964.5	61206.4	Uncharacterized protein	up	0.000258885	GO:0008152,metabolic process		GO:0003824,catalytic activity
C0PGB5	97894.9	97894.9	96320.7	228254	260281	259363	Pyruvate kinase	up	0.00155957	GO:0009167,purine ribonucleoside monophosphate metabolic process|GO:0044281,small molecule metabolic process|GO:0009161,ribonucleoside monophosphate metabolic process|GO:1901360,organic cyclic compound metabolic process|GO:0044712,single-organism catabolic process|GO:0044710,single-organism metabolic process|GO:0044711,single-organism biosynthetic process|GO:0000003,reproduction|GO:0009199,ribonu…		GO:0043169,cation binding|GO:0030955,potassium ion binding|GO:0000287,magnesium ion binding|GO:0016773,phosphotransferase activity, alcohol group as acceptor|GO:0016772,transferase activity, transferring phosphorus-containing groups|GO:0016301,kinase activity|GO:0031420,alkali metal ion binding|GO:0043167,ion binding|GO:0003824,catalytic activity|GO:0016740,transferase activity|GO:0005488,binding…
C0PGM3	1.27109e+06	1.27109e+06	1.3182e+06	203131	193955	314652	Globulin-1 S allele	down	0.00787719			GO:0045735,nutrient reservoir activity
C0PGQ6				12876.8	19542.3	26824	Putative acyl-activating enzyme 1 peroxisomal	up	0.00161632	GO:0008152,metabolic process		GO:0003824,catalytic activity
C0PPG1	5174.06	5174.06	3948.68	10690	16444.4	13492.3	25.3 kDa heat shock protein chloroplastic	up	0.00326204
C4IYH7	1.51637e+06	1.51637e+06	1.61343e+06	591333	550761	654305	Uncharacterized protein	down	0.000920569	GO:0019321,pentose metabolic process|GO:0044238,primary metabolic process|GO:0044710,single-organism metabolic process|GO:0005975,carbohydrate metabolic process|GO:0005996,monosaccharide metabolic process|GO:0046373,L-arabinose metabolic process|GO:0019566,arabinose metabolic process|GO:0071704,organic substance metabolic process|GO:0008152,metabolic process|GO:0044723,single-organism carbohydrat…		GO:0016787,hydrolase activity|GO:0046556,alpha-L-arabinofuranosidase activity|GO:0016798,hydrolase activity, acting on glycosyl bonds|GO:0003824,catalytic activity|GO:0004553,hydrolase activity, hydrolyzing O-glycosyl compounds
C4J2G4	130524	130524	142741	446151	440580	475880	Late embryogenesis abundant (LEA) hydroxyproline-rich glycoprotein family	up	5.97631e-06
C4J4W6	57029.2	57029.2	51282.3	113259	101618	121443	Os05g0597150-like protein	up	0.000478361	GO:0034728,nucleosome organization|GO:0071103,DNA conformation change|GO:0022607,cellular component assembly|GO:0080090,regulation of primary metabolic process|GO:0019222,regulation of metabolic process|GO:0070271,protein complex biogenesis|GO:0043933,macromolecular complex subunit organization|GO:0031326,regulation of cellular biosynthetic process|GO:0031323,regulation of cellular metabolic proc…	GO:0044815,DNA packaging complex|GO:0043229,intracellular organelle|GO:0043228,non-membrane-bounded organelle|GO:0000785,chromatin|GO:0000786,nucleosome|GO:0043227,membrane-bounded organelle|GO:0043226,organelle|GO:0005634,nucleus|GO:0005694,chromosome|GO:0043234,protein complex|GO:0032991,macromolecular complex|GO:0043231,intracellular membrane-bounded organelle|GO:0043232,intracellular non-memb…	GO:0097159,organic cyclic compound binding|GO:0005488,binding|GO:0003676,nucleic acid binding|GO:0003677,DNA binding|GO:1901363,heterocyclic compound binding
C4J632				30003.7	55496.7	31519	Protein kinase superfamily protein	up	0.00111039	GO:0044267,cellular protein metabolic process|GO:0006468,protein phosphorylation|GO:0044260,cellular macromolecule metabolic process|GO:0044238,primary metabolic process|GO:0019538,protein metabolic process|GO:0016310,phosphorylation|GO:0009987,cellular process|GO:0043412,macromolecule modification|GO:0006464,cellular protein modification process|GO:0043170,macromolecule metabolic process|GO:0071…	GO:0044425,membrane part|GO:0016021,integral component of membrane|GO:0016020,membrane|GO:0031224,intrinsic component of membrane	GO:0035639,purine ribonucleoside triphosphate binding|GO:0004672,protein kinase activity|GO:0043167,ion binding|GO:1901363,heterocyclic compound binding|GO:0001883,purine nucleoside binding|GO:0001882,nucleoside binding|GO:0043168,anion binding|GO:0000166,nucleotide binding|GO:0004674,protein serine/threonine kinase activity|GO:0016740,transferase activity|GO:1901265,nucleoside phosphate binding|…
C4J9R0	585832	585832	584296	258579	270627	273187	PLAT domain-containing protein 3	down	0.000346766
C4JAX3				9005.4	13396.9	5153.97	BZIP transcription factor	up	0.00385354	GO:0080090,regulation of primary metabolic process|GO:0019222,regulation of metabolic process|GO:0031326,regulation of cellular biosynthetic process|GO:0031323,regulation of cellular metabolic process|GO:0090304,nucleic acid metabolic process|GO:0044249,cellular biosynthetic process|GO:0034641,cellular nitrogen compound metabolic process|GO:0006807,nitrogen compound metabolic process|GO:0034645,c…		GO:0043565,sequence-specific DNA binding|GO:0003700,transcription factor activity, sequence-specific DNA binding|GO:0097159,organic cyclic compound binding|GO:0005488,binding|GO:0003676,nucleic acid binding|GO:0003677,DNA binding|GO:1901363,heterocyclic compound binding|GO:0001071,nucleic acid binding transcription factor activity
E9JVD4	38621.4	38621.4	24513.9	22505.8	11065.4	13250.9	Aldose reductase	down	0.0465431	GO:0061458,reproductive system development|GO:0009314,response to radiation|GO:0009648,photoperiodism|GO:0009791,post-embryonic development|GO:0010048,vernalization response|GO:0009416,response to light stimulus|GO:0007275,multicellular organism development|GO:0044699,single-organism process|GO:0044710,single-organism metabolic process|GO:0009266,response to temperature stimulus|GO:0032502,develo…		GO:0003824,catalytic activity|GO:0016491,oxidoreductase activity
F1DJR5	53348	53348	46143.3	325072	326127	345912	PLATZ transcription factor family protein (Fragment)	up	0.000164156
K7TFF5	42484.9	42484.9	43305	222083	199868	206743	Defective18	up	0.000283116	GO:0008152,metabolic process|GO:0044710,single-organism metabolic process|GO:0044699,single-organism process|GO:0055114,oxidation-reduction process		GO:0043168,anion binding|GO:0050662,coenzyme binding|GO:0004497,monooxygenase activity|GO:0050660,flavin adenine dinucleotide binding|GO:0016709,oxidoreductase activity, acting on paired donors, with incorporation or reduction of molecular oxygen, NAD(P)H as one donor, and incorporation of one atom of oxygen|GO:0097159,organic cyclic compound binding|GO:0016705,oxidoreductase activity, acting on …
K7THW9	258731	258731	217272	108462	100788	107260	Protein NRT1/ PTR FAMILY 6.3	down	0.00243236	GO:0006857,oligopeptide transport|GO:0042886,amide transport|GO:0006810,transport|GO:0044765,single-organism transport|GO:0071705,nitrogen compound transport|GO:0015833,peptide transport|GO:1902578,single-organism localization|GO:0071702,organic substance transport|GO:0051234,establishment of localization|GO:0051179,localization|GO:0044699,single-organism process	GO:0044425,membrane part|GO:0016021,integral component of membrane|GO:0016020,membrane|GO:0031224,intrinsic component of membrane	GO:0005215,transporter activity
K7TR93	66574.3	66574.3	61740.3	135830	129076	128566	Tryptophan synthase	up	7.741e-05	GO:0006520,cellular amino acid metabolic process|GO:0019752,carboxylic acid metabolic process|GO:0042401,cellular biogenic amine biosynthetic process|GO:0034641,cellular nitrogen compound metabolic process|GO:0006807,nitrogen compound metabolic process|GO:0044281,small molecule metabolic process|GO:0044283,small molecule biosynthetic process|GO:1901362,organic cyclic compound biosynthetic process…		GO:0016835,carbon-oxygen lyase activity|GO:0016836,hydro-lyase activity|GO:0003824,catalytic activity|GO:0016829,lyase activity|GO:0004834,tryptophan synthase activity
K7TSG6	28613.8	28613.8	27593.6	66210.7	72404.5	71857.5	Rhodanese-like domain-containing protein 19 mitochondrial	up	0.000111586
K7TT17	25488.2	25488.2	24282.7	64068	60791.6	55459.4	Uncharacterized protein	up	0.000571066
K7TTR0	16432.3	16432.3	21973.4	50039.3	65720.6	67612.2	Tryptophan synthase	up	0.000797102	GO:0006520,cellular amino acid metabolic process|GO:0019752,carboxylic acid metabolic process|GO:0042401,cellular biogenic amine biosynthetic process|GO:0034641,cellular nitrogen compound metabolic process|GO:0006807,nitrogen compound metabolic process|GO:0044281,small molecule metabolic process|GO:0044283,small molecule biosynthetic process|GO:1901362,organic cyclic compound biosynthetic process…		GO:0016835,carbon-oxygen lyase activity|GO:0016836,hydro-lyase activity|GO:0003824,catalytic activity|GO:0016829,lyase activity|GO:0004834,tryptophan synthase activity
K7TTS3				28293.1	18132.3	26840	Cox19-like CHCH family protein	up	0.000636898
K7TWQ8	267966	267966	276512	1.02483e+06	1.09505e+06	858275	Acetolactate synthase	up	0.00284129	GO:0019752,carboxylic acid metabolic process|GO:0044249,cellular biosynthetic process|GO:0006807,nitrogen compound metabolic process|GO:0044281,small molecule metabolic process|GO:0044283,small molecule biosynthetic process|GO:0044699,single-organism process|GO:1901576,organic substance biosynthetic process|GO:0044710,single-organism metabolic process|GO:0044711,single-organism biosynthetic proce…		GO:0000287,magnesium ion binding|GO:0005488,binding|GO:0000166,nucleotide binding|GO:1901363,heterocyclic compound binding|GO:1901265,nucleoside phosphate binding|GO:1901681,sulfur compound binding|GO:0043169,cation binding|GO:0050660,flavin adenine dinucleotide binding|GO:0030976,thiamine pyrophosphate binding|GO:0043167,ion binding|GO:0016740,transferase activity|GO:0016744,transferase activity…
K7TYB1	138219	138219	111469	34048.3	30539.6	36775.6	Flavonoid 3'-monooxygenase	down	0.000247505	GO:0008152,metabolic process|GO:0044710,single-organism metabolic process|GO:0044699,single-organism process|GO:0055114,oxidation-reduction process	GO:0044425,membrane part|GO:0016021,integral component of membrane|GO:0016020,membrane|GO:0031224,intrinsic component of membrane	GO:0043169,cation binding|GO:0004497,monooxygenase activity|GO:0046914,transition metal ion binding|GO:0020037,heme binding|GO:0046906,tetrapyrrole binding|GO:0097159,organic cyclic compound binding|GO:0016705,oxidoreductase activity, acting on paired donors, with incorporation or reduction of molecular oxygen|GO:0043167,ion binding|GO:0003824,catalytic activity|GO:0005488,binding|GO:0005506,iron…
K7U2B2	10426	10426	8897.18	37949.6	36713.4	24319.3	2C-type protein phosphatase protein	up	0.00735072	GO:0071704,organic substance metabolic process|GO:0044267,cellular protein metabolic process|GO:0044260,cellular macromolecule metabolic process|GO:0044238,primary metabolic process|GO:0016311,dephosphorylation|GO:0006470,protein dephosphorylation|GO:0009987,cellular process|GO:0043412,macromolecule modification|GO:0006464,cellular protein modification process|GO:0043170,macromolecule metabolic p…		GO:0016787,hydrolase activity|GO:0016791,phosphatase activity|GO:0043169,cation binding|GO:0004722,protein serine/threonine phosphatase activity|GO:0004721,phosphoprotein phosphatase activity|GO:0043167,ion binding|GO:0042578,phosphoric ester hydrolase activity|GO:0003824,catalytic activity|GO:0016788,hydrolase activity, acting on ester bonds|GO:0046872,metal ion binding|GO:0005488,binding
K7U2E4	29123.2	29123.2	29190.3	11332.7	10688.6	14264.7	Amine oxidase	down	0.00995473	GO:0044710,single-organism metabolic process|GO:1901564,organonitrogen compound metabolic process|GO:0009308,amine metabolic process|GO:0071704,organic substance metabolic process|GO:0006807,nitrogen compound metabolic process|GO:0055114,oxidation-reduction process|GO:0008152,metabolic process|GO:0044699,single-organism process		GO:0043169,cation binding|GO:0046872,metal ion binding|GO:0046914,transition metal ion binding|GO:0016638,oxidoreductase activity, acting on the CH-NH2 group of donors|GO:0043167,ion binding|GO:0016641,oxidoreductase activity, acting on the CH-NH2 group of donors, oxygen as acceptor|GO:0008131,primary amine oxidase activity|GO:0003824,catalytic activity|GO:0048037,cofactor binding|GO:0005488,bind…
K7U837	628080	628080	476513	151024	217053	183256	F-box protein At-B	down	0.00143621	GO:0090304,nucleic acid metabolic process|GO:0034641,cellular nitrogen compound metabolic process|GO:0006807,nitrogen compound metabolic process|GO:1901360,organic cyclic compound metabolic process|GO:1901361,organic cyclic compound catabolic process|GO:0006139,nucleobase-containing compound metabolic process|GO:1901575,organic substance catabolic process|GO:0044265,cellular macromolecule catabol…
K7U9P3	13408.9	13408.9	17252.3	48310.4	36385.4	42356.8	Uncharacterized protein	up	0.000711978
K7UBL0	9193.11	9193.11	7884.85	41533.1	23796.7	36939.4	Plant UBX domain-containing protein 8	up	0.00961678
K7UCZ5	1.24598e+06	1.24598e+06	1273231	3.17513e+06	3280022	3.1546e+06	Heat shock 70 kDa protein 6 chloroplastic	up	3.19413e-05	GO:0044267,cellular protein metabolic process|GO:0006457,protein folding|GO:0044260,cellular macromolecule metabolic process|GO:0044238,primary metabolic process|GO:0019538,protein metabolic process|GO:0009987,cellular process|GO:0044237,cellular metabolic process|GO:0043170,macromolecule metabolic process|GO:0071704,organic substance metabolic process|GO:0008152,metabolic process		GO:0035639,purine ribonucleoside triphosphate binding|GO:0005488,binding|GO:0043167,ion binding|GO:1901363,heterocyclic compound binding|GO:1901265,nucleoside phosphate binding|GO:0001882,nucleoside binding|GO:0043168,anion binding|GO:0051082,unfolded protein binding|GO:0000166,nucleotide binding|GO:0001883,purine nucleoside binding|GO:0032549,ribonucleoside binding|GO:0017076,purine nucleotide b…
K7ULJ3	126107	126107	128232	45414.2	46165.2	46787.7	Putative DUF231 domain containing family protein	down	5.77463e-06		GO:0044425,membrane part|GO:0016021,integral component of membrane|GO:0016020,membrane|GO:0031224,intrinsic component of membrane
K7URE1				4861.59	7653.21	7814.62	Indole-3-acetic acid-amido synthetase GH3.6	up	0.00134473	GO:0006950,response to stress|GO:0050896,response to stimulus|GO:0048584,positive regulation of response to stimulus|GO:0048583,regulation of response to stimulus|GO:0019752,carboxylic acid metabolic process|GO:0071229,cellular response to acid chemical|GO:0031349,positive regulation of defense response|GO:0023052,signaling|GO:0007165,signal transduction|GO:0070887,cellular response to chemical s…		GO:0003824,catalytic activity|GO:0080123,jasmonate-amino synthetase activity|GO:0016881,acid-amino acid ligase activity|GO:0016879,ligase activity, forming carbon-nitrogen bonds|GO:0016874,ligase activity
K7UXK5	1.21281e+06	1.21281e+06	1140123	536546	610541	571111	Putative alcohol dehydrogenase superfamily protein	down	0.000333492	GO:0008152,metabolic process|GO:0044710,single-organism metabolic process|GO:0044699,single-organism process|GO:0055114,oxidation-reduction process		GO:0005488,binding|GO:0043169,cation binding|GO:0046914,transition metal ion binding|GO:0043167,ion binding|GO:0003824,catalytic activity|GO:0008270,zinc ion binding|GO:0046872,metal ion binding|GO:0016491,oxidoreductase activity
K7V5J0	124369	124369	103395	19354.9	19543.5	18189.7	Cwf21	down	0.000361055
K7V687	56955	56955	58589.5	125024	121116	129333	Histone deacetylase HDT1	up	7.6433e-05			GO:0043169,cation binding|GO:0046872,metal ion binding|GO:0005488,binding|GO:0043167,ion binding|GO:0097159,organic cyclic compound binding|GO:1901363,heterocyclic compound binding|GO:0003676,nucleic acid binding
K7V794	5696359	5696359	5624890	14156037	13880312	11529253	Enolase 1	up	0.00551607	GO:0009185,ribonucleoside diphosphate metabolic process|GO:0006732,coenzyme metabolic process|GO:0009141,nucleoside triphosphate metabolic process|GO:0009144,purine nucleoside triphosphate metabolic process|GO:0019752,carboxylic acid metabolic process|GO:0044723,single-organism carbohydrate metabolic process|GO:0034641,cellular nitrogen compound metabolic process|GO:0006807,nitrogen compound meta…	GO:0000015,phosphopyruvate hydratase complex|GO:0043234,protein complex|GO:0032991,macromolecular complex|GO:1902494,catalytic complex|GO:0005829,cytosol|GO:0044464,cell part|GO:0005623,cell|GO:0005737,cytoplasm|GO:0044444,cytoplasmic part|GO:0044445,cytosolic part|GO:0044424,intracellular part|GO:0005622,intracellular	GO:0043169,cation binding|GO:0043167,ion binding|GO:0016835,carbon-oxygen lyase activity|GO:0016836,hydro-lyase activity|GO:0000287,magnesium ion binding|GO:0004634,phosphopyruvate hydratase activity|GO:0003824,catalytic activity|GO:0005488,binding|GO:0046872,metal ion binding|GO:0016829,lyase activity
K7V945	6643.91	6643.91	6290.53	13030.8	13155.2	16002.9	EMB1374 isoform 1	up	0.00392216	GO:0048467,gynoecium development|GO:0019222,regulation of metabolic process|GO:0061024,membrane organization|GO:0044281,small molecule metabolic process|GO:0044282,small molecule catabolic process|GO:0044283,small molecule biosynthetic process|GO:1901362,organic cyclic compound biosynthetic process|GO:0071840,cellular component organization or biogenesis|GO:0044712,single-organism catabolic proce…		GO:0030234,enzyme regulator activity|GO:0098772,molecular function regulator|GO:0008047,enzyme activator activity
K7V9L5	33996.6	33996.6	37664.3	85566.5	88000.7	84226.1	Protein MOTHER of FT and TFL1	up	0.000217018
K7VDC6	295058	295058	298842	122768	119874	114860	Eukaryotic aspartyl protease family protein	down	0.000460752	GO:0044238,primary metabolic process|GO:0019538,protein metabolic process|GO:0043170,macromolecule metabolic process|GO:0071704,organic substance metabolic process|GO:0008152,metabolic process|GO:0006508,proteolysis|GO:1901564,organonitrogen compound metabolic process|GO:0006807,nitrogen compound metabolic process		GO:0016787,hydrolase activity|GO:0004175,endopeptidase activity|GO:0070001,aspartic-type peptidase activity|GO:0003824,catalytic activity|GO:0070011,peptidase activity, acting on L-amino acid peptides|GO:0004190,aspartic-type endopeptidase activity|GO:0008233,peptidase activity
K7VDS6				24709.8	24767.5	28491.9	Putative nucleolar-protein-domain family protein	up	6.56209e-05	GO:0051169,nuclear transport|GO:0008104,protein localization|GO:0042138,meiotic DNA double-strand break formation|GO:0007292,female gamete generation|GO:0071840,cellular component organization or biogenesis|GO:0044710,single-organism metabolic process|GO:0006302,double-strand break repair|GO:0070727,cellular macromolecule localization|GO:0048869,cellular developmental process|GO:0045132,meiotic c…	GO:0044464,cell part|GO:0005623,cell|GO:0005622,intracellular
K7VFD2	145069	145069	127873	57513.6	53573	65955.1	DUF1682 family protein	down	0.00054666
K7VTU7	12277735	12277735	10738665	3.64045e+06	3.64058e+06	3.9448e+06	Expansin-B4	down	0.00019001	GO:0044703,multi-organism reproductive process|GO:0000003,reproduction|GO:0019953,sexual reproduction|GO:0022414,reproductive process|GO:0051704,multi-organism process	GO:0005576,extracellular region
K7W249	61717.1	61717.1	58157.1	172624	189806	187196	Cysteine proteinase inhibitor	up	1.52363e-05	GO:1901575,organic substance catabolic process|GO:0006631,fatty acid metabolic process|GO:0044707,single-multicellular organism process|GO:0009892,negative regulation of metabolic process|GO:0080090,regulation of primary metabolic process|GO:0019222,regulation of metabolic process|GO:0071704,organic substance metabolic process|GO:0061458,reproductive system development|GO:0031324,negative regulat…		GO:0004866,endopeptidase inhibitor activity|GO:0061135,endopeptidase regulator activity|GO:0061134,peptidase regulator activity|GO:0030414,peptidase inhibitor activity|GO:0004869,cysteine-type endopeptidase inhibitor activity|GO:0004857,enzyme inhibitor activity|GO:0098772,molecular function regulator|GO:0030234,enzyme regulator activity
K7W272	252820	252820	262793	83194.7	68665.7	93442.4	Vicilin-like seed storage protein	down	0.00555515			GO:0045735,nutrient reservoir activity
K7W7U8	171536	171536	172438	83451.5	87016.8	74787.4	Ribonucleoside-diphosphate reductase small chain	down	0.00412722	GO:0009186,deoxyribonucleoside diphosphate metabolic process|GO:0055086,nucleobase-containing small molecule metabolic process|GO:0034641,cellular nitrogen compound metabolic process|GO:0006807,nitrogen compound metabolic process|GO:0044281,small molecule metabolic process|GO:0044699,single-organism process|GO:0006139,nucleobase-containing compound metabolic process|GO:0044710,single-organism met…		GO:0003824,catalytic activity|GO:0016491,oxidoreductase activity
P04698	88983.2	88983.2	86847.5	639675	615690	508959	22 kDa alpha-zein 14	up	0.00115116			GO:0045735,nutrient reservoir activity
P05348	419175	419175	429273	111426	112820	206840	Ribulose bisphosphate carboxylase small chain, chloroplastic	down	0.0324343	GO:0044249,cellular biosynthetic process|GO:0015977,carbon fixation|GO:0015979,photosynthesis|GO:0044699,single-organism process|GO:1901576,organic substance biosynthetic process|GO:0044710,single-organism metabolic process|GO:0044711,single-organism biosynthetic process|GO:0019685,photosynthesis, dark reaction|GO:0071704,organic substance metabolic process|GO:0019253,reductive pentose-phosphate …	GO:0005737,cytoplasm|GO:0009536,plastid|GO:0043231,intracellular membrane-bounded organelle|GO:0044464,cell part|GO:0044444,cytoplasmic part|GO:0005623,cell|GO:0005622,intracellular|GO:0043229,intracellular organelle|GO:0044424,intracellular part|GO:0043227,membrane-bounded organelle|GO:0043226,organelle|GO:0009507,chloroplast	GO:0004497,monooxygenase activity|GO:0016984,ribulose-bisphosphate carboxylase activity|GO:0016829,lyase activity|GO:0016830,carbon-carbon lyase activity|GO:0016831,carboxy-lyase activity|GO:0003824,catalytic activity|GO:0016491,oxidoreductase activity
P08031	661885	661885	684621	1.60756e+06	2.07146e+06	1.79106e+06	16 kDa gamma-zein	up	0.00475271		GO:0005737,cytoplasm|GO:0031982,vesicle|GO:0016023,cytoplasmic, membrane-bounded vesicle|GO:0031410,cytoplasmic vesicle|GO:0033095,aleurone grain|GO:0044464,cell part|GO:0044444,cytoplasmic part|GO:0005623,cell|GO:0031988,membrane-bounded vesicle|GO:0005773,vacuole|GO:0043229,intracellular organelle|GO:0044424,intracellular part|GO:0005622,intracellular|GO:0043227,membrane-bounded organelle|GO:00…	GO:0045735,nutrient reservoir activity
P15590	3261.71	3261.71	3330.16				Globulin-1 S allele	down	2.8993e-07			GO:0045735,nutrient reservoir activity
P24632	276095	276095	239422	693600	674510	705000	17.8 kDa class II heat shock protein	up	0.00162025		GO:0005737,cytoplasm|GO:0044464,cell part|GO:0005623,cell|GO:0005622,intracellular|GO:0044424,intracellular part
P48183	56731.8	56731.8	56993.4	26939	18805.9	22730.8	Photosystem II protein D1	down	0.0128724	GO:0006091,generation of precursor metabolites and energy|GO:0009635,response to herbicide|GO:0015979,photosynthesis|GO:0044699,single-organism process|GO:0044267,cellular protein metabolic process|GO:0044710,single-organism metabolic process|GO:0044260,cellular macromolecule metabolic process|GO:0019684,photosynthesis, light reaction|GO:0009636,response to toxic substance|GO:0009772,photosynthet…	GO:0055035,plastid thylakoid membrane|GO:0034357,photosynthetic membrane|GO:0031976,plastid thylakoid|GO:0043229,intracellular organelle|GO:0005622,intracellular|GO:0043227,membrane-bounded organelle|GO:0043226,organelle|GO:0031224,intrinsic component of membrane|GO:0009535,chloroplast thylakoid membrane|GO:0009534,chloroplast thylakoid|GO:0031984,organelle subcompartment|GO:0016021,integral comp…	GO:0043169,cation binding|GO:0016168,chlorophyll binding|GO:0046906,tetrapyrrole binding|GO:0097159,organic cyclic compound binding|GO:0043167,ion binding|GO:0003824,catalytic activity|GO:0005488,binding|GO:0009055,electron carrier activity|GO:0045156,electron transporter, transferring electrons within the cyclic electron transport pathway of photosynthesis activity|GO:0046872,metal ion binding|G…
P55241	498866	498866	470327	3.06295e+06	3.31382e+06	3287005	Glucose-1-phosphate adenylyltransferase large subunit 1, chloroplastic/amyloplastic	up	7.28415e-07	GO:0044249,cellular biosynthetic process|GO:0009250,glucan biosynthetic process|GO:0034645,cellular macromolecule biosynthetic process|GO:0006091,generation of precursor metabolites and energy|GO:0016051,carbohydrate biosynthetic process|GO:0044699,single-organism process|GO:1901576,organic substance biosynthetic process|GO:0044710,single-organism metabolic process|GO:0044711,single-organism bios…	GO:0005737,cytoplasm|GO:0009536,plastid|GO:0043231,intracellular membrane-bounded organelle|GO:0044464,cell part|GO:0044444,cytoplasmic part|GO:0005623,cell|GO:0005622,intracellular|GO:0043229,intracellular organelle|GO:0044424,intracellular part|GO:0009501,amyloplast|GO:0043227,membrane-bounded organelle|GO:0043226,organelle|GO:0009507,chloroplast	GO:0035639,purine ribonucleoside triphosphate binding|GO:0005488,binding|GO:0043167,ion binding|GO:1901363,heterocyclic compound binding|GO:1901265,nucleoside phosphate binding|GO:0001882,nucleoside binding|GO:0043168,anion binding|GO:0000166,nucleotide binding|GO:0016740,transferase activity|GO:0001883,purine nucleoside binding|GO:0032549,ribonucleoside binding|GO:0017076,purine nucleotide bindi…
Q06509	1.09508e+06	1.09508e+06	1.06929e+06	446699	397429	472336	Caffeic acid 3-O-methyltransferase	down	0.00225438	GO:0044249,cellular biosynthetic process|GO:1901362,organic cyclic compound biosynthetic process|GO:0009699,phenylpropanoid biosynthetic process|GO:1901360,organic cyclic compound metabolic process|GO:1901576,organic substance biosynthetic process|GO:0044710,single-organism metabolic process|GO:0044711,single-organism biosynthetic process|GO:0009809,lignin biosynthetic process|GO:0009808,lignin m…		GO:0003824,catalytic activity|GO:0016741,transferase activity, transferring one-carbon groups|GO:0047763,caffeate O-methyltransferase activity|GO:0016740,transferase activity|GO:0008171,O-methyltransferase activity|GO:0005488,binding|GO:0005515,protein binding|GO:0008168,methyltransferase activity|GO:0046983,protein dimerization activity
Q08275	177501	177501	151240	428272	389156	421290	17.0 kDa class II heat shock protein	up	0.000697939		GO:0005737,cytoplasm|GO:0044464,cell part|GO:0005623,cell|GO:0005622,intracellular|GO:0044424,intracellular part
Q08704	277533	277533	263767	82108.4	77581.4	81337.2	Chalcone--flavonone isomerase	down	1.49707e-06	GO:1901576,organic substance biosynthetic process|GO:0009812,flavonoid metabolic process|GO:0009813,flavonoid biosynthetic process|GO:0071704,organic substance metabolic process|GO:0009058,biosynthetic process|GO:0008152,metabolic process		GO:0003824,catalytic activity|GO:0016872,intramolecular lyase activity|GO:0045430,chalcone isomerase activity|GO:0016853,isomerase activity
Q41738	147355	147355	162650	48346	62998	60196.4	Thiamine thiazole synthase 1, chloroplastic	down	0.00326049	GO:0006772,thiamine metabolic process|GO:0006950,response to stress|GO:0072528,pyrimidine-containing compound biosynthetic process|GO:0044249,cellular biosynthetic process|GO:0034641,cellular nitrogen compound metabolic process|GO:0006807,nitrogen compound metabolic process|GO:0044281,small molecule metabolic process|GO:0044283,small molecule biosynthetic process|GO:1901362,organic cyclic compoun…	GO:0005737,cytoplasm|GO:0009536,plastid|GO:0043231,intracellular membrane-bounded organelle|GO:0044464,cell part|GO:0044444,cytoplasmic part|GO:0005623,cell|GO:0005622,intracellular|GO:0043229,intracellular organelle|GO:0044424,intracellular part|GO:0043227,membrane-bounded organelle|GO:0043226,organelle|GO:0009507,chloroplast	GO:0043169,cation binding|GO:0043167,ion binding|GO:0003824,catalytic activity|GO:0005488,binding|GO:0046872,metal ion binding|GO:0016491,oxidoreductase activity
Q41768	158548	158548	153264	617452	553882	552041	Acetolactate synthase 1, chloroplastic	up	0.000200076	GO:0006950,response to stress|GO:0019752,carboxylic acid metabolic process|GO:0044249,cellular biosynthetic process|GO:0006807,nitrogen compound metabolic process|GO:0044281,small molecule metabolic process|GO:0044283,small molecule biosynthetic process|GO:0044699,single-organism process|GO:1901576,organic substance biosynthetic process|GO:0044710,single-organism metabolic process|GO:0044711,sing…	GO:0005737,cytoplasm|GO:0009536,plastid|GO:0043231,intracellular membrane-bounded organelle|GO:0044464,cell part|GO:0044444,cytoplasmic part|GO:0005623,cell|GO:0005622,intracellular|GO:0043229,intracellular organelle|GO:0044424,intracellular part|GO:0043227,membrane-bounded organelle|GO:0043226,organelle|GO:0009507,chloroplast	GO:0000287,magnesium ion binding|GO:0005488,binding|GO:0000166,nucleotide binding|GO:1901363,heterocyclic compound binding|GO:1901265,nucleoside phosphate binding|GO:1901681,sulfur compound binding|GO:0043169,cation binding|GO:0050660,flavin adenine dinucleotide binding|GO:0030976,thiamine pyrophosphate binding|GO:0043167,ion binding|GO:0016740,transferase activity|GO:0016744,transferase activity…
Q42368	4.16194e+06	4.16194e+06	3.83097e+06	23664406	23718526	24314776	Pyruvate, phosphate dikinase 2	up	0.000118976	GO:0044710,single-organism metabolic process|GO:0006082,organic acid metabolic process|GO:0016310,phosphorylation|GO:0009987,cellular process|GO:0019752,carboxylic acid metabolic process|GO:0032787,monocarboxylic acid metabolic process|GO:0071704,organic substance metabolic process|GO:0006796,phosphate-containing compound metabolic process|GO:0044763,single-organism cellular process|GO:0044281,sm…	GO:0005737,cytoplasm|GO:0044464,cell part|GO:0005623,cell|GO:0005622,intracellular|GO:0044424,intracellular part	GO:0035639,purine ribonucleoside triphosphate binding|GO:0005488,binding|GO:0043167,ion binding|GO:1901363,heterocyclic compound binding|GO:1901265,nucleoside phosphate binding|GO:0001882,nucleoside binding|GO:0043168,anion binding|GO:0043169,cation binding|GO:0000166,nucleotide binding|GO:0016740,transferase activity|GO:0001883,purine nucleoside binding|GO:0032549,ribonucleoside binding|GO:00170…
Q6RXY1	122238	122238	120143				Non-specific serine/threonine protein kinase	down	6.06708e-07	GO:0044267,cellular protein metabolic process|GO:0006468,protein phosphorylation|GO:0044260,cellular macromolecule metabolic process|GO:0044238,primary metabolic process|GO:0019538,protein metabolic process|GO:0016310,phosphorylation|GO:0009987,cellular process|GO:0043412,macromolecule modification|GO:0006464,cellular protein modification process|GO:0043170,macromolecule metabolic process|GO:0071…		GO:0035639,purine ribonucleoside triphosphate binding|GO:0004672,protein kinase activity|GO:0000166,nucleotide binding|GO:1901363,heterocyclic compound binding|GO:0001883,purine nucleoside binding|GO:0001882,nucleoside binding|GO:0043168,anion binding|GO:0043167,ion binding|GO:0016740,transferase activity|GO:1901265,nucleoside phosphate binding|GO:0032549,ribonucleoside binding|GO:0017076,purine …
Q6VWJ0	444043	444043	481086	193658	185026	174061	Caffeoyl-CoA 3-O-methyltransferase 1	down	3.97341e-05	GO:0032259,methylation|GO:0008152,metabolic process		GO:0003824,catalytic activity|GO:0016741,transferase activity, transferring one-carbon groups|GO:0016740,transferase activity|GO:0008171,O-methyltransferase activity|GO:0008168,methyltransferase activity
Q7M1Z8	2.84534e+06	2.84534e+06	2.99596e+06	313405	315630	309536	Globulin-2	down	1.82195e-06			GO:0045735,nutrient reservoir activity|GO:0019863,IgE binding|GO:0019865,immunoglobulin binding|GO:0044877,macromolecular complex binding|GO:0005488,binding|GO:0005515,protein binding|GO:0032403,protein complex binding
Q8RUU6	55870.8	55870.8	56757.4	132875	117984	114711	Pyruvate decarboxylase isozyme 2	up	0.0030806			GO:1901681,sulfur compound binding|GO:0043168,anion binding|GO:0000287,magnesium ion binding|GO:0043169,cation binding|GO:0097159,organic cyclic compound binding|GO:0016829,lyase activity|GO:0030976,thiamine pyrophosphate binding|GO:0016830,carbon-carbon lyase activity|GO:0016831,carboxy-lyase activity|GO:0019842,vitamin binding|GO:0043167,ion binding|GO:0050662,coenzyme binding|GO:0003824,cataly…
Q8VXG7	121082	121082	118179	29935.1	37802.8	39657.2	Phenylalanine/tyrosine ammonia-lyase	down	0.00477253	GO:0042537,benzene-containing compound metabolic process|GO:0019752,carboxylic acid metabolic process|GO:0009063,cellular amino acid catabolic process|GO:0043436,oxoacid metabolic process|GO:0006807,nitrogen compound metabolic process|GO:0044281,small molecule metabolic process|GO:0044282,small molecule catabolic process|GO:0044283,small molecule biosynthetic process|GO:0009698,phenylpropanoid me…	GO:0005737,cytoplasm|GO:0044464,cell part|GO:0005623,cell|GO:0005622,intracellular|GO:0044424,intracellular part	GO:0016841,ammonia-lyase activity|GO:0016840,carbon-nitrogen lyase activity|GO:0052883,tyrosine ammonia-lyase activity|GO:0003824,catalytic activity|GO:0045548,phenylalanine ammonia-lyase activity|GO:0016829,lyase activity
Q946V2	2.34758e+06	2.34758e+06	2.77399e+06	10135392	10799730	10888661	Legumin 1	up	0.00027257			GO:0045735,nutrient reservoir activity
Q946V3	14461	14461	13588.5	41521.4	37539.7	34498.2	Alpha globulin	up	0.000794124			GO:0019863,IgE binding|GO:0019865,immunoglobulin binding|GO:0044877,macromolecular complex binding|GO:0005488,binding|GO:0005515,protein binding|GO:0032403,protein complex binding
Q946W0	260283	260283	122315	781211	896841	684899	15kD beta zein	up	0.0240485
Q947B9	564530	564530	594729	1.25224e+06	1.19779e+06	1.23446e+06	Glucose-1-phosphate adenylyltransferase	up	3.76522e-06	GO:0044249,cellular biosynthetic process|GO:0009250,glucan biosynthetic process|GO:0034645,cellular macromolecule biosynthetic process|GO:0006091,generation of precursor metabolites and energy|GO:0016051,carbohydrate biosynthetic process|GO:0044699,single-organism process|GO:1901576,organic substance biosynthetic process|GO:0044710,single-organism metabolic process|GO:0044711,single-organism bios…	GO:0005737,cytoplasm|GO:0009536,plastid|GO:0043231,intracellular membrane-bounded organelle|GO:0044464,cell part|GO:0044444,cytoplasmic part|GO:0005623,cell|GO:0005622,intracellular|GO:0043229,intracellular organelle|GO:0044424,intracellular part|GO:0043227,membrane-bounded organelle|GO:0043226,organelle|GO:0009507,chloroplast	GO:0035639,purine ribonucleoside triphosphate binding|GO:0005488,binding|GO:0043167,ion binding|GO:1901363,heterocyclic compound binding|GO:1901265,nucleoside phosphate binding|GO:0001882,nucleoside binding|GO:0043168,anion binding|GO:0000166,nucleotide binding|GO:0016740,transferase activity|GO:0001883,purine nucleoside binding|GO:0032549,ribonucleoside binding|GO:0017076,purine nucleotide bindi…
Q9ZNY1	136347	136347	105768	55665.3	56387.3	46328.5	Cell wall protein, putative	down	0.0020057		GO:0016020,membrane

## Sheet: 25DAP
Table S2. Total differentially accumulated proteins identified at 10 dap and 25 dap.
ID	WW25-1	WW25-2	WW25-3	WS25-1	WS25-2	WS25-3	Description	Regulated	t.test_p.value	GO:Biological Process	GO:Cell Component	GO:Molecular Function
A0A060D878	23335	24525.2	23555.3	63323.9	48795.8	48795.8	Acyl-CoA N-acyltransferase (NAT) superfamily protein (Fragment)	up	0.0103441	GO:0008152,metabolic process		GO:0008080,N-acetyltransferase activity|GO:0016740,transferase activity|GO:0003824,catalytic activity|GO:0016407,acetyltransferase activity|GO:0016746,transferase activity, transferring acyl groups|GO:0016747,transferase activity, transferring acyl groups other than amino-acyl groups|GO:0016410,N-acyltransferase activity
A0A096QXB7	133426	156808	157303	453168	456063	456063	Annexin	up	0.00138091			GO:0043168,anion binding|GO:0043169,cation binding|GO:0005543,phospholipid binding|GO:0005544,calcium-dependent phospholipid binding|GO:0008289,lipid binding|GO:0043167,ion binding|GO:0005509,calcium ion binding|GO:0046872,metal ion binding|GO:0005488,binding
A0A096R6D0				27116.4	36458.1	36458.1	Peptidyl-prolyl cis-trans isomerase	up	0.000216659	GO:0044267,cellular protein metabolic process|GO:0000413,protein peptidyl-prolyl isomerization|GO:0006457,protein folding|GO:0018208,peptidyl-proline modification|GO:0044260,cellular macromolecule metabolic process|GO:0044238,primary metabolic process|GO:0019538,protein metabolic process|GO:0044237,cellular metabolic process|GO:0009987,cellular process|GO:0006464,cellular protein modification pro…	GO:0005737,cytoplasm|GO:0005794,Golgi apparatus|GO:0031984,organelle subcompartment|GO:0043231,intracellular membrane-bounded organelle|GO:0043227,membrane-bounded organelle|GO:0005802,trans-Golgi network|GO:0044444,cytoplasmic part|GO:0043229,intracellular organelle|GO:0005623,cell|GO:0005622,intracellular|GO:0044446,intracellular organelle part|GO:0044431,Golgi apparatus part|GO:0012505,endomem…	GO:0003824,catalytic activity|GO:0016853,isomerase activity|GO:0003755,peptidyl-prolyl cis-trans isomerase activity|GO:0016859,cis-trans isomerase activity
A0A096RL35	10532.2	9135.23	8246.87	30962.9	37938.2	37938.2	Uncharacterized protein	up	0.000306601	GO:0008104,protein localization|GO:0071840,cellular component organization or biogenesis|GO:0043207,response to external biotic stimulus|GO:0070727,cellular macromolecule localization|GO:0009610,response to symbiotic fungus|GO:0048518,positive regulation of biological process|GO:0033036,macromolecule localization|GO:0042127,regulation of cell proliferation|GO:0006605,protein targeting|GO:0045184,…	GO:0044464,cell part|GO:0005623,cell|GO:0005622,intracellular
A0A096RMF1	35785.2	53996.4	55050.5	25761.9	20198.3	20198.3	Single-stranded nucleic acid binding R3H protein	down	0.010999			GO:0097159,organic cyclic compound binding|GO:1901363,heterocyclic compound binding|GO:0003676,nucleic acid binding|GO:0005488,binding
A0A1D6DVH5	102518	68832.1	73018.4	27969	39163.3	39163.3	Lipoxygenase	down	0.0103997	GO:0006633,fatty acid biosynthetic process|GO:0006631,fatty acid metabolic process|GO:0019752,carboxylic acid metabolic process|GO:0016053,organic acid biosynthetic process|GO:0044249,cellular biosynthetic process|GO:0044281,small molecule metabolic process|GO:0044283,small molecule biosynthetic process|GO:0072330,monocarboxylic acid biosynthetic process|GO:0044699,single-organism process|GO:1901…		GO:0043169,cation binding|GO:0051213,dioxygenase activity|GO:0043167,ion binding|GO:0016702,oxidoreductase activity, acting on single donors with incorporation of molecular oxygen, incorporation of two atoms of oxygen|GO:0016701,oxidoreductase activity, acting on single donors with incorporation of molecular oxygen|GO:0003824,catalytic activity|GO:0005488,binding|GO:0046872,metal ion binding|GO:0…
A0A1D6DW29	76610	73207.5	74888.2	32245.3	35696.9	35696.9	Glycosyltransferases	down	6.38689e-05	GO:0009987,cellular process|GO:0016043,cellular component organization|GO:0071554,cell wall organization or biogenesis|GO:0071555,cell wall organization|GO:0045229,external encapsulating structure organization|GO:0071840,cellular component organization or biogenesis	GO:0043229,intracellular organelle|GO:0005622,intracellular|GO:0043227,membrane-bounded organelle|GO:0043226,organelle|GO:0005737,cytoplasm|GO:0031984,organelle subcompartment|GO:0031090,organelle membrane|GO:0016020,membrane|GO:0044431,Golgi apparatus part|GO:0005794,Golgi apparatus|GO:0098588,bounding membrane of organelle|GO:0012505,endomembrane system|GO:0043231,intracellular membrane-bounded…	GO:0003824,catalytic activity|GO:0016740,transferase activity|GO:0016757,transferase activity, transferring glycosyl groups|GO:0016758,transferase activity, transferring hexosyl groups|GO:0015020,glucuronosyltransferase activity|GO:0015018,galactosylgalactosylxylosylprotein 3-beta-glucuronosyltransferase activity|GO:0008194,UDP-glycosyltransferase activity
A0A1D6DX29	93791.1	163380	164615	23494.4	22717.7	22717.7	Formation of crista junctions protein 1	down	0.00914873
A0A1D6DZW5	10205.2	12115.5	11516	29926	18639.1	18639.1	Orf protein	up	0.0456343			GO:0003824,catalytic activity|GO:0016740,transferase activity|GO:0016746,transferase activity, transferring acyl groups|GO:0016747,transferase activity, transferring acyl groups other than amino-acyl groups
A0A1D6E202	20436.6	19927	19294.6				Mechanosensitive ion channel protein 1 mitochondrial	down	2.55949e-05	GO:0006810,transport|GO:0009987,cellular process|GO:0051179,localization|GO:0044765,single-organism transport|GO:0044763,single-organism cellular process|GO:1902578,single-organism localization|GO:0051234,establishment of localization|GO:0055085,transmembrane transport|GO:0044699,single-organism process	GO:0044425,membrane part|GO:0016021,integral component of membrane|GO:0016020,membrane|GO:0031224,intrinsic component of membrane
A0A1D6E319	44102.5	51321.4	52029.4	18578.7	18321.5	18321.5	Naked endosperm1	down	0.00126694			GO:0043169,cation binding|GO:0097159,organic cyclic compound binding|GO:0043167,ion binding|GO:0005488,binding|GO:0003676,nucleic acid binding|GO:0046872,metal ion binding|GO:1901363,heterocyclic compound binding
A0A1D6E523				12257.9	11423.1	11423.1	Uncharacterized protein	up	7.87822e-07		GO:0016021,integral component of membrane|GO:0016020,membrane|GO:0044464,cell part|GO:0005623,cell|GO:0071944,cell periphery|GO:0005886,plasma membrane|GO:0044425,membrane part|GO:0031224,intrinsic component of membrane
A0A1D6E5I0	49362.6	47517.1	83870	25942.8	29713	29713	C2 calcium/lipid-binding plant phosphoribosyltransferase family protein	down	0.0492683		GO:0044425,membrane part|GO:0016021,integral component of membrane|GO:0016020,membrane|GO:0031224,intrinsic component of membrane	GO:0003824,catalytic activity|GO:0016740,transferase activity|GO:0016757,transferase activity, transferring glycosyl groups
A0A1D6E5J5				29638.1	33038.7	33038.7	Putative methyltransferase PMT25	up	3.10756e-06	GO:0032259,methylation|GO:0008152,metabolic process	GO:0044425,membrane part|GO:0016021,integral component of membrane|GO:0016020,membrane|GO:0031224,intrinsic component of membrane	GO:0008168,methyltransferase activity|GO:0016740,transferase activity|GO:0016741,transferase activity, transferring one-carbon groups|GO:0003824,catalytic activity
A0A1D6E6C0	91756.2	91311.3	92020.5	44465.2	40145.8	40145.8	CLIP-associated protein	down	0.000839537
A0A1D6E928	51699.1	53236.8	53528.8	27425.2	16595.6	16595.6	Putative inactive receptor kinase	down	0.0287638	GO:0044267,cellular protein metabolic process|GO:0006468,protein phosphorylation|GO:1901564,organonitrogen compound metabolic process|GO:0044260,cellular macromolecule metabolic process|GO:0044238,primary metabolic process|GO:0019538,protein metabolic process|GO:0016310,phosphorylation|GO:0009987,cellular process|GO:0043412,macromolecule modification|GO:0006464,cellular protein modification proce…	GO:0044425,membrane part|GO:0016021,integral component of membrane|GO:0016020,membrane|GO:0031224,intrinsic component of membrane	GO:0035639,purine ribonucleoside triphosphate binding|GO:0005488,binding|GO:0043167,ion binding|GO:1901363,heterocyclic compound binding|GO:1901265,nucleoside phosphate binding|GO:0043168,anion binding|GO:0000166,nucleotide binding|GO:0016740,transferase activity|GO:0004672,protein kinase activity|GO:0017076,purine nucleotide binding|GO:0005524,ATP binding|GO:0016301,kinase activity|GO:0036094,sm…
A0A1D6E931	371499	417540	416457	1.02901e+06	969373	969373	14-3-3-like protein GF14-6	up	1.52715e-05			GO:0019904,protein domain specific binding|GO:0005515,protein binding|GO:0005488,binding
A0A1D6E965	26525.9	22461.5	22506.7				Glyceraldehyde-3-phosphate dehydrogenase	down	0.000149374	GO:0044238,primary metabolic process|GO:0044710,single-organism metabolic process|GO:0005975,carbohydrate metabolic process|GO:0005996,monosaccharide metabolic process|GO:0019318,hexose metabolic process|GO:0044699,single-organism process|GO:0071704,organic substance metabolic process|GO:0044281,small molecule metabolic process|GO:0008152,metabolic process|GO:0044723,single-organism carbohydrate …		GO:0050662,coenzyme binding|GO:0050661,NADP binding|GO:0051287,NAD binding|GO:0016620,oxidoreductase activity, acting on the aldehyde or oxo group of donors, NAD or NADP as acceptor|GO:0000166,nucleotide binding|GO:0036094,small molecule binding|GO:0003824,catalytic activity|GO:0016903,oxidoreductase activity, acting on the aldehyde or oxo group of donors|GO:0048037,cofactor binding|GO:0005488,bi…
A0A1D6EAC4	48643.8	47300	48934.4	89264	99334.2	99334.2	L-ascorbate peroxidase S chloroplastic/mitochondrial	up	0.000302994	GO:0044710,single-organism metabolic process|GO:0050896,response to stimulus|GO:0009987,cellular process|GO:0009636,response to toxic substance|GO:0006950,response to stress|GO:0098869,cellular oxidant detoxification|GO:1990748,cellular detoxification|GO:0055114,oxidation-reduction process|GO:0008152,metabolic process|GO:0098754,detoxification|GO:0042221,response to chemical|GO:0006979,response t…		GO:0020037,heme binding|GO:0046906,tetrapyrrole binding|GO:0097159,organic cyclic compound binding|GO:0016209,antioxidant activity|GO:1901363,heterocyclic compound binding|GO:0003824,catalytic activity|GO:0005488,binding|GO:0016684,oxidoreductase activity, acting on peroxide as acceptor|GO:0004601,peroxidase activity|GO:0016491,oxidoreductase activity
A0A1D6EAQ6	13656.1	16105.6	16137.5				Subtilisin-like protease SBT1.9	down	6.84696e-05	GO:0044238,primary metabolic process|GO:1901564,organonitrogen compound metabolic process|GO:0019538,protein metabolic process|GO:0043170,macromolecule metabolic process|GO:0071704,organic substance metabolic process|GO:0006807,nitrogen compound metabolic process|GO:0008152,metabolic process|GO:0006508,proteolysis		GO:0004252,serine-type endopeptidase activity|GO:0004175,endopeptidase activity|GO:0017171,serine hydrolase activity|GO:0016787,hydrolase activity|GO:0003824,catalytic activity|GO:0070011,peptidase activity, acting on L-amino acid peptides|GO:0008233,peptidase activity|GO:0008236,serine-type peptidase activity
A0A1D6EBW5	28061.3	17822.3	17911.6				Mitochondrial import inner membrane translocase subunit Tim17/Tim22/Tim23 family protein	down	0.000931018
A0A1D6ED91				32366.6	33168.7	33168.7	Mitochondrial ribosomal protein S4	up	1.66894e-07		GO:0005737,cytoplasm|GO:0032991,macromolecular complex|GO:0005840,ribosome|GO:0043232,intracellular non-membrane-bounded organelle|GO:0044464,cell part|GO:1990904,ribonucleoprotein complex|GO:0044444,cytoplasmic part|GO:0005623,cell|GO:0030529,intracellular ribonucleoprotein complex|GO:0043229,intracellular organelle|GO:0043228,non-membrane-bounded organelle|GO:0044424,intracellular part|GO:00056…	GO:0097159,organic cyclic compound binding|GO:0005488,binding|GO:0003676,nucleic acid binding|GO:1901363,heterocyclic compound binding|GO:0003723,RNA binding
A0A1D6EEY6	21926.6	41043.6	40744.9				ABC transporter C family member 4	down	0.00113155	GO:0006810,transport|GO:0009987,cellular process|GO:0051179,localization|GO:0044765,single-organism transport|GO:0044763,single-organism cellular process|GO:1902578,single-organism localization|GO:0051234,establishment of localization|GO:0055085,transmembrane transport|GO:0044699,single-organism process	GO:0044425,membrane part|GO:0016021,integral component of membrane|GO:0016020,membrane|GO:0031224,intrinsic component of membrane	GO:0035639,purine ribonucleoside triphosphate binding|GO:0005488,binding|GO:0016887,ATPase activity|GO:0043167,ion binding|GO:1901363,heterocyclic compound binding|GO:1901265,nucleoside phosphate binding|GO:0043168,anion binding|GO:0042626,ATPase activity, coupled to transmembrane movement of substances|GO:0016820,hydrolase activity, acting on acid anhydrides, catalyzing transmembrane movement of…
A0A1D6EGN6	79358.3	63695.2	64302.1				Adenosylhomocysteinase 1	down	0.000163695	GO:0044710,single-organism metabolic process|GO:0006730,one-carbon metabolic process|GO:0009987,cellular process|GO:0044237,cellular metabolic process|GO:0044763,single-organism cellular process|GO:0044281,small molecule metabolic process|GO:0008152,metabolic process|GO:0044699,single-organism process		GO:0016787,hydrolase activity|GO:0016801,hydrolase activity, acting on ether bonds|GO:0004013,adenosylhomocysteinase activity|GO:0016802,trialkylsulfonium hydrolase activity|GO:0003824,catalytic activity
A0A1D6ELE8	1.77621e+06	1.99343e+06	2.00886e+06	160793	157851	157851	Peptidyl-prolyl cis-trans isomerase	down	2.69074e-05	GO:0044267,cellular protein metabolic process|GO:0000413,protein peptidyl-prolyl isomerization|GO:0006457,protein folding|GO:0018208,peptidyl-proline modification|GO:0044260,cellular macromolecule metabolic process|GO:0044238,primary metabolic process|GO:0019538,protein metabolic process|GO:0044237,cellular metabolic process|GO:0009987,cellular process|GO:0006464,cellular protein modification pro…		GO:0003824,catalytic activity|GO:0016853,isomerase activity|GO:0003755,peptidyl-prolyl cis-trans isomerase activity|GO:0016859,cis-trans isomerase activity
A0A1D6EMA4				41919.1	39331.2	39331.2	Fiber protein Fb34	up	1.65603e-07		GO:0044425,membrane part|GO:0016021,integral component of membrane|GO:0016020,membrane|GO:0031224,intrinsic component of membrane
A0A1D6ENB8				20611	20779.8	20779.8	D-isomer specific 2-hydroxyacid dehydrogenase family protein	up	5.75047e-06	GO:0008152,metabolic process|GO:0044710,single-organism metabolic process|GO:0044699,single-organism process|GO:0055114,oxidation-reduction process		GO:0050662,coenzyme binding|GO:0016614,oxidoreductase activity, acting on CH-OH group of donors|GO:0016616,oxidoreductase activity, acting on the CH-OH group of donors, NAD or NADP as acceptor|GO:0051287,NAD binding|GO:0000166,nucleotide binding|GO:0036094,small molecule binding|GO:0003824,catalytic activity|GO:0048037,cofactor binding|GO:0005488,binding|GO:0097159,organic cyclic compound binding…
A0A1D6EPE8	113203	96199.1	98177.2	28818.8	28291.8	28291.8	Pentatricopeptide repeat-containing protein mitochondrial	down	0.00209631	GO:0009892,negative regulation of metabolic process|GO:0080090,regulation of primary metabolic process|GO:0009890,negative regulation of biosynthetic process|GO:0031327,negative regulation of cellular biosynthetic process|GO:0031326,regulation of cellular biosynthetic process|GO:0031324,negative regulation of cellular metabolic process|GO:0031323,regulation of cellular metabolic process|GO:009030…	GO:0044425,membrane part|GO:0016021,integral component of membrane|GO:0016020,membrane|GO:0031224,intrinsic component of membrane	GO:0003714,transcription corepressor activity|GO:0003712,transcription cofactor activity|GO:0000989,transcription factor activity, transcription factor binding|GO:0000988,transcription factor activity, protein binding
A0A1D6ERC4	78387.1	69009.5	69570.9	138913	157536	157536	Protein disulfide-isomerase like 2-2	up	0.000569017	GO:0019725,cellular homeostasis|GO:0009987,cellular process|GO:0050794,regulation of cellular process|GO:0042592,homeostatic process|GO:0065007,biological regulation|GO:0044763,single-organism cellular process|GO:0045454,cell redox homeostasis|GO:0065008,regulation of biological quality|GO:0050789,regulation of biological process|GO:0044699,single-organism process	GO:0005623,cell	GO:0003824,catalytic activity|GO:0016853,isomerase activity
A0A1D6ESZ2	59095.9	134580	186364	27191	24291	24291	DEAD-box ATP-dependent RNA helicase 28	down	0.0430282			GO:0035639,purine ribonucleoside triphosphate binding|GO:0005488,binding|GO:0003676,nucleic acid binding|GO:0000166,nucleotide binding|GO:1901363,heterocyclic compound binding|GO:1901265,nucleoside phosphate binding|GO:0043168,anion binding|GO:0043167,ion binding|GO:0017076,purine nucleotide binding|GO:0005524,ATP binding|GO:0016787,hydrolase activity|GO:0017111,nucleoside-triphosphatase activity…
A0A1D6EU99				79335.9	128443	128443	Enoyl-CoA hydratase 2 peroxisomal	up	0.000469503
A0A1D6EVF1	19372.3	11422.8	11508.9				Protein SUPPRESSOR OF FRI 4	down	0.00144928			GO:0097159,organic cyclic compound binding|GO:0005488,binding|GO:0003676,nucleic acid binding|GO:0003677,DNA binding|GO:1901363,heterocyclic compound binding
A0A1D6EVK6	406889	472210	475869				Protein GRIP	down	1.90169e-05
A0A1D6EVX8	22935.4	21681.5	22982.7	46930.9	48769.9	48769.9	COP9 signalosome complex subunit 7	up	0.00026759
A0A1D6EX31				14025.2	11442	11442	DEAD-box ATP-dependent RNA helicase 32	up	0.000139864			GO:0035639,purine ribonucleoside triphosphate binding|GO:0005488,binding|GO:0003676,nucleic acid binding|GO:0000166,nucleotide binding|GO:1901363,heterocyclic compound binding|GO:1901265,nucleoside phosphate binding|GO:0043168,anion binding|GO:0043167,ion binding|GO:0017076,purine nucleotide binding|GO:0005524,ATP binding|GO:0016787,hydrolase activity|GO:0017111,nucleoside-triphosphatase activity…
A0A1D6EX97	71857.7	54343.5	55784.5	100197	159639	159639	Patatin	up	0.0145588	GO:0044712,single-organism catabolic process|GO:0044238,primary metabolic process|GO:0044710,single-organism metabolic process|GO:0006629,lipid metabolic process|GO:1901575,organic substance catabolic process|GO:0016042,lipid catabolic process|GO:0071704,organic substance metabolic process|GO:0008152,metabolic process|GO:0009056,catabolic process|GO:0044699,single-organism process		GO:0016787,hydrolase activity|GO:0003824,catalytic activity
A0A1D6EZG7	143391	302555	303868	69141.8	96345.5	96345.5	Glucan endo-13-beta-glucosidase 4	down	0.0354488	GO:0044238,primary metabolic process|GO:0005975,carbohydrate metabolic process|GO:0008152,metabolic process|GO:0071704,organic substance metabolic process		GO:0016787,hydrolase activity|GO:0003824,catalytic activity|GO:0016798,hydrolase activity, acting on glycosyl bonds|GO:0004553,hydrolase activity, hydrolyzing O-glycosyl compounds
A0A1D6EZK5	596811	567867	573397	191716	211339	211339	Uncharacterized protein	down	1.46401e-05
A0A1D6F4E6	31557.6	34230.2	34888.9	18935.1	13018.5	13018.5	PAP/OAS1 substrate-binding domain superfamily	down	0.0220395
A0A1D6F7Z0	41350.4	44376.5	44776.9				Disease resistance protein RPM1	down	1.50136e-06
A0A1D6F9P5				16070.5	59842.4	59842.4	Syntaxin 132	up	0.0052553	GO:0006810,transport|GO:0016192,vesicle-mediated transport|GO:0051234,establishment of localization|GO:0051179,localization	GO:0016020,membrane
A0A1D6F9Q9	22405.2	23492.2	23210.4				Ubiquitin carboxyl-terminal hydrolase 13	down	3.13455e-08	GO:0044248,cellular catabolic process|GO:0006807,nitrogen compound metabolic process|GO:0043632,modification-dependent macromolecule catabolic process|GO:0044267,cellular protein metabolic process|GO:1901575,organic substance catabolic process|GO:0044265,cellular macromolecule catabolic process|GO:0044260,cellular macromolecule metabolic process|GO:0070647,protein modification by small protein co…		GO:0016787,hydrolase activity|GO:0019783,ubiquitin-like protein-specific protease activity|GO:0101005,ubiquitinyl hydrolase activity|GO:0008234,cysteine-type peptidase activity|GO:0003824,catalytic activity|GO:0070011,peptidase activity, acting on L-amino acid peptides|GO:0008233,peptidase activity|GO:0036459,thiol-dependent ubiquitinyl hydrolase activity
A0A1D6FAD1	16093.1	14329.6	14324.8				Urease	down	0.000100748	GO:0071941,nitrogen cycle metabolic process|GO:0044248,cellular catabolic process|GO:0034641,cellular nitrogen compound metabolic process|GO:0006807,nitrogen compound metabolic process|GO:0044281,small molecule metabolic process|GO:0044282,small molecule catabolic process|GO:0044699,single-organism process|GO:0044712,single-organism catabolic process|GO:0044710,single-organism metabolic process|G…		GO:0009039,urease activity|GO:0016151,nickel cation binding|GO:0046914,transition metal ion binding|GO:0016787,hydrolase activity|GO:0016810,hydrolase activity, acting on carbon-nitrogen (but not peptide) bonds|GO:0016811,hydrolase activity, acting on carbon-nitrogen (but not peptide) bonds, in linear amides|GO:0043169,cation binding|GO:0043167,ion binding|GO:0003824,catalytic activity|GO:0005488…
A0A1D6FB02	8719.84	7260.03	11519.2	29953.3	100843	100843	DNA-binding protein	up	0.0279661			GO:0097159,organic cyclic compound binding|GO:0005488,binding|GO:0003676,nucleic acid binding|GO:0003677,DNA binding|GO:1901363,heterocyclic compound binding
A0A1D6FBC8	136558	93090.8	93592.6	14309.6	19111.3	19111.3	Hydroxymethylglutaryl-CoA lyase mitochondrial	down	0.000841402			GO:0003824,catalytic activity|GO:0016829,lyase activity
A0A1D6FC42	87418.8	73580.8	73777.6	26438.5	23954.5	23954.5	Importin subunit alpha	down	0.000713459	GO:0034504,protein localization to nucleus|GO:0051169,nuclear transport|GO:0008104,protein localization|GO:0015833,peptide transport|GO:0044699,single-organism process|GO:0042886,amide transport|GO:0070727,cellular macromolecule localization|GO:0006886,intracellular protein transport|GO:0071705,nitrogen compound transport|GO:0071702,organic substance transport|GO:0033036,macromolecule localizatio…	GO:0005737,cytoplasm|GO:0043231,intracellular membrane-bounded organelle|GO:0005634,nucleus|GO:0044464,cell part|GO:0005623,cell|GO:0005622,intracellular|GO:0043229,intracellular organelle|GO:0044424,intracellular part|GO:0043227,membrane-bounded organelle|GO:0043226,organelle	GO:0008565,protein transporter activity|GO:0015197,peptide transporter activity|GO:0022892,substrate-specific transporter activity|GO:0005215,transporter activity
A0A1D6FCB4				60789.6	48704.3	48704.3	Cysteine synthase	up	0.000101579	GO:0019752,carboxylic acid metabolic process|GO:0044249,cellular biosynthetic process|GO:0006807,nitrogen compound metabolic process|GO:0044281,small molecule metabolic process|GO:0044283,small molecule biosynthetic process|GO:0009069,serine family amino acid metabolic process|GO:0044699,single-organism process|GO:1901576,organic substance biosynthetic process|GO:0044710,single-organism metabolic…		GO:0016835,carbon-oxygen lyase activity|GO:0016829,lyase activity|GO:0004124,cysteine synthase activity|GO:0003824,catalytic activity|GO:0016740,transferase activity
A0A1D6FFF3				12884.9	12654	12654	Leucine-rich repeat extensin-like protein 3	up	5.10403e-09
A0A1D6FHV4	32440	55052.8	56781.8	13387.3	14515.8	14515.8	Peroxidase	down	0.0181026	GO:0044248,cellular catabolic process|GO:0044710,single-organism metabolic process|GO:0044237,cellular metabolic process|GO:0050896,response to stimulus|GO:0009987,cellular process|GO:0009636,response to toxic substance|GO:0006950,response to stress|GO:0072593,reactive oxygen species metabolic process|GO:0098869,cellular oxidant detoxification|GO:1990748,cellular detoxification|GO:0042744,hydroge…	GO:0005576,extracellular region	GO:0043169,cation binding|GO:0046872,metal ion binding|GO:0020037,heme binding|GO:0046906,tetrapyrrole binding|GO:0097159,organic cyclic compound binding|GO:0016209,antioxidant activity|GO:0043167,ion binding|GO:1901363,heterocyclic compound binding|GO:0003824,catalytic activity|GO:0005488,binding|GO:0016684,oxidoreductase activity, acting on peroxide as acceptor|GO:0004601,peroxidase activity|GO…
A0A1D6FHZ5	55465.6	59458.3	61555.2				Protein ABC transporter 1 mitochondrial	down	4.79574e-06
A0A1D6FIU3	14179.5	16829.8	16951.2				HEAT repeat-containing protein	down	7.74948e-05
A0A1D6FJ88				19777.7	23202.2	23202.2	Uncharacterized protein	up	3.34436e-05		GO:0044425,membrane part|GO:0016021,integral component of membrane|GO:0016020,membrane|GO:0031224,intrinsic component of membrane
A0A1D6FNV7	19432.7	17988	18024.8				Triose phosphate/phosphate translocator TPT chloroplastic	down	4.84392e-05		GO:0044425,membrane part|GO:0016021,integral component of membrane|GO:0016020,membrane|GO:0031224,intrinsic component of membrane
A0A1D6FQT3	79602.4	104716	105045	38925.9	37044.7	37044.7	DNA helicase	down	0.00513288	GO:0071103,DNA conformation change|GO:0090304,nucleic acid metabolic process|GO:0044249,cellular biosynthetic process|GO:0034641,cellular nitrogen compound metabolic process|GO:0006807,nitrogen compound metabolic process|GO:0034645,cellular macromolecule biosynthetic process|GO:0071840,cellular component organization or biogenesis|GO:0006139,nucleobase-containing compound metabolic process|GO:004…	GO:0043234,protein complex|GO:0042555,MCM complex|GO:0032991,macromolecular complex|GO:0043231,intracellular membrane-bounded organelle|GO:0005634,nucleus|GO:0044464,cell part|GO:0005623,cell|GO:0005622,intracellular|GO:0043229,intracellular organelle|GO:0044424,intracellular part|GO:0043227,membrane-bounded organelle|GO:0043226,organelle	GO:0035639,purine ribonucleoside triphosphate binding|GO:0005488,binding|GO:0003676,nucleic acid binding|GO:0003677,DNA binding|GO:0003678,DNA helicase activity|GO:0000166,nucleotide binding|GO:1901363,heterocyclic compound binding|GO:1901265,nucleoside phosphate binding|GO:0043168,anion binding|GO:0043167,ion binding|GO:0017076,purine nucleotide binding|GO:0005524,ATP binding|GO:0016787,hydrolas…
A0A1D6FR26	25122	21848.8	28950.2	51276.2	56447.6	56447.6	GDSL esterase/lipase	up	0.00501939			GO:0016787,hydrolase activity|GO:0016788,hydrolase activity, acting on ester bonds|GO:0003824,catalytic activity
A0A1D6FUG6	21926.6	22503	22632.4				Cullin-1	down	3.19682e-12	GO:0044248,cellular catabolic process|GO:0006807,nitrogen compound metabolic process|GO:0043632,modification-dependent macromolecule catabolic process|GO:0044267,cellular protein metabolic process|GO:1901575,organic substance catabolic process|GO:0044265,cellular macromolecule catabolic process|GO:0044260,cellular macromolecule metabolic process|GO:0071704,organic substance metabolic process|GO:0…	GO:0043234,protein complex|GO:0032991,macromolecular complex|GO:1902494,catalytic complex|GO:0044464,cell part|GO:0000151,ubiquitin ligase complex|GO:0005623,cell|GO:0005622,intracellular|GO:1990234,transferase complex|GO:0044424,intracellular part|GO:0031461,cullin-RING ubiquitin ligase complex	GO:0031625,ubiquitin protein ligase binding|GO:0044389,ubiquitin-like protein ligase binding|GO:0019899,enzyme binding|GO:0005488,binding|GO:0005515,protein binding
A0A1D6FX07	11116.3	25912.3	26408.7				DEAD-box ATP-dependent RNA helicase 56	down	0.00266391			GO:0035639,purine ribonucleoside triphosphate binding|GO:0005488,binding|GO:0003676,nucleic acid binding|GO:0000166,nucleotide binding|GO:1901363,heterocyclic compound binding|GO:1901265,nucleoside phosphate binding|GO:0043168,anion binding|GO:0043167,ion binding|GO:0017076,purine nucleotide binding|GO:0005524,ATP binding|GO:0016787,hydrolase activity|GO:0017111,nucleoside-triphosphatase activity…
A0A1D6FZF4	24112.6	12132.1	11926.3				PsbP domain-containing protein 5 chloroplastic	down	0.00236506	GO:0008152,metabolic process|GO:0009987,cellular process|GO:0015979,photosynthesis|GO:0044237,cellular metabolic process	GO:0043234,protein complex|GO:0009579,thylakoid|GO:0005622,intracellular|GO:0032991,macromolecular complex|GO:0009523,photosystem II|GO:0009521,photosystem|GO:0009654,photosystem II oxygen evolving complex|GO:0034357,photosynthetic membrane|GO:0016020,membrane|GO:0044464,cell part|GO:0005623,cell|GO:0019898,extrinsic component of membrane|GO:0098796,membrane protein complex|GO:0044436,thylakoid p…	GO:0043169,cation binding|GO:0043167,ion binding|GO:0005488,binding|GO:0046872,metal ion binding|GO:0005509,calcium ion binding
A0A1D6G2M6				635040	702018	702018	Putative WAK receptor-like protein kinase family protein	up	5.2188e-07	GO:0044267,cellular protein metabolic process|GO:0006468,protein phosphorylation|GO:1901564,organonitrogen compound metabolic process|GO:0044260,cellular macromolecule metabolic process|GO:0044238,primary metabolic process|GO:0019538,protein metabolic process|GO:0016310,phosphorylation|GO:0009987,cellular process|GO:0043412,macromolecule modification|GO:0006464,cellular protein modification proce…		GO:0035639,purine ribonucleoside triphosphate binding|GO:0005488,binding|GO:0043167,ion binding|GO:1901363,heterocyclic compound binding|GO:1901265,nucleoside phosphate binding|GO:0043168,anion binding|GO:0000166,nucleotide binding|GO:0016740,transferase activity|GO:0004672,protein kinase activity|GO:0017076,purine nucleotide binding|GO:0005524,ATP binding|GO:0016301,kinase activity|GO:0036094,sm…
A0A1D6G2W8	51750.8	26202.6	25682.9	91514.1	96083	96083	DNAJ heat shock N-terminal domain-containing protein	up	0.0473325
A0A1D6G2Y3				8198.44	12639.7	12639.7	RNA polymerase II transcriptional coactivator KELP	up	0.000829505
A0A1D6G504				16847.4	9820.8	9820.8	Long chain base biosynthesis protein 2a	up	0.00139488	GO:0009058,biosynthetic process|GO:0008152,metabolic process	GO:0044425,membrane part|GO:0016021,integral component of membrane|GO:0016020,membrane|GO:0031224,intrinsic component of membrane	GO:0043168,anion binding|GO:0097159,organic cyclic compound binding|GO:0019842,vitamin binding|GO:0070279,vitamin B6 binding|GO:0036094,small molecule binding|GO:0003824,catalytic activity|GO:0016740,transferase activity|GO:0048037,cofactor binding|GO:0030170,pyridoxal phosphate binding|GO:0043167,ion binding|GO:1901363,heterocyclic compound binding|GO:0005488,binding
A0A1D6G584	29380.9	40675.7	57529.8	21925.7	18757.1	18757.1	GYF domain-containing protein	down	0.0481749
A0A1D6G651	600726	714592	718800	70168.2	48230.7	48230.7	Stearoyl-acyl-carrier-protein desaturase2	down	0.000941274	GO:0044238,primary metabolic process|GO:0006631,fatty acid metabolic process|GO:0006629,lipid metabolic process|GO:0006082,organic acid metabolic process|GO:0044699,single-organism process|GO:0009987,cellular process|GO:0044710,single-organism metabolic process|GO:0019752,carboxylic acid metabolic process|GO:0032787,monocarboxylic acid metabolic process|GO:0071704,organic substance metabolic proc…		GO:0043169,cation binding|GO:0016717,oxidoreductase activity, acting on paired donors, with oxidation of a pair of donors resulting in the reduction of molecular oxygen to two molecules of water|GO:0016705,oxidoreductase activity, acting on paired donors, with incorporation or reduction of molecular oxygen|GO:0043167,ion binding|GO:0003824,catalytic activity|GO:0005488,binding|GO:0046872,metal io…
A0A1D6G947	6414.09	10328.9	10445.3				Protein FATTY ACID EXPORT 3 chloroplastic	down	0.00109201		GO:0044425,membrane part|GO:0016021,integral component of membrane|GO:0016020,membrane|GO:0031224,intrinsic component of membrane
A0A1D6G9W0	167099	345997	257777	481491	590692	590692	Bifunctional inhibitor/lipid-transfer protein/seed storage 2S albumin superfamily protein	up	0.0449272
A0A1D6GAN2	61043.8	48995.8	48845.9				Regulatory protein NPR1	down	0.000187471
A0A1D6GB06				38139.6	36821.5	36821.5	Uncharacterized protein	up	9.22923e-10
A0A1D6GCA1	84544.9	62125.7	62441.8	151484	152609	152609	Malic enzyme	up	0.0198037	GO:0008152,metabolic process|GO:0044710,single-organism metabolic process|GO:0044699,single-organism process|GO:0055114,oxidation-reduction process		GO:0043169,cation binding|GO:0016614,oxidoreductase activity, acting on CH-OH group of donors|GO:0016615,malate dehydrogenase activity|GO:0016616,oxidoreductase activity, acting on the CH-OH group of donors, NAD or NADP as acceptor|GO:0043167,ion binding|GO:0051287,NAD binding|GO:0004471,malate dehydrogenase (decarboxylating) (NAD+) activity|GO:0004470,malic enzyme activity|GO:0036094,small molec…
A0A1D6GD83				43173.9	49545.5	49545.5	Oligomeric Golgi complex subunit 2	up	1.20137e-05	GO:0006996,organelle organization|GO:0045184,establishment of protein localization|GO:0007030,Golgi organization|GO:0006810,transport|GO:0033036,macromolecule localization|GO:0009987,cellular process|GO:0010256,endomembrane system organization|GO:0042886,amide transport|GO:0016043,cellular component organization|GO:0071705,nitrogen compound transport|GO:0015833,peptide transport|GO:0008104,protei…	GO:0016020,membrane
A0A1D6GEP6	47264.9	15367.2	32979.7				Protein FLC EXPRESSOR	down	0.003564
A0A1D6GFD3	1.94141e+06	1777813	1.79555e+06	56891.1	54288	54288	RNA-binding (RRM/RBD/RNP motifs) family protein	down	8.6202e-06			GO:0097159,organic cyclic compound binding|GO:0005488,binding|GO:0003676,nucleic acid binding|GO:1901363,heterocyclic compound binding|GO:0003723,RNA binding
A0A1D6GFI3	13668.1	19405.8	19750.3				DUF2361 family protein	down	0.000430777	GO:0090304,nucleic acid metabolic process|GO:0034641,cellular nitrogen compound metabolic process|GO:0006807,nitrogen compound metabolic process|GO:0034660,ncRNA metabolic process|GO:1901360,organic cyclic compound metabolic process|GO:0006139,nucleobase-containing compound metabolic process|GO:0044260,cellular macromolecule metabolic process|GO:0071840,cellular component organization or biogenes…
A0A1D6GFP8	377320	445274	448456	816999	856903	856903	40S ribosomal protein S18	up	0.00209775	GO:0044249,cellular biosynthetic process|GO:0034641,cellular nitrogen compound metabolic process|GO:0006807,nitrogen compound metabolic process|GO:0034645,cellular macromolecule biosynthetic process|GO:1901576,organic substance biosynthetic process|GO:0044267,cellular protein metabolic process|GO:0044260,cellular macromolecule metabolic process|GO:0043043,peptide biosynthetic process|GO:0071704,o…	GO:0005737,cytoplasm|GO:0032991,macromolecular complex|GO:0005840,ribosome|GO:0043232,intracellular non-membrane-bounded organelle|GO:0044464,cell part|GO:1990904,ribonucleoprotein complex|GO:0044444,cytoplasmic part|GO:0005623,cell|GO:0030529,intracellular ribonucleoprotein complex|GO:0043229,intracellular organelle|GO:0043228,non-membrane-bounded organelle|GO:0044424,intracellular part|GO:00056…	GO:0097159,organic cyclic compound binding|GO:0005198,structural molecule activity|GO:0003735,structural constituent of ribosome|GO:0003723,RNA binding|GO:0003676,nucleic acid binding|GO:1901363,heterocyclic compound binding|GO:0005488,binding
A0A1D6GK60	259039	258512	261487	531119	513643	513643	Proteasome subunit beta	up	4.08326e-06	GO:0044248,cellular catabolic process|GO:0006807,nitrogen compound metabolic process|GO:0044267,cellular protein metabolic process|GO:1901575,organic substance catabolic process|GO:0044265,cellular macromolecule catabolic process|GO:0044260,cellular macromolecule metabolic process|GO:0071704,organic substance metabolic process|GO:0006508,proteolysis|GO:0044238,primary metabolic process|GO:0009987…	GO:0043234,protein complex|GO:0005737,cytoplasm|GO:0032991,macromolecular complex|GO:0005839,proteasome core complex|GO:0005634,nucleus|GO:0044464,cell part|GO:0005623,cell|GO:0005622,intracellular|GO:0043229,intracellular organelle|GO:0044424,intracellular part|GO:0000502,proteasome complex|GO:0043227,membrane-bounded organelle|GO:0043226,organelle|GO:0043231,intracellular membrane-bounded organ…	GO:0016787,hydrolase activity|GO:0004175,endopeptidase activity|GO:0004298,threonine-type endopeptidase activity|GO:0003824,catalytic activity|GO:0070003,threonine-type peptidase activity|GO:0070011,peptidase activity, acting on L-amino acid peptides|GO:0008233,peptidase activity
A0A1D6GQM5	36464.3	46552.6	46786.8	20264.3	20912.6	20912.6	Acylamino-acid-releasing enzyme	down	0.00859324	GO:0044238,primary metabolic process|GO:1901564,organonitrogen compound metabolic process|GO:0019538,protein metabolic process|GO:0043170,macromolecule metabolic process|GO:0071704,organic substance metabolic process|GO:0006807,nitrogen compound metabolic process|GO:0008152,metabolic process|GO:0006508,proteolysis		GO:0016787,hydrolase activity|GO:0017171,serine hydrolase activity|GO:0003824,catalytic activity|GO:0070011,peptidase activity, acting on L-amino acid peptides|GO:0008233,peptidase activity|GO:0008236,serine-type peptidase activity
A0A1D6GTC2	9697.81	12324	12545.8	28232.7	22800.1	22800.1	NADH dehydrogenase [ubiquinone] 1 alpha subcomplex subunit 12	up	0.00169084	GO:0008152,metabolic process|GO:0044710,single-organism metabolic process|GO:0044699,single-organism process|GO:0055114,oxidation-reduction process	GO:0044464,cell part|GO:0031975,envelope|GO:0043229,intracellular organelle|GO:0043227,membrane-bounded organelle|GO:0043226,organelle|GO:0005737,cytoplasm|GO:0031090,organelle membrane|GO:0016020,membrane|GO:0005740,mitochondrial envelope|GO:0005739,mitochondrion|GO:0031967,organelle envelope|GO:0031966,mitochondrial membrane|GO:0043231,intracellular membrane-bounded organelle|GO:0019866,organel…	GO:0016491,oxidoreductase activity|GO:0003824,catalytic activity|GO:0008137,NADH dehydrogenase (ubiquinone) activity|GO:0016655,oxidoreductase activity, acting on NAD(P)H, quinone or similar compound as acceptor|GO:0016651,oxidoreductase activity, acting on NAD(P)H|GO:0009055,electron carrier activity|GO:0003954,NADH dehydrogenase activity|GO:0050136,NADH dehydrogenase (quinone) activity
A0A1D6GU17	12434.1	14786.7	15177.2				Phenolic glucoside malonyltransferase 1	down	9.7144e-05			GO:0003824,catalytic activity|GO:0016740,transferase activity|GO:0016746,transferase activity, transferring acyl groups|GO:0016747,transferase activity, transferring acyl groups other than amino-acyl groups
A0A1D6GV15	29337.8	21787.2	22036.8				UDP-sugar pyrophosphorylase	down	0.000397682	GO:0008152,metabolic process		GO:0016779,nucleotidyltransferase activity|GO:0016772,transferase activity, transferring phosphorus-containing groups|GO:0003824,catalytic activity|GO:0016740,transferase activity|GO:0070569,uridylyltransferase activity
A0A1D6GWA0	76800512	79609960	80666832	23223130	20821294	20821294	Calcium dependent protein kinase1	down	0.000903717	GO:0044267,cellular protein metabolic process|GO:0006468,protein phosphorylation|GO:1901564,organonitrogen compound metabolic process|GO:0044260,cellular macromolecule metabolic process|GO:0044238,primary metabolic process|GO:0019538,protein metabolic process|GO:0016310,phosphorylation|GO:0009987,cellular process|GO:0043412,macromolecule modification|GO:0006464,cellular protein modification proce…		GO:0035639,purine ribonucleoside triphosphate binding|GO:0005488,binding|GO:0043167,ion binding|GO:1901363,heterocyclic compound binding|GO:1901265,nucleoside phosphate binding|GO:0043168,anion binding|GO:0000166,nucleotide binding|GO:0016740,transferase activity|GO:0004672,protein kinase activity|GO:0017076,purine nucleotide binding|GO:0005524,ATP binding|GO:0016301,kinase activity|GO:0036094,sm…
A0A1D6GWB6	885672	597176	595137	230835	369196	369196	Translocon-associated protein homolog1	down	0.0229069		GO:0005783,endoplasmic reticulum|GO:0005789,endoplasmic reticulum membrane|GO:0042175,nuclear outer membrane-endoplasmic reticulum membrane network|GO:0043229,intracellular organelle|GO:0043227,membrane-bounded organelle|GO:0043226,organelle|GO:0031224,intrinsic component of membrane|GO:0005737,cytoplasm|GO:0031984,organelle subcompartment|GO:0016021,integral component of membrane|GO:0016020,memb…
A0A1D6H0T7				12542.9	12495.2	12495.2	26S proteasome non-ATPase regulatory subunit 2 homolog A	up	9.46067e-07	GO:0009894,regulation of catabolic process|GO:0080090,regulation of primary metabolic process|GO:0019222,regulation of metabolic process|GO:0042176,regulation of protein catabolic process|GO:0006807,nitrogen compound metabolic process|GO:0050789,regulation of biological process|GO:1901575,organic substance catabolic process|GO:0051246,regulation of protein metabolic process|GO:0071704,organic sub…	GO:0043234,protein complex|GO:0032991,macromolecular complex|GO:0044464,cell part|GO:0005623,cell|GO:0005622,intracellular|GO:0044424,intracellular part|GO:0000502,proteasome complex	GO:0030234,enzyme regulator activity|GO:0098772,molecular function regulator
A0A1D6H1C4	226361	228909	229560	71126.7	60158.6	60158.6	Pectate lyase	down	0.0017734	GO:0071704,organic substance metabolic process|GO:0044238,primary metabolic process|GO:1901575,organic substance catabolic process|GO:0005975,carbohydrate metabolic process|GO:0005976,polysaccharide metabolic process|GO:0010393,galacturonan metabolic process|GO:0016052,carbohydrate catabolic process|GO:0000272,polysaccharide catabolic process|GO:0045488,pectin metabolic process|GO:0008152,metabol…		GO:0043169,cation binding|GO:0030570,pectate lyase activity|GO:0016829,lyase activity|GO:0016837,carbon-oxygen lyase activity, acting on polysaccharides|GO:0043167,ion binding|GO:0003824,catalytic activity|GO:0005488,binding|GO:0016835,carbon-oxygen lyase activity|GO:0046872,metal ion binding
A0A1D6H1M9	351750	392718	396663	134315	135814	135814	Succinate semialdehyde dehydrogenase	down	0.000634111	GO:0008152,metabolic process|GO:0044710,single-organism metabolic process|GO:0044699,single-organism process|GO:0055114,oxidation-reduction process		GO:0003824,catalytic activity|GO:0016491,oxidoreductase activity
A0A1D6H1N1	145623	117400	117794	62598.9	59844.5	59844.5	Succinate-semialdehyde dehydrogenase mitochondrial	down	0.0104947	GO:0008152,metabolic process|GO:0044710,single-organism metabolic process|GO:0044699,single-organism process|GO:0055114,oxidation-reduction process		GO:0003824,catalytic activity|GO:0016491,oxidoreductase activity
A0A1D6H2K7				27537.6	103565	103565	Nucleoid-associated protein chloroplastic	up	0.0044836
A0A1D6H2V3	11872.4	3317.41	2089.33				Exostosin family protein	down	0.0194147
A0A1D6H3C8	36521.8	32708.4	31932.2	17580	15521	15521	Guanylate-binding family protein	down	0.000596953			GO:0035639,purine ribonucleoside triphosphate binding|GO:0005488,binding|GO:0043167,ion binding|GO:1901363,heterocyclic compound binding|GO:1901265,nucleoside phosphate binding|GO:0001882,nucleoside binding|GO:0043168,anion binding|GO:0019001,guanyl nucleotide binding|GO:0000166,nucleotide binding|GO:0032561,guanyl ribonucleotide binding|GO:0001883,purine nucleoside binding|GO:0032549,ribonucleos…
A0A1D6H497	20504.7	35063	36252.6	16697.4	8707.01	8707.01	Tubulin binding cofactor C domain-containing protein	down	0.025429	GO:0006996,organelle organization|GO:0007010,cytoskeleton organization|GO:0009987,cellular process|GO:0016043,cellular component organization|GO:0071840,cellular component organization or biogenesis		GO:0003779,actin binding|GO:0005488,binding|GO:0005515,protein binding|GO:0008092,cytoskeletal protein binding
A0A1D6H4L4	37604	7064.87	6920.33				L-gulonolactone oxidase 3	down	0.0139657	GO:0046364,monosaccharide biosynthetic process|GO:0019752,carboxylic acid metabolic process|GO:0016053,organic acid biosynthetic process|GO:0044723,single-organism carbohydrate metabolic process|GO:0044281,small molecule metabolic process|GO:0044283,small molecule biosynthetic process|GO:0044699,single-organism process|GO:0019853,L-ascorbic acid biosynthetic process|GO:0019852,L-ascorbic acid met…	GO:0016020,membrane	GO:0043168,anion binding|GO:0050662,coenzyme binding|GO:0050660,flavin adenine dinucleotide binding|GO:0016614,oxidoreductase activity, acting on CH-OH group of donors|GO:0043167,ion binding|GO:0097159,organic cyclic compound binding|GO:0050105,L-gulonolactone oxidase activity|GO:0000166,nucleotide binding|GO:0036094,small molecule binding|GO:0003824,catalytic activity|GO:0003885,D-arabinono-1,4-…
A0A1D6H543				36697.1	41082.8	41082.8	Protein disulfide isomerase-like 1-2	up	3.75796e-06	GO:0019725,cellular homeostasis|GO:0009987,cellular process|GO:0050794,regulation of cellular process|GO:0042592,homeostatic process|GO:0065007,biological regulation|GO:0044763,single-organism cellular process|GO:0045454,cell redox homeostasis|GO:0065008,regulation of biological quality|GO:0050789,regulation of biological process|GO:0044699,single-organism process	GO:0005623,cell	GO:0003824,catalytic activity|GO:0016853,isomerase activity
A0A1D6H5F8	291729	321080	324231	603636	655579	655579	Uncharacterized protein	up	2.90593e-05		GO:0044425,membrane part|GO:0016021,integral component of membrane|GO:0016020,membrane|GO:0031224,intrinsic component of membrane
A0A1D6H5J5	33868.6	42096.9	37037.2	15178.3	17358.4	17358.4	GDSL esterase/lipase	down	0.000476259			GO:0016787,hydrolase activity|GO:0016788,hydrolase activity, acting on ester bonds|GO:0003824,catalytic activity
A0A1D6H655	47522.8	75486.5	75318				Peroxidase	down	0.000476614	GO:0044248,cellular catabolic process|GO:0044710,single-organism metabolic process|GO:0044237,cellular metabolic process|GO:0050896,response to stimulus|GO:0009987,cellular process|GO:0009636,response to toxic substance|GO:0006950,response to stress|GO:0072593,reactive oxygen species metabolic process|GO:0098869,cellular oxidant detoxification|GO:1990748,cellular detoxification|GO:0042744,hydroge…	GO:0005576,extracellular region	GO:0043169,cation binding|GO:0046872,metal ion binding|GO:0020037,heme binding|GO:0046906,tetrapyrrole binding|GO:0097159,organic cyclic compound binding|GO:0016209,antioxidant activity|GO:0043167,ion binding|GO:1901363,heterocyclic compound binding|GO:0003824,catalytic activity|GO:0005488,binding|GO:0016684,oxidoreductase activity, acting on peroxide as acceptor|GO:0004601,peroxidase activity|GO…
A0A1D6H6Y9	9916.95	11668.9	12229.7	23760.6	21624	21624	Tetraspanin-2	up	0.000681913		GO:0044425,membrane part|GO:0016021,integral component of membrane|GO:0016020,membrane|GO:0031224,intrinsic component of membrane
A0A1D6HBA7	23445.4	77786.8	41232.8	127175	173943	173943	Somatic embryogenesis receptor kinase 2	up	0.0496685	GO:0044267,cellular protein metabolic process|GO:0006468,protein phosphorylation|GO:1901564,organonitrogen compound metabolic process|GO:0044260,cellular macromolecule metabolic process|GO:0044238,primary metabolic process|GO:0019538,protein metabolic process|GO:0016310,phosphorylation|GO:0009987,cellular process|GO:0043412,macromolecule modification|GO:0006464,cellular protein modification proce…	GO:0044425,membrane part|GO:0016021,integral component of membrane|GO:0016020,membrane|GO:0031224,intrinsic component of membrane	GO:0035639,purine ribonucleoside triphosphate binding|GO:0005488,binding|GO:0043167,ion binding|GO:1901363,heterocyclic compound binding|GO:1901265,nucleoside phosphate binding|GO:0043168,anion binding|GO:0000166,nucleotide binding|GO:0004674,protein serine/threonine kinase activity|GO:0016740,transferase activity|GO:0004672,protein kinase activity|GO:0017076,purine nucleotide binding|GO:0005524,…
A0A1D6HBT3	161160	194672	195018	372930	407929	407929	Glycine-rich cell wall structural protein	up	0.000803434
A0A1D6HCA0	13596.4	19901	19989.6	38495.5	43300.8	43300.8	Actin-related protein 3	up	0.0112079	GO:0022607,cellular component assembly|GO:0033043,regulation of organelle organization|GO:0043933,macromolecular complex subunit organization|GO:1902903,regulation of fibril organization|GO:0030036,actin cytoskeleton organization|GO:0051128,regulation of cellular component organization|GO:0008064,regulation of actin polymerization or depolymerization|GO:0034314,Arp2/3 complex-mediated actin nucle…	GO:0005856,cytoskeleton|GO:0043234,protein complex|GO:0043228,non-membrane-bounded organelle|GO:0015629,actin cytoskeleton|GO:0043232,intracellular non-membrane-bounded organelle|GO:0044464,cell part|GO:0005623,cell|GO:0005622,intracellular|GO:0044446,intracellular organelle part|GO:0043229,intracellular organelle|GO:0044430,cytoskeletal part|GO:0005885,Arp2/3 protein complex|GO:0044424,intracell…	GO:0043168,anion binding|GO:0030554,adenyl nucleotide binding|GO:0035639,purine ribonucleoside triphosphate binding|GO:0097159,organic cyclic compound binding|GO:1901265,nucleoside phosphate binding|GO:0000166,nucleotide binding|GO:0036094,small molecule binding|GO:0097367,carbohydrate derivative binding|GO:0032559,adenyl ribonucleotide binding|GO:0032553,ribonucleotide binding|GO:0032555,purine …
A0A1D6HCT7	16749	28795.9	28332.1	62439.8	57973.4	57973.4	La protein 1	up	0.0282267	GO:0016070,RNA metabolic process|GO:0006139,nucleobase-containing compound metabolic process|GO:0044260,cellular macromolecule metabolic process|GO:0044238,primary metabolic process|GO:0009987,cellular process|GO:0006725,cellular aromatic compound metabolic process|GO:0010467,gene expression|GO:0044237,cellular metabolic process|GO:0043170,macromolecule metabolic process|GO:0090304,nucleic acid m…	GO:0032991,macromolecular complex|GO:0043231,intracellular membrane-bounded organelle|GO:0044464,cell part|GO:0005634,nucleus|GO:1990904,ribonucleoprotein complex|GO:0005623,cell|GO:0030529,intracellular ribonucleoprotein complex|GO:0043229,intracellular organelle|GO:0044424,intracellular part|GO:0005622,intracellular|GO:0043227,membrane-bounded organelle|GO:0043226,organelle	GO:0097159,organic cyclic compound binding|GO:0005488,binding|GO:0003676,nucleic acid binding|GO:1901363,heterocyclic compound binding|GO:0003723,RNA binding
A0A1D6HE33	15305.9	24398.5	26084.6				Surfeit locus protein 6	down	0.000833297
A0A1D6HE45	60499.9	49565.7	49392	93662.8	114911	114911	ATP-dependent Clp protease proteolytic subunit	up	0.00257911	GO:0044238,primary metabolic process|GO:1901564,organonitrogen compound metabolic process|GO:0019538,protein metabolic process|GO:0043170,macromolecule metabolic process|GO:0071704,organic substance metabolic process|GO:0006807,nitrogen compound metabolic process|GO:0008152,metabolic process|GO:0006508,proteolysis		GO:0004252,serine-type endopeptidase activity|GO:0004175,endopeptidase activity|GO:0017171,serine hydrolase activity|GO:0016787,hydrolase activity|GO:0003824,catalytic activity|GO:0070011,peptidase activity, acting on L-amino acid peptides|GO:0008233,peptidase activity|GO:0008236,serine-type peptidase activity
A0A1D6HEX4	14744.2	12400.8	12587	5200.94	5141.52	5141.52	Ypt homolog4	down	0.00490289			GO:0035639,purine ribonucleoside triphosphate binding|GO:0005488,binding|GO:0043167,ion binding|GO:1901363,heterocyclic compound binding|GO:1901265,nucleoside phosphate binding|GO:0001882,nucleoside binding|GO:0043168,anion binding|GO:0019001,guanyl nucleotide binding|GO:0000166,nucleotide binding|GO:0032561,guanyl ribonucleotide binding|GO:0001883,purine nucleoside binding|GO:0032549,ribonucleos…
A0A1D6HFV2	157983	173657	176141				Lysophospholipid acyltransferase 1	down	5.93227e-06		GO:0044425,membrane part|GO:0016021,integral component of membrane|GO:0016020,membrane|GO:0031224,intrinsic component of membrane	GO:0003824,catalytic activity|GO:0016740,transferase activity|GO:0016746,transferase activity, transferring acyl groups
A0A1D6HG34				19515.3	14637.5	14637.5	Uncharacterized protein	up	0.000306469
A0A1D6HI18	27107.5	15630.8	15627.3	34957	42431.1	42431.1	Pentatricopeptide repeat (PPR) superfamily protein	up	0.0499675
A0A1D6HK26	43095.1	49254.5	45125.9	15654.2	9271.41	9271.41	p-loop containing nucleoside triphosphate hydrolase superfamily protein	down	0.0130575	GO:0007017,microtubule-based process|GO:0009987,cellular process|GO:0007018,microtubule-based movement|GO:0006928,movement of cell or subcellular component|GO:0044763,single-organism cellular process|GO:0044699,single-organism process		GO:0035639,purine ribonucleoside triphosphate binding|GO:0005488,binding|GO:0000166,nucleotide binding|GO:1901363,heterocyclic compound binding|GO:1901265,nucleoside phosphate binding|GO:0043168,anion binding|GO:0043167,ion binding|GO:0017076,purine nucleotide binding|GO:0003774,motor activity|GO:0005524,ATP binding|GO:0016787,hydrolase activity|GO:0015631,tubulin binding|GO:0008017,microtubule b…
A0A1D6HKP7	138195	135025	135234	281629	274908	274908	Annexin	up	5.73648e-05			GO:0043168,anion binding|GO:0043169,cation binding|GO:0005543,phospholipid binding|GO:0005544,calcium-dependent phospholipid binding|GO:0008289,lipid binding|GO:0043167,ion binding|GO:0005509,calcium ion binding|GO:0046872,metal ion binding|GO:0005488,binding
A0A1D6HKX2				16032.1	12947.9	12947.9	Cupredoxin superfamily protein	up	0.000151713		GO:0044425,membrane part|GO:0016021,integral component of membrane|GO:0016020,membrane|GO:0031224,intrinsic component of membrane	GO:0009055,electron carrier activity
A0A1D6HPT7				68372	14350	14350	Deoxyhypusine hydroxylase	up	0.00891407	GO:0080090,regulation of primary metabolic process|GO:0019222,regulation of metabolic process|GO:2000112,regulation of cellular macromolecule biosynthetic process|GO:0031323,regulation of cellular metabolic process|GO:0044249,cellular biosynthetic process|GO:0034641,cellular nitrogen compound metabolic process|GO:0006807,nitrogen compound metabolic process|GO:0034645,cellular macromolecule biosyn…		GO:0043169,cation binding|GO:0004497,monooxygenase activity|GO:0019135,deoxyhypusine monooxygenase activity|GO:0016705,oxidoreductase activity, acting on paired donors, with incorporation or reduction of molecular oxygen|GO:0043167,ion binding|GO:0003824,catalytic activity|GO:0005488,binding|GO:0046872,metal ion binding|GO:0016491,oxidoreductase activity
A0A1D6HQ92	31935.2	32233.1	32381.8				Large ribosomal RNA subunit accumulation protein YCED homolog 1, chloroplastic	down	2.36255e-07	GO:0022613,ribonucleoprotein complex biogenesis|GO:0044085,cellular component biogenesis|GO:0042254,ribosome biogenesis|GO:0071840,cellular component organization or biogenesis	GO:0005737,cytoplasm|GO:0009536,plastid|GO:0043231,intracellular membrane-bounded organelle|GO:0044464,cell part|GO:0044444,cytoplasmic part|GO:0005623,cell|GO:0005622,intracellular|GO:0043229,intracellular organelle|GO:0044424,intracellular part|GO:0043227,membrane-bounded organelle|GO:0043226,organelle|GO:0009507,chloroplast
A0A1D6HR38	94625.8	161967	105646	235369	271311	271311	Dirigent protein	up	0.0296745		GO:0048046,apoplast|GO:0005576,extracellular region	GO:0003824,catalytic activity|GO:0016853,isomerase activity
A0A1D6HSX6	37873.1	21154.1	21227.7				Ankyrin repeat family protein / regulator of chromosome condensation (RCC1) family protein	down	0.00137673
A0A1D6HT77	195714	190602	191568	73889.8	59490.6	59490.6	Galactose-1-phosphate uridyl transferase-like protein	down	0.00281623	GO:0032106,positive regulation of response to extracellular stimulus|GO:0032107,regulation of response to nutrient levels|GO:0032104,regulation of response to extracellular stimulus|GO:0032103,positive regulation of response to external stimulus|GO:0032101,regulation of response to external stimulus|GO:0046365,monosaccharide catabolic process|GO:0033499,galactose catabolic process via UDP-galacto…		GO:0005488,binding|GO:0008108,UDP-glucose:hexose-1-phosphate uridylyltransferase activity|GO:0008270,zinc ion binding|GO:0000166,nucleotide binding|GO:1901363,heterocyclic compound binding|GO:1901265,nucleoside phosphate binding|GO:0043168,anion binding|GO:0043169,cation binding|GO:0046914,transition metal ion binding|GO:0043167,ion binding|GO:0016740,transferase activity|GO:0017076,purine nucleo…
A0A1D6HUW4	13776.7	12985.2	12993.3				Uncharacterized protein	down	3.83225e-05
A0A1D6HXQ3				29896.7	41049.5	41049.5	40S ribosomal protein S4-3	up	0.000248211	GO:0044249,cellular biosynthetic process|GO:0034641,cellular nitrogen compound metabolic process|GO:0006807,nitrogen compound metabolic process|GO:0034645,cellular macromolecule biosynthetic process|GO:1901576,organic substance biosynthetic process|GO:0044267,cellular protein metabolic process|GO:0044260,cellular macromolecule metabolic process|GO:0043043,peptide biosynthetic process|GO:0071704,o…	GO:0005737,cytoplasm|GO:0032991,macromolecular complex|GO:0005840,ribosome|GO:0043232,intracellular non-membrane-bounded organelle|GO:0044464,cell part|GO:1990904,ribonucleoprotein complex|GO:0044444,cytoplasmic part|GO:0005623,cell|GO:0030529,intracellular ribonucleoprotein complex|GO:0043229,intracellular organelle|GO:0043228,non-membrane-bounded organelle|GO:0044424,intracellular part|GO:00056…	GO:0005488,binding|GO:0016779,nucleotidyltransferase activity|GO:0016772,transferase activity, transferring phosphorus-containing groups|GO:0005198,structural molecule activity|GO:0003735,structural constituent of ribosome|GO:0003824,catalytic activity|GO:0016740,transferase activity|GO:0003723,RNA binding|GO:0003676,nucleic acid binding|GO:0097159,organic cyclic compound binding|GO:1901363,heter…
A0A1D6HY98	27113.6	46337.9	42532.2	19057.6	12556.9	12556.9	Protein PHOSPHATE STARVATION RESPONSE 1	down	0.0107162	GO:0080090,regulation of primary metabolic process|GO:0019222,regulation of metabolic process|GO:0031326,regulation of cellular biosynthetic process|GO:0031323,regulation of cellular metabolic process|GO:0090304,nucleic acid metabolic process|GO:0044249,cellular biosynthetic process|GO:0034641,cellular nitrogen compound metabolic process|GO:0006807,nitrogen compound metabolic process|GO:0034645,c…	GO:0043231,intracellular membrane-bounded organelle|GO:0005634,nucleus|GO:0044464,cell part|GO:0005623,cell|GO:0005622,intracellular|GO:0043229,intracellular organelle|GO:0044424,intracellular part|GO:0043227,membrane-bounded organelle|GO:0043226,organelle	GO:0097159,organic cyclic compound binding|GO:0005488,binding|GO:0003676,nucleic acid binding|GO:0003677,DNA binding|GO:1901363,heterocyclic compound binding
A0A1D6I3E4	69717.2	62861.2	63162.7	135126	131290	131290	Enolase 1 chloroplastic	up	0.00245839	GO:0009185,ribonucleoside diphosphate metabolic process|GO:0006732,coenzyme metabolic process|GO:0009141,nucleoside triphosphate metabolic process|GO:0009144,purine nucleoside triphosphate metabolic process|GO:0019752,carboxylic acid metabolic process|GO:0009167,purine ribonucleoside monophosphate metabolic process|GO:0034641,cellular nitrogen compound metabolic process|GO:0006807,nitrogen compou…	GO:0000015,phosphopyruvate hydratase complex|GO:0043234,protein complex|GO:0032991,macromolecular complex|GO:1902494,catalytic complex|GO:0005829,cytosol|GO:0044464,cell part|GO:0005623,cell|GO:0005737,cytoplasm|GO:0044444,cytoplasmic part|GO:0044445,cytosolic part|GO:0044424,intracellular part|GO:0005622,intracellular	GO:0043169,cation binding|GO:0043167,ion binding|GO:0016835,carbon-oxygen lyase activity|GO:0016836,hydro-lyase activity|GO:0000287,magnesium ion binding|GO:0004634,phosphopyruvate hydratase activity|GO:0003824,catalytic activity|GO:0005488,binding|GO:0046872,metal ion binding|GO:0016829,lyase activity
A0A1D6I3J0	37428.3	20793.1	21015	73337.1	53541	53541	Pectin acetylesterase	up	0.0342986	GO:0007017,microtubule-based process|GO:0009987,cellular process|GO:0016043,cellular component organization|GO:0071554,cell wall organization or biogenesis|GO:0071555,cell wall organization|GO:0045229,external encapsulating structure organization|GO:0071840,cellular component organization or biogenesis	GO:0005856,cytoskeleton|GO:0015630,microtubule cytoskeleton|GO:0099512,supramolecular fiber|GO:0099513,polymeric cytoskeletal fiber|GO:0043232,intracellular non-membrane-bounded organelle|GO:0005618,cell wall|GO:0044464,cell part|GO:0071944,cell periphery|GO:0005623,cell|GO:0030312,external encapsulating structure|GO:0044446,intracellular organelle part|GO:0043229,intracellular organelle|GO:00444…	GO:0016787,hydrolase activity|GO:0016818,hydrolase activity, acting on acid anhydrides, in phosphorus-containing anhydrides|GO:0003824,catalytic activity|GO:0003924,GTPase activity|GO:0017111,nucleoside-triphosphatase activity|GO:0016817,hydrolase activity, acting on acid anhydrides|GO:0016462,pyrophosphatase activity
A0A1D6I4N1	26524.8	24866.2	25088.1	68513.3	81567.8	81567.8	HAD-superfamily hydrolase subfamily IG 5'-nucleotidase	up	0.000265018			GO:0016787,hydrolase activity|GO:0043169,cation binding|GO:0043167,ion binding|GO:0003824,catalytic activity|GO:0005488,binding|GO:0046872,metal ion binding
A0A1D6I5F9				29397.1	32551.5	32551.5	Gamma-tubulin complex component	up	1.88561e-06	GO:0022607,cellular component assembly|GO:0070271,protein complex biogenesis|GO:0043933,macromolecular complex subunit organization|GO:0000226,microtubule cytoskeleton organization|GO:0034622,cellular macromolecular complex assembly|GO:0071840,cellular component organization or biogenesis|GO:0007020,microtubule nucleation|GO:0071822,protein complex subunit organization|GO:0097435,fibril organizat…	GO:0005856,cytoskeleton|GO:0005737,cytoplasm|GO:0005819,spindle|GO:0099512,supramolecular fiber|GO:0099513,polymeric cytoskeletal fiber|GO:0043232,intracellular non-membrane-bounded organelle|GO:0044464,cell part|GO:0005623,cell|GO:0005815,microtubule organizing center|GO:0044446,intracellular organelle part|GO:0043229,intracellular organelle|GO:0044430,cytoskeletal part|GO:0044422,organelle part…	GO:0015631,tubulin binding|GO:0008092,cytoskeletal protein binding|GO:0005488,binding|GO:0005515,protein binding|GO:0043015,gamma-tubulin binding
A0A1D6I7V9	53525.1	47304.5	47476.8				DNA topoisomerase	down	7.02119e-05	GO:0071103,DNA conformation change|GO:0090304,nucleic acid metabolic process|GO:0034641,cellular nitrogen compound metabolic process|GO:0006807,nitrogen compound metabolic process|GO:1901360,organic cyclic compound metabolic process|GO:0006139,nucleobase-containing compound metabolic process|GO:0044260,cellular macromolecule metabolic process|GO:0071704,organic substance metabolic process|GO:0016…		GO:0005488,binding|GO:0016853,isomerase activity|GO:0097159,organic cyclic compound binding|GO:0003824,catalytic activity|GO:0003917,DNA topoisomerase type I activity|GO:0003916,DNA topoisomerase activity|GO:0003723,RNA binding|GO:0003676,nucleic acid binding|GO:0003677,DNA binding|GO:1901363,heterocyclic compound binding|GO:0003729,mRNA binding
A0A1D6I8V4	94450.2	114056	121841	30606.8	55255.6	55255.6	Basic-leucine zipper (BZIP) transcription factor family protein	down	0.0356885	GO:0080090,regulation of primary metabolic process|GO:0019222,regulation of metabolic process|GO:0031326,regulation of cellular biosynthetic process|GO:0031323,regulation of cellular metabolic process|GO:0090304,nucleic acid metabolic process|GO:0044249,cellular biosynthetic process|GO:0034641,cellular nitrogen compound metabolic process|GO:0006807,nitrogen compound metabolic process|GO:0034645,c…		GO:0003700,transcription factor activity, sequence-specific DNA binding|GO:0001071,nucleic acid binding transcription factor activity
A0A1D6IAN8				25808.4	23740.5	23740.5	Octicosapeptide/Phox/Bem1p (PB1) domain-containing protein / tetratricopeptide repeat (TPR)-containing protein	up	1.8987e-06
A0A1D6IAT2	44187	65060.2	65282.1	6341.56	6399.38	6399.38	UDP-glucose pyrophosphorylase2	down	0.00285757	GO:0006139,nucleobase-containing compound metabolic process|GO:0044238,primary metabolic process|GO:0009225,nucleotide-sugar metabolic process|GO:1901135,carbohydrate derivative metabolic process|GO:0009987,cellular process|GO:0006725,cellular aromatic compound metabolic process|GO:0034641,cellular nitrogen compound metabolic process|GO:0044237,cellular metabolic process|GO:0071704,organic substa…		GO:0016779,nucleotidyltransferase activity|GO:0016772,transferase activity, transferring phosphorus-containing groups|GO:0003824,catalytic activity|GO:0016740,transferase activity|GO:0051748,UTP-monosaccharide-1-phosphate uridylyltransferase activity|GO:0003983,UTP:glucose-1-phosphate uridylyltransferase activity|GO:0070569,uridylyltransferase activity
A0A1D6IBE4				36545.8	41417	41417	Vacuolar protein sorting-associated protein 24 homolog 1	up	7.43232e-06	GO:0007034,vacuolar transport|GO:0046907,intracellular transport|GO:0006810,transport|GO:0051649,establishment of localization in cell|GO:0051234,establishment of localization|GO:0051179,localization|GO:0051641,cellular localization	GO:0044464,cell part|GO:0005623,cell|GO:0005622,intracellular
A0A1D6ICH6				25854.3	19898.3	19898.3	Transducin/WD40 repeat-like superfamily protein	up	0.000216339
A0A1D6ICL3	9438.46	7752.62	7667.54	33706.2	48685	48685	Adenosine 5'-phosphosulfate reductase-like1	up	0.000666343	GO:0019752,carboxylic acid metabolic process|GO:0042592,homeostatic process|GO:0044249,cellular biosynthetic process|GO:0006807,nitrogen compound metabolic process|GO:0044281,small molecule metabolic process|GO:0044283,small molecule biosynthetic process|GO:0009069,serine family amino acid metabolic process|GO:0050789,regulation of biological process|GO:0044699,single-organism process|GO:1901576,…	GO:0005623,cell	GO:0003824,catalytic activity|GO:0016671,oxidoreductase activity, acting on a sulfur group of donors, disulfide as acceptor|GO:0016667,oxidoreductase activity, acting on a sulfur group of donors|GO:0004604,phosphoadenylyl-sulfate reductase (thioredoxin) activity|GO:0016491,oxidoreductase activity
A0A1D6IHW8				15974.4	20120	20120	RuvB-like helicase	up	0.000134352	GO:0071103,DNA conformation change|GO:0080090,regulation of primary metabolic process|GO:0019222,regulation of metabolic process|GO:0031326,regulation of cellular biosynthetic process|GO:0031323,regulation of cellular metabolic process|GO:0016070,RNA metabolic process|GO:0090304,nucleic acid metabolic process|GO:0044249,cellular biosynthetic process|GO:0034641,cellular nitrogen compound metabolic…	GO:0043231,intracellular membrane-bounded organelle|GO:0005634,nucleus|GO:0044464,cell part|GO:0005623,cell|GO:0005622,intracellular|GO:0043229,intracellular organelle|GO:0044424,intracellular part|GO:0043227,membrane-bounded organelle|GO:0043226,organelle	GO:0008026,ATP-dependent helicase activity|GO:0035639,purine ribonucleoside triphosphate binding|GO:0005488,binding|GO:0016887,ATPase activity|GO:0003678,DNA helicase activity|GO:0043167,ion binding|GO:1901363,heterocyclic compound binding|GO:1901265,nucleoside phosphate binding|GO:0043168,anion binding|GO:0042623,ATPase activity, coupled|GO:0000166,nucleotide binding|GO:0043141,ATP-dependent 5'-…
A0A1D6IHZ6				39703.5	44650.7	44650.7	Putative WRKY transcription factor 20	up	4.7809e-06	GO:0080090,regulation of primary metabolic process|GO:0019222,regulation of metabolic process|GO:0031326,regulation of cellular biosynthetic process|GO:0031323,regulation of cellular metabolic process|GO:0090304,nucleic acid metabolic process|GO:0044249,cellular biosynthetic process|GO:0034641,cellular nitrogen compound metabolic process|GO:0006807,nitrogen compound metabolic process|GO:0034645,c…		GO:0043565,sequence-specific DNA binding|GO:0003700,transcription factor activity, sequence-specific DNA binding|GO:0097159,organic cyclic compound binding|GO:0001071,nucleic acid binding transcription factor activity|GO:0003676,nucleic acid binding|GO:0003677,DNA binding|GO:1901363,heterocyclic compound binding|GO:0005488,binding
A0A1D6IJL4	51064.7	27104.2	26805	13110.6	11995.3	11995.3	Uncharacterized protein	down	0.0461044
A0A1D6J381	16282.1	19206.6	34441.8	95800.8	181534	181534	Phosphoglycerate mutase-like protein	up	0.0032568
A0A1D6J6A8				94938.8	113521	113521	Uncharacterized protein	up	3.00832e-05
A0A1D6J7A8	62958.2	52314.8	50372.1				Uncharacterized protein	down	0.000165294		GO:0044425,membrane part|GO:0016021,integral component of membrane|GO:0016020,membrane|GO:0031224,intrinsic component of membrane
A0A1D6J7J2	26990	23635.4	22316.1	42917.8	52962.3	52962.3	U6 snRNA-associated Sm-like protein LSm1	up	0.0017256	GO:0009892,negative regulation of metabolic process|GO:0019222,regulation of metabolic process|GO:0090304,nucleic acid metabolic process|GO:0010629,negative regulation of gene expression|GO:0006807,nitrogen compound metabolic process|GO:0050789,regulation of biological process|GO:1901360,organic cyclic compound metabolic process|GO:1901361,organic cyclic compound catabolic process|GO:0006139,nucl…	GO:0032991,macromolecular complex|GO:0044464,cell part|GO:1990904,ribonucleoprotein complex|GO:0005623,cell|GO:0030529,intracellular ribonucleoprotein complex|GO:0019013,viral nucleocapsid|GO:0019012,virion|GO:0019028,viral capsid|GO:0044424,intracellular part|GO:0005622,intracellular|GO:0044423,virion part
A0A1D6JB06	154497	101708	124309				Acid beta-fructofuranosidase 3 vacuolar	down	0.000333214	GO:0044238,primary metabolic process|GO:0005975,carbohydrate metabolic process|GO:0008152,metabolic process|GO:0071704,organic substance metabolic process	GO:0044425,membrane part|GO:0016021,integral component of membrane|GO:0016020,membrane|GO:0031224,intrinsic component of membrane	GO:0015926,glucosidase activity|GO:0016787,hydrolase activity|GO:0004575,sucrose alpha-glucosidase activity|GO:0016798,hydrolase activity, acting on glycosyl bonds|GO:0090599,alpha-glucosidase activity|GO:0003824,catalytic activity|GO:0004564,beta-fructofuranosidase activity|GO:0004553,hydrolase activity, hydrolyzing O-glycosyl compounds
A0A1D6JBQ7	4902.81	4863.4	4859.92				Nucleolar complex protein 4	down	8.83251e-06	GO:0022613,ribonucleoprotein complex biogenesis|GO:0044085,cellular component biogenesis|GO:0042254,ribosome biogenesis|GO:0071840,cellular component organization or biogenesis	GO:0044425,membrane part|GO:0016021,integral component of membrane|GO:0016020,membrane|GO:0031224,intrinsic component of membrane
A0A1D6JDH5	12914.8	17650.9	17777.2	35144.3	35286.6	35286.6	Phospholipid scramblase	up	0.0131511
A0A1D6JDM3	39741.6	38763.8	39624.2	19289.9	18401.3	18401.3	Calcium-transporting ATPase	down	8.79154e-06	GO:0044699,single-organism process|GO:0006810,transport|GO:0070838,divalent metal ion transport|GO:0051234,establishment of localization|GO:0006812,cation transport|GO:0006811,ion transport|GO:0009987,cellular process|GO:0070588,calcium ion transmembrane transport|GO:0006816,calcium ion transport|GO:0051179,localization|GO:0034220,ion transmembrane transport|GO:0044765,single-organism transport|G…	GO:0044425,membrane part|GO:0016021,integral component of membrane|GO:0016020,membrane|GO:0031224,intrinsic component of membrane	GO:0035639,purine ribonucleoside triphosphate binding|GO:0005488,binding|GO:0016887,ATPase activity|GO:0000166,nucleotide binding|GO:1901363,heterocyclic compound binding|GO:1901265,nucleoside phosphate binding|GO:0043168,anion binding|GO:0042625,ATPase coupled ion transmembrane transporter activity|GO:0042626,ATPase activity, coupled to transmembrane movement of substances|GO:0016820,hydrolase a…
A0A1D6JDP4	178276	164526	167210	378170	418912	418912	60S ribosomal protein L7-2	up	6.31745e-05		GO:0005737,cytoplasm|GO:0032991,macromolecular complex|GO:0005840,ribosome|GO:0043232,intracellular non-membrane-bounded organelle|GO:0044464,cell part|GO:1990904,ribonucleoprotein complex|GO:0044444,cytoplasmic part|GO:0005623,cell|GO:0030529,intracellular ribonucleoprotein complex|GO:0043229,intracellular organelle|GO:0043228,non-membrane-bounded organelle|GO:0044424,intracellular part|GO:00056…
A0A1D6JGF2	13043.3	13819.1	10577.8				Glutamine synthetase	down	0.000335278	GO:0044283,small molecule biosynthetic process|GO:0019752,carboxylic acid metabolic process|GO:0044249,cellular biosynthetic process|GO:0006807,nitrogen compound metabolic process|GO:0044281,small molecule metabolic process|GO:0009064,glutamine family amino acid metabolic process|GO:0044699,single-organism process|GO:1901576,organic substance biosynthetic process|GO:0044710,single-organism metabo…		GO:0035639,purine ribonucleoside triphosphate binding|GO:0016211,ammonia ligase activity|GO:0016880,acid-ammonia (or amide) ligase activity|GO:0005488,binding|GO:0043167,ion binding|GO:1901363,heterocyclic compound binding|GO:1901265,nucleoside phosphate binding|GO:0043168,anion binding|GO:0000166,nucleotide binding|GO:0016879,ligase activity, forming carbon-nitrogen bonds|GO:0017076,purine nucle…
A0A1D6JM25				16375.7	10215.5	10215.5	Oxygen-independent coproporphyrinogen III oxidase-like protein sll1917	up	0.00104583	GO:0006778,porphyrin-containing compound metabolic process|GO:0006779,porphyrin-containing compound biosynthetic process|GO:0044249,cellular biosynthetic process|GO:0034641,cellular nitrogen compound metabolic process|GO:0006807,nitrogen compound metabolic process|GO:1901362,organic cyclic compound biosynthetic process|GO:1901360,organic cyclic compound metabolic process|GO:1901576,organic substa…	GO:0005737,cytoplasm|GO:0044464,cell part|GO:0005623,cell|GO:0005622,intracellular|GO:0044424,intracellular part	GO:0016634,oxidoreductase activity, acting on the CH-CH group of donors, oxygen as acceptor|GO:0051540,metal cluster binding|GO:0051536,iron-sulfur cluster binding|GO:0003824,catalytic activity|GO:0016627,oxidoreductase activity, acting on the CH-CH group of donors|GO:0005488,binding|GO:0004109,coproporphyrinogen oxidase activity|GO:0016491,oxidoreductase activity
A0A1D6JMR5	68732	80670.9	81693.9	142355	158032	158032	Catalase	up	0.000326552	GO:0044248,cellular catabolic process|GO:0044710,single-organism metabolic process|GO:0044237,cellular metabolic process|GO:0050896,response to stimulus|GO:0009987,cellular process|GO:0009636,response to toxic substance|GO:0006950,response to stress|GO:0072593,reactive oxygen species metabolic process|GO:0098869,cellular oxidant detoxification|GO:1990748,cellular detoxification|GO:0042744,hydroge…		GO:0043169,cation binding|GO:0046872,metal ion binding|GO:0020037,heme binding|GO:0046906,tetrapyrrole binding|GO:0097159,organic cyclic compound binding|GO:0016209,antioxidant activity|GO:0043167,ion binding|GO:1901363,heterocyclic compound binding|GO:0003824,catalytic activity|GO:0005488,binding|GO:0004096,catalase activity|GO:0016684,oxidoreductase activity, acting on peroxide as acceptor|GO:0…
A0A1D6JN64	48095.3	31588.3	35309.6				Mitochondrial outer membrane protein porin 4	down	0.000532684	GO:0006810,transport|GO:0009987,cellular process|GO:0051179,localization|GO:0044765,single-organism transport|GO:0044763,single-organism cellular process|GO:1902578,single-organism localization|GO:0051234,establishment of localization|GO:0055085,transmembrane transport|GO:0044699,single-organism process	GO:0031975,envelope|GO:0043229,intracellular organelle|GO:0043227,membrane-bounded organelle|GO:0043226,organelle|GO:0005737,cytoplasm|GO:0031090,organelle membrane|GO:0098805,whole membrane|GO:0016020,membrane|GO:0005740,mitochondrial envelope|GO:0005739,mitochondrion|GO:0031968,organelle outer membrane|GO:0098588,bounding membrane of organelle|GO:0031967,organelle envelope|GO:0031966,mitochondr…
A0A1D6JNG8				24125.6	28771.7	28771.7	Protein PIR	up	4.5981e-05
A0A1D6JP01	84411.3	88057.4	88655	32657.9	44313	44313	La-related protein 1C	down	0.0160974			GO:0097159,organic cyclic compound binding|GO:0005488,binding|GO:0003676,nucleic acid binding|GO:1901363,heterocyclic compound binding|GO:0003723,RNA binding
A0A1D6JQR0	355682	417147	416950	130848	158426	158426	15-cis-phytoene desaturase chloroplastic/chromoplastic	down	0.000415476	GO:0044249,cellular biosynthetic process|GO:0044699,single-organism process|GO:1901576,organic substance biosynthetic process|GO:0044710,single-organism metabolic process|GO:0044711,single-organism biosynthetic process|GO:0042440,pigment metabolic process|GO:0071704,organic substance metabolic process|GO:0016108,tetraterpenoid metabolic process|GO:0016109,tetraterpenoid biosynthetic process|GO:00…		GO:0003824,catalytic activity|GO:0016705,oxidoreductase activity, acting on paired donors, with incorporation or reduction of molecular oxygen|GO:0016491,oxidoreductase activity
A0A1D6JS18	32377.3	15713.9	17678.9				Radical SAM superfamily protein	down	0.00194981	GO:0009451,RNA modification|GO:0090304,nucleic acid metabolic process|GO:0034641,cellular nitrogen compound metabolic process|GO:0006807,nitrogen compound metabolic process|GO:0034660,ncRNA metabolic process|GO:0071840,cellular component organization or biogenesis|GO:0006139,nucleobase-containing compound metabolic process|GO:0044260,cellular macromolecule metabolic process|GO:1901360,organic cyc…	GO:0005737,cytoplasm|GO:0044464,cell part|GO:0005623,cell|GO:0005622,intracellular|GO:0044424,intracellular part	GO:0051540,metal cluster binding|GO:0003824,catalytic activity|GO:0051536,iron-sulfur cluster binding|GO:0008173,RNA methyltransferase activity|GO:0016740,transferase activity|GO:0016741,transferase activity, transferring one-carbon groups|GO:0005488,binding|GO:0008168,methyltransferase activity
A0A1D6JSD8	41835.3	52103.8	53580.9	114852	104720	104720	COP9 signalosome complex subunit 4	up	0.00170723	GO:0044839,cell cycle G2/M phase transition|GO:0000086,G2/M transition of mitotic cell cycle|GO:0070647,protein modification by small protein conjugation or removal|GO:1903047,mitotic cell cycle process|GO:0044770,cell cycle phase transition|GO:0044772,mitotic cell cycle phase transition|GO:0006807,nitrogen compound metabolic process|GO:0022402,cell cycle process|GO:1901990,regulation of mitotic …	GO:0043234,protein complex|GO:0005737,cytoplasm|GO:0005829,cytosol|GO:0032991,macromolecular complex|GO:0043231,intracellular membrane-bounded organelle|GO:0005634,nucleus|GO:0044464,cell part|GO:0044444,cytoplasmic part|GO:0005623,cell|GO:0005622,intracellular|GO:0044446,intracellular organelle part|GO:0043229,intracellular organelle|GO:0044428,nuclear part|GO:0044424,intracellular part|GO:00432…
A0A1D6K0W9	61988.1	56287.4	55783.4	98174.2	162700	162700	Alkaline/neutral invertase A mitochondrial	up	0.026964	GO:0009311,oligosaccharide metabolic process|GO:0009313,oligosaccharide catabolic process|GO:0044248,cellular catabolic process|GO:0044699,single-organism process|GO:0044712,single-organism catabolic process|GO:0044710,single-organism metabolic process|GO:0044262,cellular carbohydrate metabolic process|GO:0005984,disaccharide metabolic process|GO:0005985,sucrose metabolic process|GO:0005987,sucro…	GO:0005737,cytoplasm|GO:0043231,intracellular membrane-bounded organelle|GO:0044464,cell part|GO:0043229,intracellular organelle|GO:0005739,mitochondrion|GO:0005622,intracellular|GO:0044444,cytoplasmic part|GO:0005623,cell|GO:0044424,intracellular part|GO:0043227,membrane-bounded organelle|GO:0043226,organelle	GO:0015926,glucosidase activity|GO:0016787,hydrolase activity|GO:0004575,sucrose alpha-glucosidase activity|GO:0033926,glycopeptide alpha-N-acetylgalactosaminidase activity|GO:0016798,hydrolase activity, acting on glycosyl bonds|GO:0090599,alpha-glucosidase activity|GO:0003824,catalytic activity|GO:0004564,beta-fructofuranosidase activity|GO:0004553,hydrolase activity, hydrolyzing O-glycosyl comp…
A0A1D6K1R5				28357.7	22272.8	22272.8	Alpha-1,3-glucosyltransferase	up	0.000168948	GO:0044249,cellular biosynthetic process|GO:0006807,nitrogen compound metabolic process|GO:0034645,cellular macromolecule biosynthetic process|GO:0009100,glycoprotein metabolic process|GO:0009101,glycoprotein biosynthetic process|GO:0044699,single-organism process|GO:0044267,cellular protein metabolic process|GO:0044710,single-organism metabolic process|GO:0044260,cellular macromolecule metabolic…	GO:0005783,endoplasmic reticulum|GO:0005789,endoplasmic reticulum membrane|GO:0042175,nuclear outer membrane-endoplasmic reticulum membrane network|GO:0043229,intracellular organelle|GO:0043227,membrane-bounded organelle|GO:0043226,organelle|GO:0031224,intrinsic component of membrane|GO:0005737,cytoplasm|GO:0031984,organelle subcompartment|GO:0016021,integral component of membrane|GO:0016020,memb…	GO:0016758,transferase activity, transferring hexosyl groups|GO:0016740,transferase activity|GO:0016757,transferase activity, transferring glycosyl groups|GO:0003824,catalytic activity
A0A1D6K2W1	66375.6	54087.8	54911.6	114956	121359	121359	Nuclear cap-binding protein subunit 1	up	0.00936539	GO:0015931,nucleobase-containing compound transport|GO:0090304,nucleic acid metabolic process|GO:0034641,cellular nitrogen compound metabolic process|GO:0006807,nitrogen compound metabolic process|GO:0044237,cellular metabolic process|GO:0051028,mRNA transport|GO:1901360,organic cyclic compound metabolic process|GO:0006139,nucleobase-containing compound metabolic process|GO:0044260,cellular macro…	GO:0005846,nuclear cap binding complex|GO:0032991,macromolecular complex|GO:0044464,cell part|GO:0005623,cell|GO:0005622,intracellular|GO:0034518,RNA cap binding complex|GO:0044424,intracellular part	GO:0000339,RNA cap binding|GO:0005488,binding|GO:0003676,nucleic acid binding|GO:0097159,organic cyclic compound binding|GO:1901363,heterocyclic compound binding|GO:0003723,RNA binding
A0A1D6K418				34466.3	42026.3	42026.3	Peptidylprolyl isomerase	up	6.18805e-05	GO:0006633,fatty acid biosynthetic process|GO:0006631,fatty acid metabolic process|GO:0030154,cell differentiation|GO:0019752,carboxylic acid metabolic process|GO:0044249,cellular biosynthetic process|GO:0006807,nitrogen compound metabolic process|GO:0044281,small molecule metabolic process|GO:0044283,small molecule biosynthetic process|GO:0042761,very long-chain fatty acid biosynthetic process|G…		GO:0003824,catalytic activity|GO:0016853,isomerase activity|GO:0003755,peptidyl-prolyl cis-trans isomerase activity|GO:0016859,cis-trans isomerase activity
A0A1D6K4U4	85540.6	92823.5	73391.8	448933	506398	506398	Metacaspase-3	up	0.000267386
A0A1D6K6B9	192903	209738	212495	68629.5	84165.9	84165.9	Xanthine dehydrogenase 1	down	0.00284252	GO:0008152,metabolic process|GO:0044710,single-organism metabolic process|GO:0044699,single-organism process|GO:0055114,oxidation-reduction process		GO:0005488,binding|GO:0000166,nucleotide binding|GO:1901363,heterocyclic compound binding|GO:1901265,nucleoside phosphate binding|GO:0016491,oxidoreductase activity|GO:0043168,anion binding|GO:0043169,cation binding|GO:0050660,flavin adenine dinucleotide binding|GO:0051540,metal cluster binding|GO:0046914,transition metal ion binding|GO:0043167,ion binding|GO:0005506,iron ion binding|GO:0046872,m…
A0A1D6K7D0	38926.6	18102.9	14631.3				Uncharacterized protein	down	0.00330669	GO:0008152,metabolic process|GO:0044710,single-organism metabolic process|GO:0044699,single-organism process|GO:0055114,oxidation-reduction process		GO:0097159,organic cyclic compound binding|GO:0003824,catalytic activity|GO:0005488,binding|GO:0003676,nucleic acid binding|GO:0003677,DNA binding|GO:1901363,heterocyclic compound binding|GO:0016491,oxidoreductase activity
A0A1D6KA46	58626.4	94005.6	93637.6	204838	197157	197157	26S proteasome non-ATPase regulatory subunit 13 homolog A	up	0.0226614		GO:0043234,protein complex|GO:0032991,macromolecular complex|GO:0044464,cell part|GO:0005623,cell|GO:0005622,intracellular|GO:0044424,intracellular part|GO:0000502,proteasome complex
A0A1D6KCB1	443468	466229	469533				Enolase2	down	9.4986e-10	GO:0009185,ribonucleoside diphosphate metabolic process|GO:0006732,coenzyme metabolic process|GO:0009141,nucleoside triphosphate metabolic process|GO:0009144,purine nucleoside triphosphate metabolic process|GO:0019752,carboxylic acid metabolic process|GO:0009167,purine ribonucleoside monophosphate metabolic process|GO:0034641,cellular nitrogen compound metabolic process|GO:0006807,nitrogen compou…	GO:0000015,phosphopyruvate hydratase complex|GO:0043234,protein complex|GO:0032991,macromolecular complex|GO:1902494,catalytic complex|GO:0005829,cytosol|GO:0044464,cell part|GO:0005623,cell|GO:0005737,cytoplasm|GO:0044444,cytoplasmic part|GO:0044445,cytosolic part|GO:0044424,intracellular part|GO:0005622,intracellular	GO:0043169,cation binding|GO:0043167,ion binding|GO:0016835,carbon-oxygen lyase activity|GO:0016836,hydro-lyase activity|GO:0000287,magnesium ion binding|GO:0004634,phosphopyruvate hydratase activity|GO:0003824,catalytic activity|GO:0005488,binding|GO:0046872,metal ion binding|GO:0016829,lyase activity
A0A1D6KDB4	44305.4	59488	60825.8				Metallopeptidase M24 family protein	down	0.000199963	GO:0044238,primary metabolic process|GO:1901564,organonitrogen compound metabolic process|GO:0019538,protein metabolic process|GO:0043170,macromolecule metabolic process|GO:0071704,organic substance metabolic process|GO:0006807,nitrogen compound metabolic process|GO:0008152,metabolic process|GO:0006508,proteolysis		GO:0004177,aminopeptidase activity|GO:0046914,transition metal ion binding|GO:0016787,hydrolase activity|GO:0043169,cation binding|GO:0008238,exopeptidase activity|GO:0030145,manganese ion binding|GO:0043167,ion binding|GO:0003824,catalytic activity|GO:0070011,peptidase activity, acting on L-amino acid peptides|GO:0005488,binding|GO:0008233,peptidase activity|GO:0046872,metal ion binding
A0A1D6KGR4				18943.3	35027.8	35027.8	Haloacid dehalogenase-like hydrolase (HAD) superfamily protein	up	0.00122228			GO:0016787,hydrolase activity|GO:0003824,catalytic activity
A0A1D6KIH4	88860.3	128969	129350	46426.2	46438.4	46438.4	Serine--glyoxylate aminotransferase	down	0.0154902			GO:0008483,transaminase activity|GO:0016740,transferase activity|GO:0016769,transferase activity, transferring nitrogenous groups|GO:0003824,catalytic activity
A0A1D6KJI9	7508016	7.86204e+06	7.88986e+06	11713479	19635962	19635962	Calcium-transporting ATPase	up	0.0455399	GO:0044699,single-organism process|GO:0006810,transport|GO:0070838,divalent metal ion transport|GO:0051234,establishment of localization|GO:0006812,cation transport|GO:0006811,ion transport|GO:0009987,cellular process|GO:0070588,calcium ion transmembrane transport|GO:0006816,calcium ion transport|GO:0051179,localization|GO:0034220,ion transmembrane transport|GO:0044765,single-organism transport|G…	GO:0044425,membrane part|GO:0016021,integral component of membrane|GO:0016020,membrane|GO:0031224,intrinsic component of membrane	GO:0035639,purine ribonucleoside triphosphate binding|GO:0005488,binding|GO:0016887,ATPase activity|GO:0000166,nucleotide binding|GO:1901363,heterocyclic compound binding|GO:1901265,nucleoside phosphate binding|GO:0043168,anion binding|GO:0042625,ATPase coupled ion transmembrane transporter activity|GO:0042626,ATPase activity, coupled to transmembrane movement of substances|GO:0016820,hydrolase a…
A0A1D6KJN3	16192.3	33134.1	29221.9	65185.9	47336.5	47336.5	60S ribosomal protein L32	up	0.0493206	GO:0044249,cellular biosynthetic process|GO:0034641,cellular nitrogen compound metabolic process|GO:0006807,nitrogen compound metabolic process|GO:0034645,cellular macromolecule biosynthetic process|GO:1901576,organic substance biosynthetic process|GO:0044267,cellular protein metabolic process|GO:0044260,cellular macromolecule metabolic process|GO:0043043,peptide biosynthetic process|GO:0071704,o…	GO:0005737,cytoplasm|GO:0032991,macromolecular complex|GO:0005840,ribosome|GO:0043232,intracellular non-membrane-bounded organelle|GO:0044464,cell part|GO:1990904,ribonucleoprotein complex|GO:0044444,cytoplasmic part|GO:0005623,cell|GO:0030529,intracellular ribonucleoprotein complex|GO:0043229,intracellular organelle|GO:0043228,non-membrane-bounded organelle|GO:0044424,intracellular part|GO:00056…	GO:0003735,structural constituent of ribosome|GO:0005198,structural molecule activity
A0A1D6KJS7	36264	37626.1	38694.6				FHA domain-containing protein FHA2	down	2.48337e-08
A0A1D6KM10	231224	211399	215015				Peptidase M1 family protein	down	2.41959e-05	GO:0044238,primary metabolic process|GO:1901564,organonitrogen compound metabolic process|GO:0019538,protein metabolic process|GO:0043170,macromolecule metabolic process|GO:0071704,organic substance metabolic process|GO:0006807,nitrogen compound metabolic process|GO:0008152,metabolic process|GO:0006508,proteolysis		GO:0016787,hydrolase activity|GO:0046914,transition metal ion binding|GO:0043169,cation binding|GO:0043167,ion binding|GO:0003824,catalytic activity|GO:0070011,peptidase activity, acting on L-amino acid peptides|GO:0008270,zinc ion binding|GO:0008233,peptidase activity|GO:0046872,metal ion binding|GO:0008237,metallopeptidase activity|GO:0005488,binding
A0A1D6KN97	66379.2	63355.9	117337	28324.2	28631.2	28631.2	Germin-like protein subfamily 3 member 1	down	0.0336168		GO:0005576,extracellular region	GO:0043169,cation binding|GO:0046914,transition metal ion binding|GO:0030145,manganese ion binding|GO:0043167,ion binding|GO:0005488,binding|GO:0045735,nutrient reservoir activity|GO:0046872,metal ion binding
A0A1D6KNL9	61130.4	56227.3	57269.2	130014	120283	120283	Alpha/beta-Hydrolases superfamily protein	up	0.00013106			GO:0016787,hydrolase activity|GO:0003824,catalytic activity
A0A1D6KR63	183290	204264	203849	76563	85931.1	85931.1	Monocopper oxidase-like protein SKU5	down	0.000101959	GO:0008152,metabolic process|GO:0044710,single-organism metabolic process|GO:0044699,single-organism process|GO:0055114,oxidation-reduction process		GO:0043169,cation binding|GO:0005507,copper ion binding|GO:0046914,transition metal ion binding|GO:0043167,ion binding|GO:0003824,catalytic activity|GO:0005488,binding|GO:0046872,metal ion binding|GO:0016491,oxidoreductase activity
A0A1D6KRC1	29475.2	37476.2	38179.6				DEAD-box ATP-dependent RNA helicase 8	down	0.000143236			GO:0035639,purine ribonucleoside triphosphate binding|GO:0005488,binding|GO:0003676,nucleic acid binding|GO:0000166,nucleotide binding|GO:1901363,heterocyclic compound binding|GO:1901265,nucleoside phosphate binding|GO:0043168,anion binding|GO:0043167,ion binding|GO:0017076,purine nucleotide binding|GO:0005524,ATP binding|GO:0016787,hydrolase activity|GO:0017111,nucleoside-triphosphatase activity…
A0A1D6KT77	1.73126e+06	1.8017e+06	1.78813e+06	792042	698397	698397	Exportin-4	down	0.00228907
A0A1D6KXG4				18317.9	14874.9	14874.9	Prefoldin subunit 4	up	0.000133125	GO:0009987,cellular process|GO:0006457,protein folding	GO:0043234,protein complex|GO:0032991,macromolecular complex|GO:0016272,prefoldin complex	GO:0005515,protein binding|GO:0051082,unfolded protein binding|GO:0005488,binding
A0A1D6KYJ0	141033	122932	129720	317687	352966	352966	Golgi-body localization protein domain	up	0.000259619		GO:0044425,membrane part|GO:0016021,integral component of membrane|GO:0016020,membrane|GO:0031224,intrinsic component of membrane
A0A1D6L0I5	14334.7	18041.3	17599.1	37665.9	34255.4	34255.4	Silencing gene B 102	up	0.0012868			GO:0008080,N-acetyltransferase activity|GO:0016740,transferase activity|GO:0003824,catalytic activity|GO:0016407,acetyltransferase activity|GO:0016746,transferase activity, transferring acyl groups|GO:0016747,transferase activity, transferring acyl groups other than amino-acyl groups|GO:0016410,N-acyltransferase activity
A0A1D6L423				107876	111193	111193	Tryptophan RNA-binding attenuator protein-like	up	8.79071e-09		GO:0044425,membrane part|GO:0016021,integral component of membrane|GO:0016020,membrane|GO:0031224,intrinsic component of membrane
A0A1D6L4K1	380749	329328	329504	177939	157971	157971	Tubulin beta chain	down	0.000995641	GO:0006996,organelle organization|GO:0007017,microtubule-based process|GO:0007010,cytoskeleton organization|GO:0009987,cellular process|GO:0016043,cellular component organization|GO:0071840,cellular component organization or biogenesis	GO:0005856,cytoskeleton|GO:0005737,cytoplasm|GO:0015630,microtubule cytoskeleton|GO:0099512,supramolecular fiber|GO:0099513,polymeric cytoskeletal fiber|GO:0043232,intracellular non-membrane-bounded organelle|GO:0044464,cell part|GO:0005623,cell|GO:0005622,intracellular|GO:0044446,intracellular organelle part|GO:0043229,intracellular organelle|GO:0044430,cytoskeletal part|GO:0044424,intracellular…	GO:0005200,structural constituent of cytoskeleton|GO:0035639,purine ribonucleoside triphosphate binding|GO:0005488,binding|GO:0005198,structural molecule activity|GO:1901363,heterocyclic compound binding|GO:1901265,nucleoside phosphate binding|GO:0001882,nucleoside binding|GO:0043168,anion binding|GO:0019001,guanyl nucleotide binding|GO:0000166,nucleotide binding|GO:0032561,guanyl ribonucleotide …
A0A1D6L4L4	72767.5	88822.8	88387.4	40067.9	36064.3	36064.3	Tetratricopeptide repeat (TPR)-like superfamily protein	down	0.000479708
A0A1D6L548	400632	383323	385368	837795	882748	882748	60S ribosomal protein L13a-1	up	8.47045e-05	GO:0044249,cellular biosynthetic process|GO:0034641,cellular nitrogen compound metabolic process|GO:0006807,nitrogen compound metabolic process|GO:0034645,cellular macromolecule biosynthetic process|GO:1901576,organic substance biosynthetic process|GO:0044267,cellular protein metabolic process|GO:0044260,cellular macromolecule metabolic process|GO:0043043,peptide biosynthetic process|GO:0071704,o…	GO:0005737,cytoplasm|GO:0005622,intracellular|GO:0015934,large ribosomal subunit|GO:0005840,ribosome|GO:0043232,intracellular non-membrane-bounded organelle|GO:0044464,cell part|GO:1990904,ribonucleoprotein complex|GO:0044444,cytoplasmic part|GO:0005623,cell|GO:0044391,ribosomal subunit|GO:0044446,intracellular organelle part|GO:0043229,intracellular organelle|GO:0043228,non-membrane-bounded orga…	GO:0003735,structural constituent of ribosome|GO:0005198,structural molecule activity
A0A1D6L6V6				70040.9	64271.2	64271.2	Cullin-4	up	1.49275e-06	GO:0044248,cellular catabolic process|GO:0006807,nitrogen compound metabolic process|GO:0043632,modification-dependent macromolecule catabolic process|GO:0044267,cellular protein metabolic process|GO:1901575,organic substance catabolic process|GO:0044265,cellular macromolecule catabolic process|GO:0044260,cellular macromolecule metabolic process|GO:0071704,organic substance metabolic process|GO:0…	GO:0043234,protein complex|GO:0032991,macromolecular complex|GO:1902494,catalytic complex|GO:0044464,cell part|GO:0000151,ubiquitin ligase complex|GO:0005623,cell|GO:0005622,intracellular|GO:1990234,transferase complex|GO:0044424,intracellular part|GO:0031461,cullin-RING ubiquitin ligase complex	GO:0031625,ubiquitin protein ligase binding|GO:0044389,ubiquitin-like protein ligase binding|GO:0019899,enzyme binding|GO:0005488,binding|GO:0005515,protein binding
A0A1D6L7G0	587371	585183	586420	84162	99391.6	99391.6	Globulin-2	down	0.000420688			GO:0045735,nutrient reservoir activity
A0A1D6L7J3	1.12882e+06	642757	643146	2.42681e+06	2421555	2421555	40S ribosomal protein S18	up	0.0290476	GO:0044249,cellular biosynthetic process|GO:0034641,cellular nitrogen compound metabolic process|GO:0006807,nitrogen compound metabolic process|GO:0034645,cellular macromolecule biosynthetic process|GO:1901576,organic substance biosynthetic process|GO:0044267,cellular protein metabolic process|GO:0044260,cellular macromolecule metabolic process|GO:0043043,peptide biosynthetic process|GO:0071704,o…	GO:0005737,cytoplasm|GO:0032991,macromolecular complex|GO:0005840,ribosome|GO:0043232,intracellular non-membrane-bounded organelle|GO:0044464,cell part|GO:1990904,ribonucleoprotein complex|GO:0044444,cytoplasmic part|GO:0005623,cell|GO:0030529,intracellular ribonucleoprotein complex|GO:0043229,intracellular organelle|GO:0043228,non-membrane-bounded organelle|GO:0044424,intracellular part|GO:00056…	GO:0097159,organic cyclic compound binding|GO:0005198,structural molecule activity|GO:0003735,structural constituent of ribosome|GO:0003723,RNA binding|GO:0003676,nucleic acid binding|GO:1901363,heterocyclic compound binding|GO:0005488,binding
A0A1D6L823	27584	27688.2	27646.6	5638.68	9159.28	9159.28	Actin cross-linking protein	down	0.0151639
A0A1D6L840				6804.07	12554.8	12554.8	AAA-ATPase ASD mitochondrial	up	0.00181354			GO:0043168,anion binding|GO:0030554,adenyl nucleotide binding|GO:0035639,purine ribonucleoside triphosphate binding|GO:0097159,organic cyclic compound binding|GO:1901265,nucleoside phosphate binding|GO:0000166,nucleotide binding|GO:0036094,small molecule binding|GO:0097367,carbohydrate derivative binding|GO:0032559,adenyl ribonucleotide binding|GO:0032553,ribonucleotide binding|GO:0032555,purine …
A0A1D6L8F9	23383.1	24689.6	27268.6				NEP-interacting protein 1	down	3.35736e-05
A0A1D6L8S9	11223.4	10983.1	6288.68				Calcium-dependent protein kinase 2	down	0.00193586	GO:0044267,cellular protein metabolic process|GO:0006468,protein phosphorylation|GO:1901564,organonitrogen compound metabolic process|GO:0044260,cellular macromolecule metabolic process|GO:0044238,primary metabolic process|GO:0019538,protein metabolic process|GO:0016310,phosphorylation|GO:0009987,cellular process|GO:0043412,macromolecule modification|GO:0006464,cellular protein modification proce…		GO:0035639,purine ribonucleoside triphosphate binding|GO:0005488,binding|GO:0000166,nucleotide binding|GO:1901363,heterocyclic compound binding|GO:1901265,nucleoside phosphate binding|GO:0043168,anion binding|GO:0043169,cation binding|GO:0043167,ion binding|GO:0016740,transferase activity|GO:0005509,calcium ion binding|GO:0004672,protein kinase activity|GO:0017076,purine nucleotide binding|GO:004…
A0A1D6L911	25525.1	25550.1	25654.2	63320.9	59593.4	59593.4	Protein CDI	up	6.43289e-05
A0A1D6L9C7	144948	152209	153446	33110.6	67234.7	67234.7	Protein trichome birefringence-like 32	down	0.047483
A0A1D6L9Y9	93100.2	70780	73991.3	153569	207372	207372	NAD-dependent epimerase/dehydratase	up	0.00308401
A0A1D6LAI6	4752.96	6733.87	6819.63				Pumilio homolog 24	down	0.000663328			GO:0097159,organic cyclic compound binding|GO:0005488,binding|GO:0003676,nucleic acid binding|GO:1901363,heterocyclic compound binding|GO:0003723,RNA binding
A0A1D6LBV4	52208.7	45311.8	48115.7	29924	17137.5	17137.5	Purple acid phosphatase	down	0.0384443	GO:0016311,dephosphorylation|GO:0009987,cellular process|GO:0044237,cellular metabolic process|GO:0006796,phosphate-containing compound metabolic process|GO:0008152,metabolic process|GO:0006793,phosphorus metabolic process		GO:0016787,hydrolase activity|GO:0016791,phosphatase activity|GO:0043169,cation binding|GO:0016788,hydrolase activity, acting on ester bonds|GO:0043167,ion binding|GO:0042578,phosphoric ester hydrolase activity|GO:0003824,catalytic activity|GO:0005488,binding|GO:0046872,metal ion binding|GO:0003993,acid phosphatase activity
A0A1D6LHK3	24655.6	29530.9	27950.3	114508	61889.8	61889.8	Soluble inorganic pyrophosphatase 4	up	0.0337682	GO:0009987,cellular process|GO:0044237,cellular metabolic process|GO:0006796,phosphate-containing compound metabolic process|GO:0008152,metabolic process|GO:0006793,phosphorus metabolic process	GO:0005737,cytoplasm|GO:0044464,cell part|GO:0005623,cell|GO:0005622,intracellular|GO:0044424,intracellular part	GO:0016787,hydrolase activity|GO:0016818,hydrolase activity, acting on acid anhydrides, in phosphorus-containing anhydrides|GO:0000287,magnesium ion binding|GO:0003824,catalytic activity|GO:0004427,inorganic diphosphatase activity|GO:0016817,hydrolase activity, acting on acid anhydrides|GO:0043167,ion binding|GO:0016462,pyrophosphatase activity|GO:0043169,cation binding|GO:0005488,binding|GO:0046…
A0A1D6LHK9	322733	303322	303835	127586	125600	125600	Histone H2A	down	0.000782915		GO:0044815,DNA packaging complex|GO:0032991,macromolecular complex|GO:0043231,intracellular membrane-bounded organelle|GO:0043232,intracellular non-membrane-bounded organelle|GO:0043227,membrane-bounded organelle|GO:0005634,nucleus|GO:0044464,cell part|GO:0005623,cell|GO:0005622,intracellular|GO:0044446,intracellular organelle part|GO:0043229,intracellular organelle|GO:0043228,non-membrane-bounde…	GO:0005515,protein binding|GO:0097159,organic cyclic compound binding|GO:0005488,binding|GO:0003676,nucleic acid binding|GO:0003677,DNA binding|GO:0046983,protein dimerization activity|GO:0046982,protein heterodimerization activity|GO:1901363,heterocyclic compound binding
A0A1D6LHL1	4.28192e+06	4429915	4.5236e+06	1.38082e+06	969105	969105	Aspartic proteinase A1	down	0.00744034	GO:0044238,primary metabolic process|GO:0044710,single-organism metabolic process|GO:1901564,organonitrogen compound metabolic process|GO:0006629,lipid metabolic process|GO:0019538,protein metabolic process|GO:0043170,macromolecule metabolic process|GO:0071704,organic substance metabolic process|GO:0006807,nitrogen compound metabolic process|GO:0008152,metabolic process|GO:0006508,proteolysis|GO:…		GO:0016787,hydrolase activity|GO:0004175,endopeptidase activity|GO:0070001,aspartic-type peptidase activity|GO:0003824,catalytic activity|GO:0070011,peptidase activity, acting on L-amino acid peptides|GO:0004190,aspartic-type endopeptidase activity|GO:0008233,peptidase activity
A0A1D6LK81	24733.1	26494.5	26842.6	51218.7	66775.4	66775.4	SET domain-containing protein	up	0.00856539
A0A1D6LKB9	12654.5	17900	18079.3				SPX domain-containing membrane protein	down	0.00042395	GO:0006810,transport|GO:0009987,cellular process|GO:0051179,localization|GO:0044765,single-organism transport|GO:0044763,single-organism cellular process|GO:1902578,single-organism localization|GO:0051234,establishment of localization|GO:0055085,transmembrane transport|GO:0044699,single-organism process	GO:0044425,membrane part|GO:0016021,integral component of membrane|GO:0016020,membrane|GO:0031224,intrinsic component of membrane	GO:0005215,transporter activity|GO:0022857,transmembrane transporter activity
A0A1D6LNQ3				65967.1	60553.1	60553.1	GATA transcription factor 24	up	1.48885e-06	GO:0080090,regulation of primary metabolic process|GO:0019222,regulation of metabolic process|GO:0031326,regulation of cellular biosynthetic process|GO:0031323,regulation of cellular metabolic process|GO:0090304,nucleic acid metabolic process|GO:0044249,cellular biosynthetic process|GO:0034641,cellular nitrogen compound metabolic process|GO:0006807,nitrogen compound metabolic process|GO:0034645,c…	GO:0043231,intracellular membrane-bounded organelle|GO:0005634,nucleus|GO:0044464,cell part|GO:0005623,cell|GO:0005622,intracellular|GO:0043229,intracellular organelle|GO:0044424,intracellular part|GO:0043227,membrane-bounded organelle|GO:0043226,organelle	GO:0005488,binding|GO:0043565,sequence-specific DNA binding|GO:0046914,transition metal ion binding|GO:0043169,cation binding|GO:0003700,transcription factor activity, sequence-specific DNA binding|GO:0097159,organic cyclic compound binding|GO:0043167,ion binding|GO:0001071,nucleic acid binding transcription factor activity|GO:0003676,nucleic acid binding|GO:0003677,DNA binding|GO:0046872,metal i…
A0A1D6LSR3	15815.3	17738.6	17652.6				Phospholipid-transporting ATPase	down	1.96914e-05	GO:0006869,lipid transport|GO:0015914,phospholipid transport|GO:0061024,membrane organization|GO:0006820,anion transport|GO:0044699,single-organism process|GO:0016043,cellular component organization|GO:0065007,biological regulation|GO:0071840,cellular component organization or biogenesis|GO:0071702,organic substance transport|GO:0065008,regulation of biological quality|GO:0009987,cellular process…	GO:0044425,membrane part|GO:0016021,integral component of membrane|GO:0016020,membrane|GO:0031224,intrinsic component of membrane	GO:0035639,purine ribonucleoside triphosphate binding|GO:0004012,phospholipid-translocating ATPase activity|GO:0005488,binding|GO:0016887,ATPase activity|GO:0043167,ion binding|GO:1901363,heterocyclic compound binding|GO:1901265,nucleoside phosphate binding|GO:0005548,phospholipid transporter activity|GO:0043169,cation binding|GO:0042623,ATPase activity, coupled|GO:0000287,magnesium ion binding|G…
A0A1D6LTK1	29265.7	29031.3	22837.2				RNA-binding KH domain-containing protein	down	0.000261922			GO:0097159,organic cyclic compound binding|GO:0005488,binding|GO:0003676,nucleic acid binding|GO:1901363,heterocyclic compound binding|GO:0003723,RNA binding
A0A1D6LVI3	219371	221880	222618	63962.9	42180	42180	Putative RNA-binding protein ARP1	down	0.00850057			GO:0097159,organic cyclic compound binding|GO:0005488,binding|GO:0003676,nucleic acid binding|GO:1901363,heterocyclic compound binding|GO:0003723,RNA binding
A0A1D6LVY1	81007.9	147837	149218	27309.6	38679.4	38679.4	Protease Do-like 9	down	0.00863623	GO:0044238,primary metabolic process|GO:1901564,organonitrogen compound metabolic process|GO:0019538,protein metabolic process|GO:0043170,macromolecule metabolic process|GO:0071704,organic substance metabolic process|GO:0006807,nitrogen compound metabolic process|GO:0008152,metabolic process|GO:0006508,proteolysis		GO:0004252,serine-type endopeptidase activity|GO:0004175,endopeptidase activity|GO:0017171,serine hydrolase activity|GO:0016787,hydrolase activity|GO:0003824,catalytic activity|GO:0070011,peptidase activity, acting on L-amino acid peptides|GO:0008233,peptidase activity|GO:0008236,serine-type peptidase activity
A0A1D6LW38	22437.8	27020.5	27187.4				Alpha-mannosidase	down	7.96294e-05	GO:0044238,primary metabolic process|GO:0044710,single-organism metabolic process|GO:0005975,carbohydrate metabolic process|GO:0005996,monosaccharide metabolic process|GO:0019318,hexose metabolic process|GO:0006013,mannose metabolic process|GO:0071704,organic substance metabolic process|GO:0044281,small molecule metabolic process|GO:0008152,metabolic process|GO:0044723,single-organism carbohydrat…	GO:0044425,membrane part|GO:0016021,integral component of membrane|GO:0016020,membrane|GO:0031224,intrinsic component of membrane	GO:0016787,hydrolase activity|GO:0015923,mannosidase activity|GO:0043169,cation binding|GO:0043167,ion binding|GO:0016798,hydrolase activity, acting on glycosyl bonds|GO:0030246,carbohydrate binding|GO:0003824,catalytic activity|GO:0005488,binding|GO:0004553,hydrolase activity, hydrolyzing O-glycosyl compounds|GO:0046872,metal ion binding|GO:0004559,alpha-mannosidase activity
A0A1D6LXZ6				32252.3	33449.2	33449.2	N-(5'-phosphoribosyl)anthranilate isomerase	up	1.81818e-09	GO:0019752,carboxylic acid metabolic process|GO:0034641,cellular nitrogen compound metabolic process|GO:0006807,nitrogen compound metabolic process|GO:0044281,small molecule metabolic process|GO:0044699,single-organism process|GO:0044710,single-organism metabolic process|GO:0006520,cellular amino acid metabolic process|GO:0006568,tryptophan metabolic process|GO:0071704,organic substance metabolic…		GO:0016853,isomerase activity|GO:0004640,phosphoribosylanthranilate isomerase activity|GO:0003824,catalytic activity|GO:0016861,intramolecular oxidoreductase activity, interconverting aldoses and ketoses|GO:0016860,intramolecular oxidoreductase activity
A0A1D6LZA4				73209.2	73075.4	73075.4	Serine/threonine-protein phosphatase	up	8.26844e-07	GO:0071704,organic substance metabolic process|GO:0044267,cellular protein metabolic process|GO:1901564,organonitrogen compound metabolic process|GO:0044260,cellular macromolecule metabolic process|GO:0044238,primary metabolic process|GO:0016311,dephosphorylation|GO:0006470,protein dephosphorylation|GO:0009987,cellular process|GO:0043412,macromolecule modification|GO:0006464,cellular protein modi…		GO:0016787,hydrolase activity|GO:0016791,phosphatase activity|GO:0043169,cation binding|GO:0016788,hydrolase activity, acting on ester bonds|GO:0043167,ion binding|GO:0042578,phosphoric ester hydrolase activity|GO:0003824,catalytic activity|GO:0004721,phosphoprotein phosphatase activity|GO:0046872,metal ion binding|GO:0005488,binding
A0A1D6LZD2	90805.1	94429.5	95491.9				GDSL esterase/lipase	down	8.92623e-13	GO:0008152,metabolic process|GO:0044710,single-organism metabolic process|GO:0044699,single-organism process|GO:0055114,oxidation-reduction process		GO:0003824,catalytic activity|GO:0016903,oxidoreductase activity, acting on the aldehyde or oxo group of donors|GO:0016620,oxidoreductase activity, acting on the aldehyde or oxo group of donors, NAD or NADP as acceptor|GO:0016491,oxidoreductase activity
A0A1D6M0C9	97796.8	51468.3	51510	151426	209282	209282	Uncharacterized protein	up	0.0251692		GO:0005783,endoplasmic reticulum|GO:0005789,endoplasmic reticulum membrane|GO:0042175,nuclear outer membrane-endoplasmic reticulum membrane network|GO:0043229,intracellular organelle|GO:0030176,integral component of endoplasmic reticulum membrane|GO:0043227,membrane-bounded organelle|GO:0043226,organelle|GO:0031224,intrinsic component of membrane|GO:0005737,cytoplasm|GO:0031984,organelle subcompa…
A0A1D6M0N9	84707.1	26212	135093				Proline-rich receptor-like protein kinase PERK1	down	0.00558969	GO:0044267,cellular protein metabolic process|GO:0006468,protein phosphorylation|GO:1901564,organonitrogen compound metabolic process|GO:0044260,cellular macromolecule metabolic process|GO:0044238,primary metabolic process|GO:0019538,protein metabolic process|GO:0016310,phosphorylation|GO:0009987,cellular process|GO:0043412,macromolecule modification|GO:0006464,cellular protein modification proce…		GO:0035639,purine ribonucleoside triphosphate binding|GO:0005488,binding|GO:0043167,ion binding|GO:1901363,heterocyclic compound binding|GO:1901265,nucleoside phosphate binding|GO:0043168,anion binding|GO:0000166,nucleotide binding|GO:0004674,protein serine/threonine kinase activity|GO:0016740,transferase activity|GO:0004672,protein kinase activity|GO:0017076,purine nucleotide binding|GO:0005524,…
A0A1D6M2N3	22192.5	28488.3	28802.3				Ran-binding protein 1 homolog a	down	0.000166815	GO:0046907,intracellular transport|GO:0006810,transport|GO:0051649,establishment of localization in cell|GO:0051234,establishment of localization|GO:0051179,localization|GO:0051641,cellular localization	GO:0044464,cell part|GO:0005623,cell|GO:0005622,intracellular
A0A1D6M2S4	66119.4	59014.5	60008.4				Putative WRKY DNA-binding domain superfamily protein	down	5.1956e-05	GO:0080090,regulation of primary metabolic process|GO:0019222,regulation of metabolic process|GO:0031326,regulation of cellular biosynthetic process|GO:0031323,regulation of cellular metabolic process|GO:0090304,nucleic acid metabolic process|GO:0044249,cellular biosynthetic process|GO:0034641,cellular nitrogen compound metabolic process|GO:0006807,nitrogen compound metabolic process|GO:0034645,c…		GO:0043565,sequence-specific DNA binding|GO:0003700,transcription factor activity, sequence-specific DNA binding|GO:0097159,organic cyclic compound binding|GO:0001071,nucleic acid binding transcription factor activity|GO:0003676,nucleic acid binding|GO:0003677,DNA binding|GO:1901363,heterocyclic compound binding|GO:0005488,binding
A0A1D6M4E0				1340167	25990.8	25990.8	Glutathione transferase41	up	0.0347114			GO:0003824,catalytic activity|GO:0016740,transferase activity
A0A1D6M5J7				14803.3	4771.49	4771.49	Protein NRT1/ PTR FAMILY 5.10	up	0.00785132	GO:0006810,transport|GO:0051179,localization|GO:0051234,establishment of localization	GO:0044425,membrane part|GO:0016021,integral component of membrane|GO:0016020,membrane|GO:0031224,intrinsic component of membrane	GO:0005215,transporter activity
A0A1D6M5P8	35418.6	20069.3	20193.5				PRA1 family protein	down	0.00133457	GO:0006810,transport|GO:0051179,localization|GO:0051234,establishment of localization	GO:0044425,membrane part|GO:0016021,integral component of membrane|GO:0016020,membrane|GO:0031224,intrinsic component of membrane
A0A1D6M7S0	63989.4	82689.9	83815.7	141565	247001	247001	14-3-3-like protein GF14 nu	up	0.0198869			GO:0019904,protein domain specific binding|GO:0005515,protein binding|GO:0005488,binding
A0A1D6MA23	19852.9	23613.6	23703.7				Trehalose-6-phosphate synthase12	down	6.8617e-05	GO:0009311,oligosaccharide metabolic process|GO:0009312,oligosaccharide biosynthetic process|GO:0044249,cellular biosynthetic process|GO:0044237,cellular metabolic process|GO:0044699,single-organism process|GO:1901576,organic substance biosynthetic process|GO:0044710,single-organism metabolic process|GO:0044711,single-organism biosynthetic process|GO:0044262,cellular carbohydrate metabolic proces…		GO:0046527,glucosyltransferase activity|GO:0035251,UDP-glucosyltransferase activity|GO:0003825,alpha,alpha-trehalose-phosphate synthase (UDP-forming) activity|GO:0003824,catalytic activity|GO:0016740,transferase activity|GO:0016757,transferase activity, transferring glycosyl groups|GO:0016758,transferase activity, transferring hexosyl groups|GO:0008194,UDP-glycosyltransferase activity
A0A1D6MA74	272797	395002	224924	735539	805052	805052	Receptor like protein 29	up	0.0240752
A0A1D6MAS1	139984	166709	131130	34207.1	37869.9	37869.9	Periodic tryptophan protein 2	down	0.000746389	GO:0090304,nucleic acid metabolic process|GO:0034641,cellular nitrogen compound metabolic process|GO:0006807,nitrogen compound metabolic process|GO:1901360,organic cyclic compound metabolic process|GO:0034660,ncRNA metabolic process|GO:0007275,multicellular organism development|GO:0044699,single-organism process|GO:0048229,gametophyte development|GO:0009553,embryo sac development|GO:0006139,nucle…	GO:0043232,intracellular non-membrane-bounded organelle|GO:0031981,nuclear lumen|GO:0043233,organelle lumen|GO:0005634,nucleus|GO:0005730,nucleolus|GO:0044464,cell part|GO:0031974,membrane-enclosed lumen|GO:0005622,intracellular|GO:0044446,intracellular organelle part|GO:0070013,intracellular organelle lumen|GO:0043229,intracellular organelle|GO:0043228,non-membrane-bounded organelle|GO:0044428,n…
A0A1D6MBC4				92336.6	76371.4	76371.4	Flap endonuclease 1	up	5.58632e-05	GO:0044238,primary metabolic process|GO:0090304,nucleic acid metabolic process|GO:0090305,nucleic acid phosphodiester bond hydrolysis|GO:0034641,cellular nitrogen compound metabolic process|GO:0006807,nitrogen compound metabolic process|GO:0034645,cellular macromolecule biosynthetic process|GO:1901576,organic substance biosynthetic process|GO:1901360,organic cyclic compound metabolic process|GO:1…	GO:0031974,membrane-enclosed lumen|GO:0043229,intracellular organelle|GO:0043228,non-membrane-bounded organelle|GO:0043227,membrane-bounded organelle|GO:0043226,organelle|GO:0005737,cytoplasm|GO:0031981,nuclear lumen|GO:0005730,nucleolus|GO:0005634,nucleus|GO:0005739,mitochondrion|GO:0005654,nucleoplasm|GO:0043231,intracellular membrane-bounded organelle|GO:0043232,intracellular non-membrane-boun…	GO:0017108,5'-flap endonuclease activity|GO:0005488,binding|GO:0003676,nucleic acid binding|GO:0003677,DNA binding|GO:0016888,endodeoxyribonuclease activity, producing 5'-phosphomonoesters|GO:1901363,heterocyclic compound binding|GO:0043169,cation binding|GO:0008409,5'-3' exonuclease activity|GO:0004527,exonuclease activity|GO:0000287,magnesium ion binding|GO:0004520,endodeoxyribonuclease activit…
A0A1D6MCV6	32382.7	42721.9	42888.6	19350.4	17328.6	17328.6	Uncharacterized protein	down	0.00377881
A0A1D6MCX0	81990.8	80135.1	81685.3	344492	311332	311332	60S ribosomal protein L18a-2	up	8.52211e-05	GO:0044249,cellular biosynthetic process|GO:0034641,cellular nitrogen compound metabolic process|GO:0006807,nitrogen compound metabolic process|GO:0034645,cellular macromolecule biosynthetic process|GO:1901576,organic substance biosynthetic process|GO:0044267,cellular protein metabolic process|GO:0044260,cellular macromolecule metabolic process|GO:0043043,peptide biosynthetic process|GO:0071704,o…	GO:0005737,cytoplasm|GO:0032991,macromolecular complex|GO:0005840,ribosome|GO:0043232,intracellular non-membrane-bounded organelle|GO:0044464,cell part|GO:0016021,integral component of membrane|GO:0016020,membrane|GO:1990904,ribonucleoprotein complex|GO:0044444,cytoplasmic part|GO:0005623,cell|GO:0030529,intracellular ribonucleoprotein complex|GO:0043229,intracellular organelle|GO:0043228,non-mem…	GO:0003735,structural constituent of ribosome|GO:0005198,structural molecule activity
A0A1D6MD71	219638	136698	137184	581820	518500	518500	3-ketoacyl-CoA synthase	up	0.014714	GO:0006633,fatty acid biosynthetic process|GO:0006631,fatty acid metabolic process|GO:0019752,carboxylic acid metabolic process|GO:0044249,cellular biosynthetic process|GO:0044281,small molecule metabolic process|GO:0044283,small molecule biosynthetic process|GO:0072330,monocarboxylic acid biosynthetic process|GO:0044699,single-organism process|GO:1901576,organic substance biosynthetic process|GO…	GO:0044425,membrane part|GO:0016021,integral component of membrane|GO:0016020,membrane|GO:0031224,intrinsic component of membrane	GO:0003824,catalytic activity|GO:0016740,transferase activity|GO:0016746,transferase activity, transferring acyl groups|GO:0016747,transferase activity, transferring acyl groups other than amino-acyl groups
A0A1D6MHM9				25382.3	18715.7	18715.7	RNA methyltransferase family protein	up	0.000318242	GO:0009451,RNA modification|GO:0090304,nucleic acid metabolic process|GO:0034641,cellular nitrogen compound metabolic process|GO:0006807,nitrogen compound metabolic process|GO:1901360,organic cyclic compound metabolic process|GO:0006139,nucleobase-containing compound metabolic process|GO:0044260,cellular macromolecule metabolic process|GO:0071704,organic substance metabolic process|GO:0010467,gen…		GO:0003824,catalytic activity|GO:0008173,RNA methyltransferase activity|GO:0016740,transferase activity|GO:0016741,transferase activity, transferring one-carbon groups|GO:0008168,methyltransferase activity
A0A1D6MK23	294418	289534	186719	144297	79359.7	79359.7	Cellulose synthase	down	0.0233014	GO:0030243,cellulose metabolic process|GO:0030244,cellulose biosynthetic process|GO:0044249,cellular biosynthetic process|GO:0045229,external encapsulating structure organization|GO:0034645,cellular macromolecule biosynthetic process|GO:0033692,cellular polysaccharide biosynthetic process|GO:0044699,single-organism process|GO:1901576,organic substance biosynthetic process|GO:0044710,single-organi…	GO:0016021,integral component of membrane|GO:0016020,membrane|GO:0044464,cell part|GO:0005623,cell|GO:0071944,cell periphery|GO:0005886,plasma membrane|GO:0044425,membrane part|GO:0031224,intrinsic component of membrane	GO:0043169,cation binding|GO:0035251,UDP-glucosyltransferase activity|GO:0043167,ion binding|GO:0046527,glucosyltransferase activity|GO:0003824,catalytic activity|GO:0016740,transferase activity|GO:0016760,cellulose synthase (UDP-forming) activity|GO:0005488,binding|GO:0016757,transferase activity, transferring glycosyl groups|GO:0016759,cellulose synthase activity|GO:0016758,transferase activity…
A0A1D6MM68	11926.5	16903.6	17037.4				Nuclease PA3	down	0.000436576	GO:0090304,nucleic acid metabolic process|GO:0090305,nucleic acid phosphodiester bond hydrolysis|GO:0034641,cellular nitrogen compound metabolic process|GO:0006807,nitrogen compound metabolic process|GO:1901360,organic cyclic compound metabolic process|GO:1901361,organic cyclic compound catabolic process|GO:0006139,nucleobase-containing compound metabolic process|GO:1901575,organic substance cata…		GO:0016787,hydrolase activity|GO:0004518,nuclease activity|GO:0004519,endonuclease activity|GO:0016788,hydrolase activity, acting on ester bonds|GO:0003824,catalytic activity|GO:0005488,binding|GO:0003676,nucleic acid binding|GO:0097159,organic cyclic compound binding|GO:1901363,heterocyclic compound binding
A0A1D6MRK1				26260.9	21845	21845	Ribosomal protein L18e/L15 superfamily protein	up	7.93023e-05	GO:0044249,cellular biosynthetic process|GO:0034641,cellular nitrogen compound metabolic process|GO:0006807,nitrogen compound metabolic process|GO:0034645,cellular macromolecule biosynthetic process|GO:1901576,organic substance biosynthetic process|GO:0044267,cellular protein metabolic process|GO:0044260,cellular macromolecule metabolic process|GO:0043043,peptide biosynthetic process|GO:0071704,o…	GO:0005737,cytoplasm|GO:0005622,intracellular|GO:0015934,large ribosomal subunit|GO:0005840,ribosome|GO:0043232,intracellular non-membrane-bounded organelle|GO:0044464,cell part|GO:1990904,ribonucleoprotein complex|GO:0044444,cytoplasmic part|GO:0005623,cell|GO:0044391,ribosomal subunit|GO:0044446,intracellular organelle part|GO:0043229,intracellular organelle|GO:0043228,non-membrane-bounded orga…	GO:0003735,structural constituent of ribosome|GO:0005198,structural molecule activity
A0A1D6MSC4				8478.73	6721.77	6721.77	Peroxidase	up	0.00025566	GO:0044248,cellular catabolic process|GO:0044710,single-organism metabolic process|GO:0044237,cellular metabolic process|GO:0050896,response to stimulus|GO:0009987,cellular process|GO:0009636,response to toxic substance|GO:0006950,response to stress|GO:0072593,reactive oxygen species metabolic process|GO:0098869,cellular oxidant detoxification|GO:1990748,cellular detoxification|GO:0042744,hydroge…	GO:0005576,extracellular region	GO:0043169,cation binding|GO:0046872,metal ion binding|GO:0020037,heme binding|GO:0046906,tetrapyrrole binding|GO:0097159,organic cyclic compound binding|GO:0016209,antioxidant activity|GO:0043167,ion binding|GO:1901363,heterocyclic compound binding|GO:0003824,catalytic activity|GO:0005488,binding|GO:0016684,oxidoreductase activity, acting on peroxide as acceptor|GO:0004601,peroxidase activity|GO…
A0A1D6MTC6	62209.1	2946.7	32321.7				DNAJ heat shock N-terminal domain-containing protein	down	0.0308299
A0A1D6MVD8	17484.9	15552.4	15866.3				Ubiquitin-specific protease 8	down	8.53933e-05	GO:0044248,cellular catabolic process|GO:0006807,nitrogen compound metabolic process|GO:0043632,modification-dependent macromolecule catabolic process|GO:0044267,cellular protein metabolic process|GO:1901575,organic substance catabolic process|GO:0044265,cellular macromolecule catabolic process|GO:0044260,cellular macromolecule metabolic process|GO:0070647,protein modification by small protein co…		GO:0016787,hydrolase activity|GO:0019783,ubiquitin-like protein-specific protease activity|GO:0101005,ubiquitinyl hydrolase activity|GO:0008234,cysteine-type peptidase activity|GO:0003824,catalytic activity|GO:0070011,peptidase activity, acting on L-amino acid peptides|GO:0008233,peptidase activity|GO:0036459,thiol-dependent ubiquitinyl hydrolase activity
A0A1D6MWX2	111803	71203.5	84832.9	238589	337621	337621	Translocon-associated protein beta (TRAPB) family protein	up	0.00285036
A0A1D6MXH5	26610.1	24838.4	24651.3	3938.17	5097.39	5097.39	Auxilin-related protein 1	down	0.000560563
A0A1D6MXM8	121818	81620.1	81411.5	52770.9	38162	38162	Uveal autoantigen with coiled-coil domains and ankyrin repeats isoform 4	down	0.0155473
A0A1D6MXR6	218007	318729	319280	138684	139569	139569	Protein STABILIZED1	down	0.0261784	GO:0090304,nucleic acid metabolic process|GO:0034641,cellular nitrogen compound metabolic process|GO:0006807,nitrogen compound metabolic process|GO:0044237,cellular metabolic process|GO:1901360,organic cyclic compound metabolic process|GO:0006139,nucleobase-containing compound metabolic process|GO:0044260,cellular macromolecule metabolic process|GO:0071704,organic substance metabolic process|GO:0…	GO:0043231,intracellular membrane-bounded organelle|GO:0005634,nucleus|GO:0044464,cell part|GO:0005623,cell|GO:0005622,intracellular|GO:0043229,intracellular organelle|GO:0044424,intracellular part|GO:0043227,membrane-bounded organelle|GO:0043226,organelle
A0A1D6MY32				50616.6	17589.6	17589.6	Glutathione transferase18	up	0.00405935	GO:0044238,primary metabolic process|GO:0044710,single-organism metabolic process|GO:0009987,cellular process|GO:1901564,organonitrogen compound metabolic process|GO:0006082,organic acid metabolic process|GO:0044699,single-organism process|GO:1901360,organic cyclic compound metabolic process|GO:0006520,cellular amino acid metabolic process|GO:0006725,cellular aromatic compound metabolic process|G…	GO:0005737,cytoplasm|GO:0044464,cell part|GO:0005623,cell|GO:0005622,intracellular|GO:0044424,intracellular part	GO:0003824,catalytic activity|GO:0016740,transferase activity
A0A1D6MYY5	553343	545977	553804	247144	198890	198890	V-type proton ATPase proteolipid subunit	down	0.00501578	GO:1902600,hydrogen ion transmembrane transport|GO:0044699,single-organism process|GO:0015992,proton transport|GO:0015991,ATP hydrolysis coupled proton transport|GO:0055085,transmembrane transport|GO:0098662,inorganic cation transmembrane transport|GO:0006810,transport|GO:0098660,inorganic ion transmembrane transport|GO:0015672,monovalent inorganic cation transport|GO:0006818,hydrogen transport|G…	GO:0043229,intracellular organelle|GO:0043227,membrane-bounded organelle|GO:0043226,organelle|GO:0031224,intrinsic component of membrane|GO:0005737,cytoplasm|GO:0031090,organelle membrane|GO:0033179,proton-transporting V-type ATPase, V0 domain|GO:0005773,vacuole|GO:0016021,integral component of membrane|GO:0016020,membrane|GO:0005774,vacuolar membrane|GO:0044437,vacuolar part|GO:0098588,bounding …	GO:0022891,substrate-specific transmembrane transporter activity|GO:0022890,inorganic cation transmembrane transporter activity|GO:0022892,substrate-specific transporter activity|GO:0005215,transporter activity|GO:0008324,cation transmembrane transporter activity|GO:0022857,transmembrane transporter activity|GO:0015075,ion transmembrane transporter activity|GO:0015077,monovalent inorganic cation …
A0A1D6N0F1	7186.02	9825.45	9820.08				Beta-fructofuranosidase insoluble isoenzyme CWINV3	down	0.000415873	GO:0044238,primary metabolic process|GO:0005975,carbohydrate metabolic process|GO:0008152,metabolic process|GO:0071704,organic substance metabolic process		GO:0016787,hydrolase activity|GO:0003824,catalytic activity|GO:0016798,hydrolase activity, acting on glycosyl bonds|GO:0004553,hydrolase activity, hydrolyzing O-glycosyl compounds
A0A1D6N0G6				5347.19	5182.64	5182.64	ABC transporter D family member 1	up	2.85914e-09	GO:0006810,transport|GO:0009987,cellular process|GO:0051179,localization|GO:0044765,single-organism transport|GO:0044763,single-organism cellular process|GO:1902578,single-organism localization|GO:0051234,establishment of localization|GO:0055085,transmembrane transport|GO:0044699,single-organism process	GO:0044425,membrane part|GO:0016021,integral component of membrane|GO:0016020,membrane|GO:0031224,intrinsic component of membrane	GO:0035639,purine ribonucleoside triphosphate binding|GO:0005488,binding|GO:0016887,ATPase activity|GO:0043167,ion binding|GO:1901363,heterocyclic compound binding|GO:1901265,nucleoside phosphate binding|GO:0043168,anion binding|GO:0042626,ATPase activity, coupled to transmembrane movement of substances|GO:0016820,hydrolase activity, acting on acid anhydrides, catalyzing transmembrane movement of…
A0A1D6N0J3	24400.7	20135.6	21360.2	43438.5	44865.1	44865.1	Thioredoxin Y1 chloroplastic	up	0.00826721	GO:0019725,cellular homeostasis|GO:0044710,single-organism metabolic process|GO:0006662,glycerol ether metabolic process|GO:0044699,single-organism process|GO:0018904,ether metabolic process|GO:0009987,cellular process|GO:0050794,regulation of cellular process|GO:0042592,homeostatic process|GO:0071704,organic substance metabolic process|GO:0065007,biological regulation|GO:0044281,small molecule m…	GO:0005623,cell	GO:0003824,catalytic activity|GO:0016667,oxidoreductase activity, acting on a sulfur group of donors|GO:0015036,disulfide oxidoreductase activity|GO:0015035,protein disulfide oxidoreductase activity|GO:0016491,oxidoreductase activity
A0A1D6N0R1	29891.4	33672.2	33472.6				Ferredoxin--NADP reductase, chloroplastic	down	1.75137e-05	GO:0008152,metabolic process|GO:0044710,single-organism metabolic process|GO:0044699,single-organism process|GO:0055114,oxidation-reduction process		GO:0016731,oxidoreductase activity, acting on iron-sulfur proteins as donors, NAD or NADP as acceptor|GO:0016730,oxidoreductase activity, acting on iron-sulfur proteins as donors|GO:0004324,ferredoxin-NADP+ reductase activity|GO:0003824,catalytic activity|GO:0016491,oxidoreductase activity
A0A1D6N0R5	36101.4	30884.2	34284.2	272006	398881	398881	Protein RETICULATA-RELATED 4 chloroplastic	up	0.00071817
A0A1D6N2E5				30165.5	12064.7	12064.7	Retrovirus-related Pol polyprotein LINE-1	up	0.00357768
A0A1D6N3N6	24302.2	23021.9	24249.5	104822	92898.1	92898.1	Lipoprotein	up	5.9979e-05
A0A1D6N4X3	514466	655556	656336	1.34077e+06	1.26044e+06	1.26044e+06	60S ribosomal protein L5-1 homolog a	up	0.00416791	GO:0044249,cellular biosynthetic process|GO:0034641,cellular nitrogen compound metabolic process|GO:0006807,nitrogen compound metabolic process|GO:0034645,cellular macromolecule biosynthetic process|GO:1901576,organic substance biosynthetic process|GO:0044267,cellular protein metabolic process|GO:0044260,cellular macromolecule metabolic process|GO:0043043,peptide biosynthetic process|GO:0071704,o…	GO:0005737,cytoplasm|GO:0032991,macromolecular complex|GO:0005840,ribosome|GO:0043232,intracellular non-membrane-bounded organelle|GO:0044464,cell part|GO:1990904,ribonucleoprotein complex|GO:0044444,cytoplasmic part|GO:0005623,cell|GO:0030529,intracellular ribonucleoprotein complex|GO:0043229,intracellular organelle|GO:0043228,non-membrane-bounded organelle|GO:0044424,intracellular part|GO:00056…	GO:0008097,5S rRNA binding|GO:0097159,organic cyclic compound binding|GO:0019843,rRNA binding|GO:0003735,structural constituent of ribosome|GO:0003723,RNA binding|GO:0003676,nucleic acid binding|GO:0005198,structural molecule activity|GO:1901363,heterocyclic compound binding|GO:0005488,binding
A0A1D6N5L5	52584.2	60056.2	61942.8	8255.76	12453.8	12453.8	Extradiol ring-cleavage dioxygenase	down	0.00396137	GO:0044710,single-organism metabolic process|GO:0009987,cellular process|GO:0006725,cellular aromatic compound metabolic process|GO:0044237,cellular metabolic process|GO:0055114,oxidation-reduction process|GO:0008152,metabolic process|GO:0044699,single-organism process		GO:0005488,binding|GO:0043169,cation binding|GO:0046914,transition metal ion binding|GO:0051213,dioxygenase activity|GO:0043167,ion binding|GO:0016701,oxidoreductase activity, acting on single donors with incorporation of molecular oxygen|GO:0008198,ferrous iron binding|GO:0003824,catalytic activity|GO:0008270,zinc ion binding|GO:0005506,iron ion binding|GO:0046872,metal ion binding|GO:0016491,ox…
A0A1D6N681	991650	1.04663e+06	1.05386e+06	62483.4	60596.1	60596.1	NPL4-like protein 1	down	3.07231e-07
A0A1D6N986	54314.2	53072.1	54031.7				FAD-dependent oxidoreductase family protein	down	4.4383e-06	GO:0008152,metabolic process|GO:0044710,single-organism metabolic process|GO:0044699,single-organism process|GO:0055114,oxidation-reduction process		GO:0003824,catalytic activity|GO:0016491,oxidoreductase activity
A0A1D6N9D5	19117.8	27784.7	28100.3				Glycosyltransferase	down	0.000427004	GO:0008152,metabolic process		GO:0016758,transferase activity, transferring hexosyl groups|GO:0016740,transferase activity|GO:0016757,transferase activity, transferring glycosyl groups|GO:0003824,catalytic activity
A0A1D6N9H2	5366643	5.20216e+06	5190048	13062555	13314112	13314112	Phosphoglycerate kinase	up	0.000496665	GO:0009185,ribonucleoside diphosphate metabolic process|GO:0006732,coenzyme metabolic process|GO:0009141,nucleoside triphosphate metabolic process|GO:0009144,purine nucleoside triphosphate metabolic process|GO:0019752,carboxylic acid metabolic process|GO:0009167,purine ribonucleoside monophosphate metabolic process|GO:0034641,cellular nitrogen compound metabolic process|GO:0006807,nitrogen compou…		GO:0016772,transferase activity, transferring phosphorus-containing groups|GO:0016301,kinase activity|GO:0016774,phosphotransferase activity, carboxyl group as acceptor|GO:0003824,catalytic activity|GO:0016740,transferase activity|GO:0004618,phosphoglycerate kinase activity
A0A1D6NBT1	153777	180560	183283	86029.2	53031.6	53031.6	Zinc finger CCCH domain-containing protein 19	down	0.0198473	GO:0032774,RNA biosynthetic process|GO:0090304,nucleic acid metabolic process|GO:0044249,cellular biosynthetic process|GO:0034641,cellular nitrogen compound metabolic process|GO:0006807,nitrogen compound metabolic process|GO:1901360,organic cyclic compound metabolic process|GO:0034645,cellular macromolecule biosynthetic process|GO:1901576,organic substance biosynthetic process|GO:1901362,organic …	GO:0008023,transcription elongation factor complex|GO:0030880,RNA polymerase complex|GO:0044464,cell part|GO:0031974,membrane-enclosed lumen|GO:0043229,intracellular organelle|GO:0016593,Cdc73/Paf1 complex|GO:0016591,DNA-directed RNA polymerase II, holoenzyme|GO:0043227,membrane-bounded organelle|GO:0043226,organelle|GO:0031981,nuclear lumen|GO:0005634,nucleus|GO:0061695,transferase complex, tran…	GO:0043169,cation binding|GO:0097159,organic cyclic compound binding|GO:0043167,ion binding|GO:0005488,binding|GO:0003676,nucleic acid binding|GO:0003677,DNA binding|GO:0046872,metal ion binding|GO:1901363,heterocyclic compound binding
A0A1D6ND25	80741	72851.2	71424.6	33019.9	38527.5	38527.5	NADPH reductase TAH18	down	0.000552127	GO:0061458,reproductive system development|GO:0009791,post-embryonic development|GO:0009790,embryo development|GO:0009793,embryo development ending in seed dormancy|GO:0048316,seed development|GO:0007275,multicellular organism development|GO:0044699,single-organism process|GO:0044710,single-organism metabolic process|GO:0000003,reproduction|GO:0032502,developmental process|GO:0032501,multicellula…	GO:0005737,cytoplasm|GO:0043231,intracellular membrane-bounded organelle|GO:0005634,nucleus|GO:0044464,cell part|GO:0005623,cell|GO:0005622,intracellular|GO:0043229,intracellular organelle|GO:0044424,intracellular part|GO:0043227,membrane-bounded organelle|GO:0043226,organelle	GO:0043168,anion binding|GO:0097367,carbohydrate derivative binding|GO:0097159,organic cyclic compound binding|GO:1901265,nucleoside phosphate binding|GO:0000166,nucleotide binding|GO:0036094,small molecule binding|GO:0003824,catalytic activity|GO:0048037,cofactor binding|GO:0016651,oxidoreductase activity, acting on NAD(P)H|GO:0010181,FMN binding|GO:0005488,binding|GO:0043167,ion binding|GO:1901…
A0A1D6NDA8				8473.01	18294	18294	ATP-dependent 6-phosphofructokinase	up	0.00255092	GO:0009185,ribonucleoside diphosphate metabolic process|GO:0006732,coenzyme metabolic process|GO:0009141,nucleoside triphosphate metabolic process|GO:0009144,purine nucleoside triphosphate metabolic process|GO:0019752,carboxylic acid metabolic process|GO:0009167,purine ribonucleoside monophosphate metabolic process|GO:0034641,cellular nitrogen compound metabolic process|GO:0006807,nitrogen compou…	GO:0005737,cytoplasm|GO:0044464,cell part|GO:0005623,cell|GO:0005622,intracellular|GO:0044424,intracellular part	GO:0019200,carbohydrate kinase activity|GO:0035639,purine ribonucleoside triphosphate binding|GO:0005488,binding|GO:0003872,6-phosphofructokinase activity|GO:0000166,nucleotide binding|GO:1901363,heterocyclic compound binding|GO:1901265,nucleoside phosphate binding|GO:0043168,anion binding|GO:0043169,cation binding|GO:0008443,phosphofructokinase activity|GO:0043167,ion binding|GO:0016740,transfer…
A0A1D6NE76	165070	220942	224960	416054	408447	408447	Cytidine deaminase	up	0.0138052	GO:0046133,pyrimidine ribonucleoside catabolic process|GO:0044237,cellular metabolic process|GO:0044248,cellular catabolic process|GO:0072529,pyrimidine-containing compound catabolic process|GO:0009164,nucleoside catabolic process|GO:0006807,nitrogen compound metabolic process|GO:0044281,small molecule metabolic process|GO:0046135,pyrimidine nucleoside catabolic process|GO:0046131,pyrimidine ribo…		GO:0016787,hydrolase activity|GO:0046914,transition metal ion binding|GO:0043169,cation binding|GO:0016810,hydrolase activity, acting on carbon-nitrogen (but not peptide) bonds|GO:0043167,ion binding|GO:0016814,hydrolase activity, acting on carbon-nitrogen (but not peptide) bonds, in cyclic amidines|GO:0004126,cytidine deaminase activity|GO:0003824,catalytic activity|GO:0019239,deaminase activity…
A0A1D6NM23				26904.6	39771.5	39771.5	Adaptin ear-binding coat-associated protein 1 NECAP-1	up	0.000419469	GO:0006897,endocytosis|GO:0016192,vesicle-mediated transport|GO:0006810,transport|GO:0051234,establishment of localization|GO:0051179,localization	GO:0016020,membrane
A0A1D6NU12	504750	634151	634864	9058.84	10693.1	10693.1	Putative pre-mRNA-splicing factor ATP-dependent RNA helicase DEAH4	down	1.56162e-06			GO:0035639,purine ribonucleoside triphosphate binding|GO:0005488,binding|GO:0000166,nucleotide binding|GO:1901363,heterocyclic compound binding|GO:1901265,nucleoside phosphate binding|GO:0043168,anion binding|GO:0043167,ion binding|GO:0017076,purine nucleotide binding|GO:0005524,ATP binding|GO:0016787,hydrolase activity|GO:0017111,nucleoside-triphosphatase activity|GO:0004386,helicase activity|GO…
A0A1D6NZQ3	65662.9	57827.3	58117.7	139147	206251	206251	Retrovirus-related Pol polyprotein LINE-1	up	0.00614691
A0A1D6NZT3	46412.8	86297	82479.1	165605	173736	173736	Uncharacterized conserved protein (UCP030210)	up	0.0390057
A0A1D6P975	167910	258395	208592	86672.5	98702.9	98702.9	Serine/arginine-rich SC35-like splicing factor SCL33	down	0.013387			GO:0097159,organic cyclic compound binding|GO:0005488,binding|GO:0003676,nucleic acid binding|GO:1901363,heterocyclic compound binding|GO:0003723,RNA binding
A0A1D6PB11	28017.6	20237.7	28778.7	92395.2	122444	122444	ABC transporter E family member 2	up	0.000725829		GO:0044425,membrane part|GO:0016021,integral component of membrane|GO:0016020,membrane|GO:0031224,intrinsic component of membrane	GO:0035639,purine ribonucleoside triphosphate binding|GO:0005488,binding|GO:0016887,ATPase activity|GO:0000166,nucleotide binding|GO:1901363,heterocyclic compound binding|GO:1901265,nucleoside phosphate binding|GO:0043168,anion binding|GO:0043167,ion binding|GO:0017076,purine nucleotide binding|GO:0005524,ATP binding|GO:0016787,hydrolase activity|GO:0017111,nucleoside-triphosphatase activity|GO:0…
A0A1D6PDG6	183926	117302	118971	26407.4	44074.3	44074.3	Histone H2B	down	0.00506814		GO:0044815,DNA packaging complex|GO:0032991,macromolecular complex|GO:0043231,intracellular membrane-bounded organelle|GO:0043232,intracellular non-membrane-bounded organelle|GO:0043227,membrane-bounded organelle|GO:0005634,nucleus|GO:0044464,cell part|GO:0005623,cell|GO:0005622,intracellular|GO:0044446,intracellular organelle part|GO:0043229,intracellular organelle|GO:0043228,non-membrane-bounde…	GO:0005515,protein binding|GO:0097159,organic cyclic compound binding|GO:0005488,binding|GO:0003676,nucleic acid binding|GO:0003677,DNA binding|GO:0046983,protein dimerization activity|GO:0046982,protein heterodimerization activity|GO:1901363,heterocyclic compound binding
A0A1D6PEI8				26468.7	20292.1	20292.1	Chorismate synthase	up	0.000222655	GO:0044238,primary metabolic process|GO:0019752,carboxylic acid metabolic process|GO:0044249,cellular biosynthetic process|GO:0006807,nitrogen compound metabolic process|GO:0044281,small molecule metabolic process|GO:0044283,small molecule biosynthetic process|GO:1901362,organic cyclic compound biosynthetic process|GO:0044699,single-organism process|GO:1901576,organic substance biosynthetic proce…		GO:0016838,carbon-oxygen lyase activity, acting on phosphates|GO:0016835,carbon-oxygen lyase activity|GO:0016829,lyase activity|GO:0003824,catalytic activity|GO:0004107,chorismate synthase activity
A0A1D6PKL9	24338	10802	10774				Alba DNA/RNA-binding protein	down	0.00327346			GO:0097159,organic cyclic compound binding|GO:1901363,heterocyclic compound binding|GO:0003676,nucleic acid binding|GO:0005488,binding
A0A1D6PN12	130953	127303	124959	25997.2	30418.2	30418.2	Serine/arginine-rich SC35-like splicing factor SCL30	down	0.000106537			GO:0097159,organic cyclic compound binding|GO:0005488,binding|GO:0003676,nucleic acid binding|GO:1901363,heterocyclic compound binding|GO:0003723,RNA binding
A0A1D6PTZ3	156377	157000	158818	2.88464e+06	1.78121e+06	1.78121e+06	Evolutionarily conserved C-terminal region 10	up	0.00385523			GO:0097159,organic cyclic compound binding|GO:0005488,binding|GO:0003676,nucleic acid binding|GO:1901363,heterocyclic compound binding|GO:0003723,RNA binding
A0A1D6PVQ2	46915.4	23385.6	24642.6	87013.9	122014	122014	Cullin-3B	up	0.0178452	GO:0044248,cellular catabolic process|GO:0006807,nitrogen compound metabolic process|GO:0043632,modification-dependent macromolecule catabolic process|GO:0044267,cellular protein metabolic process|GO:1901575,organic substance catabolic process|GO:0044265,cellular macromolecule catabolic process|GO:0044260,cellular macromolecule metabolic process|GO:0071704,organic substance metabolic process|GO:0…		GO:0031625,ubiquitin protein ligase binding|GO:0044389,ubiquitin-like protein ligase binding|GO:0019899,enzyme binding|GO:0005488,binding|GO:0005515,protein binding
A0A1D6PYC0	258431	151075	153837	101822	80933	80933	Nascent polypeptide-associated complex subunit alpha-like protein 3	down	0.0455342		GO:0043234,protein complex|GO:0005737,cytoplasm|GO:0005854,nascent polypeptide-associated complex|GO:0032991,macromolecular complex|GO:0044464,cell part|GO:0005623,cell|GO:0005622,intracellular|GO:0044444,cytoplasmic part|GO:0044424,intracellular part
A0A1D6Q1U7	17037.4	9023.77	10238.5	38972.2	39609.2	39609.2	Transmembrane 9 superfamily member	up	0.0269725		GO:0044425,membrane part|GO:0016021,integral component of membrane|GO:0016020,membrane|GO:0031224,intrinsic component of membrane
A0A1D6Q461	55833.8	40814.1	41585.8	12065.1	10377.4	10377.4	Isocitrate dehydrogenase [NAD] regulatory subunit 3 mitochondrial	down	0.00192314	GO:0008152,metabolic process|GO:0044710,single-organism metabolic process|GO:0044699,single-organism process|GO:0055114,oxidation-reduction process		GO:0003824,catalytic activity|GO:0016614,oxidoreductase activity, acting on CH-OH group of donors|GO:0016616,oxidoreductase activity, acting on the CH-OH group of donors, NAD or NADP as acceptor|GO:0016491,oxidoreductase activity
A0A1D6QBT5				7168.92	9988.03	9988.03	AP-1 complex subunit gamma	up	0.000487523	GO:0045184,establishment of protein localization|GO:0042886,amide transport|GO:0034613,cellular protein localization|GO:0016192,vesicle-mediated transport|GO:0046907,intracellular transport|GO:0070727,cellular macromolecule localization|GO:0006886,intracellular protein transport|GO:0006810,transport|GO:0071705,nitrogen compound transport|GO:0033036,macromolecule localization|GO:0015833,peptide tr…	GO:0043229,intracellular organelle|GO:0030117,membrane coat|GO:0030131,clathrin adaptor complex|GO:0030119,AP-type membrane coat adaptor complex|GO:0030118,clathrin coat|GO:0043227,membrane-bounded organelle|GO:0043226,organelle|GO:0005737,cytoplasm|GO:0016020,membrane|GO:0048475,coated membrane|GO:0005794,Golgi apparatus|GO:0012505,endomembrane system|GO:0043234,protein complex|GO:0032991,macrom…	GO:0008565,protein transporter activity|GO:0015197,peptide transporter activity|GO:0022892,substrate-specific transporter activity|GO:0005215,transporter activity
A0A1D6QCR7	86883.6	75896	68767.5				Anaphase-promoting complex subunit 4	down	0.00014425	GO:0033044,regulation of chromosome organization|GO:0033045,regulation of sister chromatid segregation|GO:0033047,regulation of mitotic sister chromatid segregation|GO:0033043,regulation of organelle organization|GO:0000280,nuclear division|GO:1903047,mitotic cell cycle process|GO:0051128,regulation of cellular component organization|GO:0044770,cell cycle phase transition|GO:0044772,mitotic cell …	GO:0043234,protein complex|GO:0032991,macromolecular complex|GO:0043231,intracellular membrane-bounded organelle|GO:0005634,nucleus|GO:0044464,cell part|GO:0000151,ubiquitin ligase complex|GO:0000152,nuclear ubiquitin ligase complex|GO:0005622,intracellular|GO:0044446,intracellular organelle part|GO:1902494,catalytic complex|GO:0043229,intracellular organelle|GO:0044428,nuclear part|GO:0005623,ce…
A0A1D6QG81	139217	127333	127356	306257	311928	311928	Ferritin	up	0.00224331	GO:0008152,metabolic process|GO:0050801,ion homeostasis|GO:0042592,homeostatic process|GO:0055072,iron ion homeostasis|GO:0006826,iron ion transport|GO:0055076,transition metal ion homeostasis|GO:0098771,inorganic ion homeostasis|GO:0044699,single-organism process|GO:0044710,single-organism metabolic process|GO:0046916,cellular transition metal ion homeostasis|GO:0000041,transition metal ion tran…	GO:0005623,cell	GO:0043169,cation binding|GO:0016722,oxidoreductase activity, oxidizing metal ions|GO:0016724,oxidoreductase activity, oxidizing metal ions, oxygen as acceptor|GO:0046914,transition metal ion binding|GO:0003824,catalytic activity|GO:0004322,ferroxidase activity|GO:0043167,ion binding|GO:0008199,ferric iron binding|GO:0005488,binding|GO:0005506,iron ion binding|GO:0046872,metal ion binding|GO:0016…
A0A1D6QK06	58952	72825.1	49167.5	111831	129965	129965	14-3-3-like protein A	up	0.0140075			GO:0019904,protein domain specific binding|GO:0005515,protein binding|GO:0005488,binding
A0A1D6QPU6				24917.4	24865.2	24865.2	Phosphoenolpyruvate carboxylase isoform 1	up	1.15414e-06	GO:0019752,carboxylic acid metabolic process|GO:0006099,tricarboxylic acid cycle|GO:0009060,aerobic respiration|GO:0044281,small molecule metabolic process|GO:0006091,generation of precursor metabolites and energy|GO:0072350,tricarboxylic acid metabolic process|GO:0044699,single-organism process|GO:0044710,single-organism metabolic process|GO:0071704,organic substance metabolic process|GO:0045333…		GO:0016829,lyase activity|GO:0016830,carbon-carbon lyase activity|GO:0008964,phosphoenolpyruvate carboxylase activity|GO:0016831,carboxy-lyase activity|GO:0003824,catalytic activity|GO:0004611,phosphoenolpyruvate carboxykinase activity
A0A1D6QPV0				10285.6	10195.3	10195.3	Protein kinase superfamily protein	up	1.81186e-07	GO:0044267,cellular protein metabolic process|GO:0006468,protein phosphorylation|GO:1901564,organonitrogen compound metabolic process|GO:0044260,cellular macromolecule metabolic process|GO:0044238,primary metabolic process|GO:0019538,protein metabolic process|GO:0016310,phosphorylation|GO:0009987,cellular process|GO:0043412,macromolecule modification|GO:0006464,cellular protein modification proce…		GO:0035639,purine ribonucleoside triphosphate binding|GO:0005488,binding|GO:0043167,ion binding|GO:1901363,heterocyclic compound binding|GO:1901265,nucleoside phosphate binding|GO:0043168,anion binding|GO:0000166,nucleotide binding|GO:0016740,transferase activity|GO:0004672,protein kinase activity|GO:0017076,purine nucleotide binding|GO:0005524,ATP binding|GO:0016301,kinase activity|GO:0036094,sm…
A0A1D6QQ83	4242.24	8172.43	8264.33				Serine/threonine-protein phosphatase 2A 55 kDa regulatory subunit B	down	0.00246245	GO:0065009,regulation of molecular function|GO:0050790,regulation of catalytic activity|GO:0065007,biological regulation	GO:0043234,protein complex|GO:0008287,protein serine/threonine phosphatase complex|GO:0032991,macromolecular complex|GO:0000159,protein phosphatase type 2A complex|GO:1903293,phosphatase complex|GO:0044464,cell part|GO:0005623,cell|GO:0005622,intracellular|GO:0044424,intracellular part|GO:1902494,catalytic complex	GO:0019888,protein phosphatase regulator activity|GO:0019208,phosphatase regulator activity|GO:0098772,molecular function regulator|GO:0030234,enzyme regulator activity
A0A1D6QRJ7	41560.3	36694.7	41408.7	82611.6	77691.2	77691.2	Citrate synthase	up	0.000974498	GO:0044238,primary metabolic process|GO:0044710,single-organism metabolic process|GO:0015980,energy derivation by oxidation of organic compounds|GO:0006082,organic acid metabolic process|GO:0044699,single-organism process|GO:0009987,cellular process|GO:0044763,single-organism cellular process|GO:0019752,carboxylic acid metabolic process|GO:0071704,organic substance metabolic process|GO:0006099,tr…		GO:0046912,transferase activity, transferring acyl groups, acyl groups converted into alkyl on transfer|GO:0004108,citrate (Si)-synthase activity|GO:0036440,citrate synthase activity|GO:0003824,catalytic activity|GO:0016740,transferase activity|GO:0016746,transferase activity, transferring acyl groups
A0A1D6QTA8	21406.6	17853.2	19911.2				Rho-related protein from plants2	down	0.000132756	GO:0044700,single organism signaling|GO:0051716,cellular response to stimulus|GO:0050896,response to stimulus|GO:0009987,cellular process|GO:0050794,regulation of cellular process|GO:0023052,signaling|GO:0007165,signal transduction|GO:0007154,cell communication|GO:0065007,biological regulation|GO:0035556,intracellular signal transduction|GO:0007264,small GTPase mediated signal transduction|GO:005…	GO:0016020,membrane|GO:0044464,cell part|GO:0005623,cell|GO:0005622,intracellular	GO:0035639,purine ribonucleoside triphosphate binding|GO:0005488,binding|GO:0043167,ion binding|GO:1901363,heterocyclic compound binding|GO:1901265,nucleoside phosphate binding|GO:0001882,nucleoside binding|GO:0043168,anion binding|GO:0019001,guanyl nucleotide binding|GO:0000166,nucleotide binding|GO:0032561,guanyl ribonucleotide binding|GO:0001883,purine nucleoside binding|GO:0032549,ribonucleos…
A0A1Q1BN65	39069	37662.8	38024.4	95099.6	77313	77313	Uncharacterized protein	up	0.00471786	GO:0006996,organelle organization|GO:0045048,protein insertion into ER membrane|GO:0051205,protein insertion into membrane|GO:0045184,establishment of protein localization|GO:0051234,establishment of localization|GO:0070727,cellular macromolecule localization|GO:0007029,endoplasmic reticulum organization|GO:0090150,establishment of protein localization to membrane|GO:0009987,cellular process|GO:0…
A0A1R3PYI9	344520	370949	373760	1.06319e+06	1.13908e+06	1.13908e+06	Oil body-associated protein 2A	up	5.24961e-06
B4F7T4				33495.9	17613	17613	Protein SCO1 homolog 1 mitochondrial	up	0.00156491	GO:0033617,mitochondrial respiratory chain complex IV assembly|GO:0044707,single-multicellular organism process|GO:0070271,protein complex biogenesis|GO:0043933,macromolecular complex subunit organization|GO:0072655,establishment of protein localization to mitochondrion|GO:0019752,carboxylic acid metabolic process|GO:0008104,protein localization|GO:0044248,cellular catabolic process|GO:0009790,em…	GO:0005737,cytoplasm|GO:0043231,intracellular membrane-bounded organelle|GO:0016021,integral component of membrane|GO:0016020,membrane|GO:0044464,cell part|GO:0044444,cytoplasmic part|GO:0005739,mitochondrion|GO:0005622,intracellular|GO:0043229,intracellular organelle|GO:0005623,cell|GO:0044424,intracellular part|GO:0044425,membrane part|GO:0043227,membrane-bounded organelle|GO:0043226,organelle|…	GO:0043169,cation binding|GO:0005507,copper ion binding|GO:0046914,transition metal ion binding|GO:0043167,ion binding|GO:0005488,binding|GO:0046872,metal ion binding
B4F7Y5				69843.6	57039.3	57039.3	Acid phosphatase 1	up	7.46079e-05	GO:0016311,dephosphorylation|GO:0009987,cellular process|GO:0044237,cellular metabolic process|GO:0006796,phosphate-containing compound metabolic process|GO:0008152,metabolic process|GO:0006793,phosphorus metabolic process		GO:0016787,hydrolase activity|GO:0016791,phosphatase activity|GO:0016788,hydrolase activity, acting on ester bonds|GO:0042578,phosphoric ester hydrolase activity|GO:0003824,catalytic activity|GO:0003993,acid phosphatase activity
B4F7Z1	14621.3	20388.2	21847.6				RNA polymerase II transcription factor B subunit 4	down	0.000449702	GO:0080090,regulation of primary metabolic process|GO:0019222,regulation of metabolic process|GO:0031326,regulation of cellular biosynthetic process|GO:0031323,regulation of cellular metabolic process|GO:0090304,nucleic acid metabolic process|GO:0044249,cellular biosynthetic process|GO:0034641,cellular nitrogen compound metabolic process|GO:0006807,nitrogen compound metabolic process|GO:0034645,c…	GO:0043234,protein complex|GO:0032991,macromolecular complex|GO:0043231,intracellular membrane-bounded organelle|GO:0005634,nucleus|GO:0044464,cell part|GO:0043229,intracellular organelle|GO:0005623,cell|GO:0005622,intracellular|GO:0044446,intracellular organelle part|GO:0000439,core TFIIH complex|GO:0044428,nuclear part|GO:0044424,intracellular part|GO:0043227,membrane-bounded organelle|GO:00432…
B4F8E1	124557	192980	195825	67109.4	41581.4	41581.4	Arginine/serine-rich splicing factor SCL25B transcript IV	down	0.00485945			GO:0097159,organic cyclic compound binding|GO:0005488,binding|GO:0003676,nucleic acid binding|GO:1901363,heterocyclic compound binding|GO:0003723,RNA binding
B4F8X5	523699	997943	997747	228381	288415	288415	Glucan endo-13-beta-glucosidase 3	down	0.0218877	GO:0044238,primary metabolic process|GO:0005975,carbohydrate metabolic process|GO:0008152,metabolic process|GO:0071704,organic substance metabolic process		GO:0016787,hydrolase activity|GO:0003824,catalytic activity|GO:0016798,hydrolase activity, acting on glycosyl bonds|GO:0004553,hydrolase activity, hydrolyzing O-glycosyl compounds
B4F943	9870.9	13880.6	13964.9				14-dihydroxy-2-naphthoyl-CoA thioesterase 1	down	0.000446572
B4F9U4	47077.6	55217.9	55642.8	26049.6	25374.3	25374.3	E3 ubiquitin-protein ligase	down	0.00198519		GO:0044425,membrane part|GO:0016021,integral component of membrane|GO:0016020,membrane|GO:0031224,intrinsic component of membrane	GO:0043169,cation binding|GO:0046914,transition metal ion binding|GO:0043167,ion binding|GO:0005488,binding|GO:0046872,metal ion binding|GO:0008270,zinc ion binding|GO:0003824,catalytic activity|GO:0016874,ligase activity
B4FAF5	27986.6	23903.7	24014.2				Outer envelope protein 80 chloroplastic	down	0.000131679		GO:0016020,membrane|GO:0019867,outer membrane|GO:0036338,viral membrane|GO:0019012,virion|GO:0019031,viral envelope|GO:0044423,virion part
B4FAR4	114418	115414	117816	66867.4	40500	40500	RNA polymerase I subunit 43	down	0.0354895	GO:0032774,RNA biosynthetic process|GO:0090304,nucleic acid metabolic process|GO:0044249,cellular biosynthetic process|GO:0034641,cellular nitrogen compound metabolic process|GO:0006807,nitrogen compound metabolic process|GO:0034645,cellular macromolecule biosynthetic process|GO:1901362,organic cyclic compound biosynthetic process|GO:1901360,organic cyclic compound metabolic process|GO:0006139,nu…		GO:0016779,nucleotidyltransferase activity|GO:0005515,protein binding|GO:0016772,transferase activity, transferring phosphorus-containing groups|GO:0034062,5'-3' RNA polymerase activity|GO:0003824,catalytic activity|GO:0016740,transferase activity|GO:0005488,binding|GO:0003676,nucleic acid binding|GO:0003677,DNA binding|GO:0003899,DNA-directed 5'-3' RNA polymerase activity|GO:0046983,protein dime…
B4FBC8	38854.7	41611.8	42815.9	18942.7	17681.9	17681.9	Peroxidase	down	5.16546e-05	GO:0044248,cellular catabolic process|GO:0044710,single-organism metabolic process|GO:0044237,cellular metabolic process|GO:0050896,response to stimulus|GO:0009987,cellular process|GO:0009636,response to toxic substance|GO:0006950,response to stress|GO:0072593,reactive oxygen species metabolic process|GO:0098869,cellular oxidant detoxification|GO:1990748,cellular detoxification|GO:0042744,hydroge…	GO:0005576,extracellular region	GO:0043169,cation binding|GO:0046872,metal ion binding|GO:0020037,heme binding|GO:0046906,tetrapyrrole binding|GO:0097159,organic cyclic compound binding|GO:0016209,antioxidant activity|GO:0043167,ion binding|GO:1901363,heterocyclic compound binding|GO:0003824,catalytic activity|GO:0005488,binding|GO:0016684,oxidoreductase activity, acting on peroxide as acceptor|GO:0004601,peroxidase activity|GO…
B4FBH0	57063.9	56708.4	57893.8	100476	139338	139338	Peroxidase	up	0.0167111	GO:0044712,single-organism catabolic process|GO:0044710,single-organism metabolic process|GO:0044237,cellular metabolic process|GO:0050896,response to stimulus|GO:0009987,cellular process|GO:0072593,reactive oxygen species metabolic process|GO:0044248,cellular catabolic process|GO:0006950,response to stress|GO:0042744,hydrogen peroxide catabolic process|GO:0044763,single-organism cellular process…	GO:0005576,extracellular region	GO:0043169,cation binding|GO:0046872,metal ion binding|GO:0020037,heme binding|GO:0046906,tetrapyrrole binding|GO:0097159,organic cyclic compound binding|GO:0016209,antioxidant activity|GO:0043167,ion binding|GO:1901363,heterocyclic compound binding|GO:0003824,catalytic activity|GO:0005488,binding|GO:0016684,oxidoreductase activity, acting on peroxide as acceptor|GO:0004601,peroxidase activity|GO…
B4FC17	135808	139467	139868	247978	420785	420785	60S ribosomal protein L14-1	up	0.0320592	GO:0044249,cellular biosynthetic process|GO:0034641,cellular nitrogen compound metabolic process|GO:0006807,nitrogen compound metabolic process|GO:0034645,cellular macromolecule biosynthetic process|GO:1901576,organic substance biosynthetic process|GO:0044267,cellular protein metabolic process|GO:0044260,cellular macromolecule metabolic process|GO:0043043,peptide biosynthetic process|GO:0071704,o…	GO:0005737,cytoplasm|GO:0032991,macromolecular complex|GO:0005840,ribosome|GO:0043232,intracellular non-membrane-bounded organelle|GO:0044464,cell part|GO:0044444,cytoplasmic part|GO:0005623,cell|GO:0030529,intracellular ribonucleoprotein complex|GO:0043229,intracellular organelle|GO:0043228,non-membrane-bounded organelle|GO:0044424,intracellular part|GO:0005622,intracellular|GO:0043226,organelle…	GO:0003735,structural constituent of ribosome|GO:0005198,structural molecule activity
B4FCR9	36968.2	52867.4	52236.9	28785.1	19461.3	19461.3	Elongator complex protein 4	down	0.0137216		GO:0043234,protein complex|GO:0032991,macromolecular complex|GO:0044464,cell part|GO:0033588,Elongator holoenzyme complex|GO:0005623,cell|GO:0005622,intracellular|GO:0044424,intracellular part
B4FDN2				16172.9	21335.9	21335.9	Protein phosphatase 2C	up	0.000221877	GO:0050688,regulation of defense response to virus|GO:0032101,regulation of response to external stimulus|GO:0016311,dephosphorylation|GO:0006470,protein dephosphorylation|GO:0002831,regulation of response to biotic stimulus|GO:0050789,regulation of biological process|GO:0031347,regulation of defense response|GO:0044267,cellular protein metabolic process|GO:0044260,cellular macromolecule metaboli…	GO:0005737,cytoplasm|GO:0043231,intracellular membrane-bounded organelle|GO:0005829,cytosol|GO:0044464,cell part|GO:0044444,cytoplasmic part|GO:0005623,cell|GO:0043226,organelle|GO:0043229,intracellular organelle|GO:0044424,intracellular part|GO:0005622,intracellular|GO:0043227,membrane-bounded organelle|GO:0005634,nucleus	GO:0016787,hydrolase activity|GO:0016791,phosphatase activity|GO:0043169,cation binding|GO:0004722,protein serine/threonine phosphatase activity|GO:0004721,phosphoprotein phosphatase activity|GO:0043167,ion binding|GO:0042578,phosphoric ester hydrolase activity|GO:0003824,catalytic activity|GO:0016788,hydrolase activity, acting on ester bonds|GO:0046872,metal ion binding|GO:0005488,binding
B4FDN9	17211.2	23441.3	23142.2	53715.1	41562.6	41562.6	V-type proton ATPase subunit D	up	0.00347774	GO:0006810,transport|GO:0009987,cellular process|GO:0051179,localization|GO:0044765,single-organism transport|GO:0044763,single-organism cellular process|GO:1902578,single-organism localization|GO:0051234,establishment of localization|GO:0055085,transmembrane transport|GO:0044699,single-organism process		GO:0016787,hydrolase activity|GO:0042626,ATPase activity, coupled to transmembrane movement of substances|GO:0016820,hydrolase activity, acting on acid anhydrides, catalyzing transmembrane movement of substances|GO:0016818,hydrolase activity, acting on acid anhydrides, in phosphorus-containing anhydrides|GO:0042623,ATPase activity, coupled|GO:0005215,transporter activity|GO:0043492,ATPase activit…
B4FEC9	232845	184067	250429				Protein ESKIMO 1	down	0.000148819
B4FEE2	54510.2	47722.6	50109	30151.1	19513.3	19513.3	Transcription regulator	down	0.0230937	GO:0009628,response to abiotic stimulus|GO:0042127,regulation of cell proliferation|GO:0048856,anatomical structure development|GO:0080090,regulation of primary metabolic process|GO:0019222,regulation of metabolic process|GO:0061458,reproductive system development|GO:0031326,regulation of cellular biosynthetic process|GO:0010228,vegetative to reproductive phase transition of meristem|GO:0031323,r…	GO:0043231,intracellular membrane-bounded organelle|GO:0005634,nucleus|GO:0044464,cell part|GO:0005623,cell|GO:0005622,intracellular|GO:0043229,intracellular organelle|GO:0044424,intracellular part|GO:0043227,membrane-bounded organelle|GO:0043226,organelle	GO:0043169,cation binding|GO:0046914,transition metal ion binding|GO:0043167,ion binding|GO:0005488,binding|GO:0046872,metal ion binding|GO:0008270,zinc ion binding
B4FFR3	307740	301998	302869	91111	34347.8	34347.8	Outer envelope pore protein 16-3 chloroplastic/mitochondrial	down	0.0297719		GO:0044425,membrane part|GO:0016021,integral component of membrane|GO:0016020,membrane|GO:0031224,intrinsic component of membrane
B4FH44	602166	544220	549034	1.28316e+06	1.31944e+06	1.31944e+06	Thioredoxin	up	0.00233779	GO:0019725,cellular homeostasis|GO:0044710,single-organism metabolic process|GO:0065008,regulation of biological quality|GO:0044699,single-organism process|GO:0018904,ether metabolic process|GO:0009987,cellular process|GO:0050789,regulation of biological process|GO:0042592,homeostatic process|GO:0071704,organic substance metabolic process|GO:0044763,single-organism cellular process|GO:0044281,sma…	GO:0005623,cell	GO:0003824,catalytic activity|GO:0016667,oxidoreductase activity, acting on a sulfur group of donors|GO:0015036,disulfide oxidoreductase activity|GO:0015035,protein disulfide oxidoreductase activity|GO:0016491,oxidoreductase activity
B4FH55	237649	246265	246476	26243.5	57735	57735	Histone H2A	down	0.0227549		GO:0044815,DNA packaging complex|GO:0043229,intracellular organelle|GO:0043228,non-membrane-bounded organelle|GO:0000785,chromatin|GO:0000786,nucleosome|GO:0043227,membrane-bounded organelle|GO:0043226,organelle|GO:0005634,nucleus|GO:0005694,chromosome|GO:0043234,protein complex|GO:0032991,macromolecular complex|GO:0043231,intracellular membrane-bounded organelle|GO:0043232,intracellular non-memb…	GO:0003676,nucleic acid binding|GO:0097159,organic cyclic compound binding|GO:0005488,binding|GO:0005515,protein binding|GO:0003677,DNA binding|GO:0046983,protein dimerization activity|GO:0046982,protein heterodimerization activity|GO:1901363,heterocyclic compound binding
B4FHI8	4252.42	9739.33	9807.32	24083.3	20883.7	20883.7	Hypoxia-responsive family protein	up	0.0496533		GO:0044425,membrane part|GO:0016021,integral component of membrane|GO:0016020,membrane|GO:0031224,intrinsic component of membrane
B4FI70	62764.8	39737.9	32380.1	131847	132327	132327	Dynein light chain	up	0.0325929	GO:0009987,cellular process|GO:0007017,microtubule-based process|GO:0044763,single-organism cellular process|GO:0044699,single-organism process	GO:0005856,cytoskeleton|GO:0043234,protein complex|GO:0015630,microtubule cytoskeleton|GO:0043228,non-membrane-bounded organelle|GO:0005622,intracellular|GO:0043232,intracellular non-membrane-bounded organelle|GO:0031514,motile cilium|GO:0044464,cell part|GO:0005623,cell|GO:0043226,organelle|GO:0044446,intracellular organelle part|GO:0043229,intracellular organelle|GO:0044430,cytoskeletal part|GO…
B4FID1	420766	459503	463688	945630	963775	963775	40S ribosomal protein S17-1	up	0.000384307	GO:0044249,cellular biosynthetic process|GO:0034641,cellular nitrogen compound metabolic process|GO:0006807,nitrogen compound metabolic process|GO:0034645,cellular macromolecule biosynthetic process|GO:1901576,organic substance biosynthetic process|GO:0044267,cellular protein metabolic process|GO:0044260,cellular macromolecule metabolic process|GO:0043043,peptide biosynthetic process|GO:0071704,o…	GO:0005737,cytoplasm|GO:0032991,macromolecular complex|GO:0005840,ribosome|GO:0043232,intracellular non-membrane-bounded organelle|GO:0044464,cell part|GO:0044444,cytoplasmic part|GO:0005623,cell|GO:0030529,intracellular ribonucleoprotein complex|GO:0043229,intracellular organelle|GO:0043228,non-membrane-bounded organelle|GO:0044424,intracellular part|GO:0005622,intracellular|GO:0043226,organelle…	GO:0003735,structural constituent of ribosome|GO:0005198,structural molecule activity
B4FID6	1.0676e+06	1.152e+06	1.1652e+06	354654	522689	522689	Isocitrate dehydrogenase [NAD] regulatory subunit 3 mitochondrial	down	0.0184838	GO:0044238,primary metabolic process|GO:0044710,single-organism metabolic process|GO:0015980,energy derivation by oxidation of organic compounds|GO:0006082,organic acid metabolic process|GO:0044699,single-organism process|GO:0009987,cellular process|GO:0044763,single-organism cellular process|GO:0019752,carboxylic acid metabolic process|GO:0071704,organic substance metabolic process|GO:0006099,tr…		GO:0043169,cation binding|GO:0046872,metal ion binding|GO:0016614,oxidoreductase activity, acting on CH-OH group of donors|GO:0016616,oxidoreductase activity, acting on the CH-OH group of donors, NAD or NADP as acceptor|GO:0043167,ion binding|GO:0051287,NAD binding|GO:0000287,magnesium ion binding|GO:0036094,small molecule binding|GO:0000166,nucleotide binding|GO:0050662,coenzyme binding|GO:00038…
[truncated: 168 more rows]
